# Supplementary material for: Designing reliable and accurate isotope-tracer experiments for CO2 photoreduction
Source: Nat Commun. 2023 May 3;14:2534. doi: 10.1038/s41467-023-38052-0 (PMC10156805; doi:10.1038/s41467-023-38052-0)
Supplement: Supplementary file 3 — Source Data [file 41467_2023_38052_MOESM3_ESM.zip]

Archive with 23 entries (22 files):
- Source Data Files/
- Source Data Files/Figure S1-S10.xlsx
- __MACOSX/Source Data Files/._Figure S1-S10.xlsx
- Source Data Files/Figure1.xlsx
- __MACOSX/Source Data Files/._Figure1.xlsx
- Source Data Files/.DS_Store
- __MACOSX/Source Data Files/._.DS_Store
- Source Data Files/Figure S11-S20.xlsx
- __MACOSX/Source Data Files/._Figure S11-S20.xlsx
- Source Data Files/Figure 6.xlsx
- __MACOSX/Source Data Files/._Figure 6.xlsx
- Source Data Files/Figure 7.xlsx
- __MACOSX/Source Data Files/._Figure 7.xlsx
- Source Data Files/Figure 4.xlsx
- __MACOSX/Source Data Files/._Figure 4.xlsx
- Source Data Files/Figure S21-S27.xlsx
- __MACOSX/Source Data Files/._Figure S21-S27.xlsx
- Source Data Files/Figure 5.xlsx
- __MACOSX/Source Data Files/._Figure 5.xlsx
- Source Data Files/Figure 2.xlsx
- __MACOSX/Source Data Files/._Figure 2.xlsx
- Source Data Files/Figure 3.xlsx
- __MACOSX/Source Data Files/._Figure 3.xlsx
