# Supplementary material for: Designing reliable and accurate isotope-tracer experiments for CO2 photoreduction
Source: Nat Commun. 2023 May 3;14:2534. doi: 10.1038/s41467-023-38052-0 (PMC10156805; doi:10.1038/s41467-023-38052-0)
Supplement: Supplementary file 3 — Source Data [file 41467_2023_38052_MOESM3_ESM.zip › Source Data Files/Figure S1-S10.xlsx]

## Sheet: Figure S1
Figure S1 left			Fgirue S1 right
x	y		x	y
0.092	77465		4.2	15042.7
0.095	77946		5	277.832
0.098	78737		6.3	157.65
0.102	78906		7.2	143.104
0.105	80139		8.1	161.605
0.109	81678		9.2	129.044
0.112	81765		13.1	175262
0.116	82532		16.1	444009
0.119	85191		17	931.524
0.122	84592		18.1	3351.33
0.126	85590		19.2	143.363
0.129	85883		19.9	47.8166
0.133	87307		22.6	58196.9
0.136	88131		23.6	532.162
0.14	89210		24.3	80.9957
0.143	89616		25.2	162.096
0.147	89561		29.1	1.90323e+06
0.15	91142		30	2031.32
0.153	91253		31.1	9197.58
0.157	91584		32.1	5902.55
0.16	91793		32.9	20.2619
0.164	93006		33.3	16.2767
0.167	91885		33.9	63.0538
0.171	92000		34.8	21.1622
0.174	92226		35.9	23.0143
0.177	92119		36.5	15.7341
0.181	91398		36.9	18.8499
0.184	91252		37.6	30.5374
0.188	91485		39.1	75.4441
0.191	91393		40.1	172.601
0.195	90184		40.5	174.044
0.198	89830		45.1	8388096
0.201	89343		46	41343.4
0.205	89024		47.1	275132
0.208	88836		48	237.823
0.212	87836		49	603.514
0.215	87647		50	17.1571
0.219	87074		50.7	23.7707
0.222	86881		51.2	17.823
0.225	87205		51.7	15.5183
0.229	85406		53.3	13.374
0.232	86294		54.2	20.1845
0.236	84800		54.7	8.62893
0.239	84636		55.2	15.5979
0.243	84215		56.1	16.4674
0.246	84729		56.7	11.8969
0.249	84464		57.4	15.2198
0.253	83885		58.1	50.7406
0.256	84232		59	11.7008
0.26	82786		60.1	13.8633
0.263	83364		61.2	17.9063
0.267	83014		62	12.7536
0.27	82246		62.7	15.9447
0.273	81753		63.2	14.4047
0.277	81553		63.9	27.2721
0.28	81908		64.9	13.4884
0.284	81101		65.6	4.71796
0.287	80593		66.3	11.2844
0.291	80195		67	14.8919
0.294	80558		69.1	626.538
0.298	79822
0.301	79542
0.304	79778
0.308	80591
0.311	79379
0.315	78212
0.318	79121
0.322	78533
0.325	79882
0.328	78970
0.332	78588
0.335	77238
0.339	78128
0.342	77551
0.346	77943
0.349	78069
0.352	77100
0.356	77000
0.359	77466
0.363	76345
0.366	76470
0.37	77514
0.373	76332
0.376	76372
0.38	75896
0.383	76206
0.387	75968
0.39	75410
0.394	75562
0.397	76289
0.4	75238
0.404	75862
0.407	75391
0.411	74804
0.414	74417
0.418	75095
0.421	75194
0.424	74771
0.428	74826
0.431	74456
0.435	74726
0.438	75118
0.442	74623
0.445	74162
0.449	74701
0.452	74432
0.455	73654
0.459	75008
0.462	74523
0.466	74060
0.469	74280
0.473	74339
0.476	73555
0.479	73414
0.483	73677
0.486	73335
0.49	74222
0.493	73469
0.497	72968
0.5	72972
0.503	72794
0.507	73149
0.51	73493
0.514	73384
0.517	73767
0.521	73581
0.524	74393
0.527	73425
0.531	73479
0.534	72642
0.538	73030
0.541	73517
0.545	72773
0.548	73509
0.551	72365
0.555	73562
0.558	73436
0.562	72822
0.565	73303
0.569	73098
0.572	72436
0.575	72712
0.579	73019
0.582	73606
0.586	72210
0.589	71850
0.593	72745
0.596	72027
0.6	72213
0.603	72556
0.606	71575
0.61	72217
0.613	71110
0.617	72094
0.62	72581
0.624	72750
0.627	73187
0.63	72680
0.634	71562
0.637	72208
0.641	72555
0.644	71902
0.648	71974
0.651	72256
0.654	71612
0.658	72275
0.661	72289
0.665	71853
0.668	71492
0.672	72585
0.675	72136
0.678	71151
0.682	72754
0.685	72484
0.689	72756
0.692	72192
0.696	72091
0.699	72512
0.702	72461
0.706	71628
0.709	71334
0.713	72214
0.716	71877
0.72	71875
0.723	71552
0.726	71668
0.73	72157
0.733	70598
0.737	71561
0.74	71565
0.744	71092
0.747	72199
0.751	71968
0.754	72325
0.757	72519
0.761	71508
0.764	71431
0.768	70809
0.771	71647
0.775	70818
0.778	71811
0.781	71618
0.785	71949
0.788	71595
0.792	70977
0.795	71537
0.799	71186
0.802	71612
0.805	72663
0.809	71126
0.812	71851
0.816	71568
0.819	71781
0.823	71643
0.826	72179
0.829	71634
0.833	71523
0.836	71634
0.84	70638
0.843	71709
0.847	71853
0.85	72152
0.853	70211
0.857	71901
0.86	71776
0.864	71753
0.867	70984
0.871	71858
0.874	71168
0.877	72590
0.881	70651
0.884	71364
0.888	71439
0.891	71646
0.895	70851
0.898	71130
0.902	71091
0.905	71142
0.908	71682
0.912	71367
0.915	70139
0.919	71352
0.922	71941
0.926	71031
0.929	71411
0.932	71217
0.936	70976
0.939	70869
0.943	71804
0.946	70845
0.95	70603
0.953	71294
0.956	70671
0.96	70777
0.963	71508
0.967	70719
0.97	70627
0.974	72688
0.977	70481
0.98	70898
0.984	71645
0.987	70612
0.991	71127
0.994	70461
0.998	70621
1.001	70595
1.004	71947
1.008	71370
1.011	71370
1.015	70622
1.018	70210
1.022	71982
1.025	70231
1.029	70749
1.032	71502
1.035	70399
1.039	70827
1.042	71491
1.046	70413
1.049	70879
1.053	70673
1.056	70262
1.059	70776
1.063	72236
1.066	70296
1.07	70464
1.073	71641
1.077	70850
1.08	71824
1.083	70830
1.087	71003
1.09	70743
1.094	71766
1.097	71799
1.101	70651
1.104	70993
1.107	70475
1.111	70915
1.114	70891
1.118	70638
1.121	70981
1.125	70928
1.128	70282
1.131	71093
1.135	71118
1.138	71062
1.142	71025
1.145	70643
1.149	71066
1.152	70937
1.155	70578
1.159	70542
1.162	71652
1.166	69457
1.169	71161
1.173	70722
1.176	70413
1.18	71323
1.183	71029
1.186	70594
1.19	72045
1.193	70822
1.197	71260
1.2	70188
1.204	70327
1.207	70619
1.21	70800
1.214	70429
1.217	71175
1.221	70518
1.224	71404
1.228	71430
1.231	70473
1.234	71445
1.238	71806
1.241	70919
1.245	70852
1.248	70340
1.252	70713
1.255	70287
1.258	70463
1.262	71140
1.265	70934
1.269	70674
1.272	70370
1.276	70360
1.279	69990
1.282	70867
1.286	70738
1.289	70614
1.293	71024
1.296	69925
1.3	70389
1.303	70556
1.306	70611
1.31	70767
1.313	70531
1.317	70350
1.32	70628
1.324	69933
1.327	71434
1.331	71247
1.334	70238
1.337	70186
1.341	70123
1.344	70237
1.348	70378
1.351	70385
1.355	70758
1.358	70985
1.361	70745
1.365	70264
1.368	70703
1.372	70043
1.375	71014
1.379	70554
1.382	69906
1.385	70242
1.389	71237
1.392	70849
1.396	70727
1.399	70844
1.403	70007
1.406	71252
1.409	70612
1.413	71100
1.416	70488
1.42	70146
1.423	70712
1.427	70199
1.43	71050
1.433	69972
1.437	69730
1.44	70436
1.444	69951
1.447	70427
1.451	69722
1.454	70937
1.457	70176
1.461	70101
1.464	70991
1.468	70894
1.471	71295
1.475	70464
1.478	70831
1.482	70854
1.485	70632
1.488	71015
1.492	69871
1.495	70334
1.499	69996
1.502	70198
1.506	70036
1.509	70754
1.512	70328
1.516	70273
1.519	70880
1.523	70884
1.526	70782
1.53	69486
1.533	70170
1.536	70986
1.54	70902
1.543	70130
1.547	70290
1.55	70285
1.554	70477
1.557	70713
1.56	71250
1.564	70112
1.567	70549
1.571	69836
1.574	71125
1.578	70304
1.581	70422
1.584	70188
1.588	70249
1.591	70046
1.595	70043
1.598	70124
1.602	70387
1.605	70456
1.608	70351
1.612	70689
1.615	69208
1.619	70944
1.622	70885
1.626	70324
1.629	71338
1.633	71039
1.636	70087
1.639	70766
1.643	70594
1.646	70564
1.65	69600
1.653	70559
1.657	69387
1.66	70210
1.663	69574
1.667	70444
1.67	70785
1.674	69960
1.677	69804
1.681	70925
1.684	70418
1.687	70234
1.691	71080
1.694	69592
1.698	69710
1.701	70310
1.705	70653
1.708	70776
1.711	70680
1.715	69809
1.718	70341
1.722	71161
1.725	70410
1.729	70456
1.732	69889
1.735	70366
1.739	69760
1.742	71038
1.746	71154
1.749	70564
1.753	70588
1.756	70182
1.759	70752
1.763	70878
1.766	69649
1.77	70127
1.773	69680
1.777	70363
1.78	70616
1.784	70481
1.787	70145
1.79	70113
1.794	70618
1.797	69513
1.801	70421
1.804	70107
1.808	70115
1.811	69997
1.814	70429
1.818	70566
1.821	70579
1.825	70377
1.828	69701
1.832	70290
1.835	69861
1.838	70101
1.842	70762
1.845	69961
1.849	70448
1.852	69974
1.856	70740
1.859	70069
1.862	70057
1.866	69719
1.869	70175
1.873	70216
1.876	69831
1.88	70240
1.883	69672
1.886	70372
1.89	70417
1.893	70233
1.897	70410
1.9	70090
1.904	69999
1.907	70427
1.91	69066
1.914	69418
1.917	69873
1.921	70369
1.924	69842
1.928	70150
1.931	70261
1.935	70800
1.938	70214
1.941	70399
1.945	70416
1.948	69939
1.952	70041
1.955	70950
1.959	69667
1.962	69969
1.965	70081
1.969	70265
1.972	70421
1.976	69518
1.979	68868
1.983	70053
1.986	70830
1.989	70237
1.993	69841
1.996	69962
2	70631
2.003	70094
2.007	70203
2.01	69931
2.013	69615
2.017	69810
2.02	70511
2.024	69427
2.027	69957
2.031	70398
2.034	69848
2.037	69904
2.041	70549
2.044	70132
2.048	70340
2.051	70139
2.055	70072
2.058	68684
2.062	70041
2.065	69725
2.068	70831
2.072	69879
2.075	69737
2.079	69551
2.082	68757
2.086	69647
2.089	70684
2.092	70347
2.096	69768
2.099	70127
2.103	69739
2.106	70150
2.11	69648
2.113	71362
2.116	70673
2.12	69802
2.123	69901
2.127	70085
2.13	69950
2.134	69168
2.137	70249
2.14	70311
2.144	69440
2.147	70089
2.151	70133
2.154	70373
2.158	70023
2.161	70182
2.164	69656
2.168	69893
2.171	70082
2.175	70402
2.178	69838
2.182	70309
2.185	70057
2.188	70356
2.192	70003
2.195	69909
2.199	69527
2.202	70511
2.206	70224
2.209	69761
2.213	70079
2.216	69887
2.219	70372
2.223	69764
2.226	69665
2.23	69802
2.233	70233
2.237	70350
2.24	69719
2.243	70602
2.247	70104
2.25	69058
2.254	69765
2.257	71003
2.261	70199
2.264	69758
2.267	69253
2.271	69731
2.274	70923
2.278	69520
2.281	70095
2.285	70036
2.288	70135
2.291	68945
2.295	70153
2.298	69536
2.302	70944
2.305	70236
2.309	69566
2.312	70424
2.315	70528
2.319	70376
2.322	69793
2.326	70279
2.329	70231
2.333	70240
2.336	69425
2.339	69805
2.343	70133
2.346	70164
2.35	69925
2.353	69866
2.357	70045
2.36	69577
2.364	69412
2.367	70217
2.37	69924
2.374	70541
2.377	70365
2.381	70264
2.384	70611
2.388	70024
2.391	69573
2.394	70042
2.398	69664
2.401	69380
2.405	69013
2.408	70599
2.412	69606
2.415	69571
2.418	69672
2.422	69503
2.425	70289
2.429	70079
2.432	70663
2.436	69831
2.439	69378
2.442	70664
2.446	70140
2.449	69956
2.453	70094
2.456	70063
2.46	69438
2.463	69792
2.466	69956
2.47	69654
2.473	70091
2.477	69105
2.48	69851
2.484	69885
2.487	69942
2.49	69452
2.494	69953
2.497	69483
2.501	69952
2.504	69616
2.508	69556
2.511	69556
2.515	69297
2.518	69546
2.521	70246
2.525	69931
2.528	69447
2.532	70347
2.535	69509
2.539	69850
2.542	70502
2.545	70055
2.549	68853
2.552	70649
2.556	69186
2.559	70158
2.563	69388
2.566	70133
2.569	69853
2.573	69784
2.576	69880
2.58	68714
2.583	69494
2.587	70265
2.59	69208
2.593	70565
2.597	70142
2.6	68862
2.604	69648
2.607	69906
2.611	69091
2.614	69759
2.617	69368
2.621	69891
2.624	69720
2.628	70369
2.631	70415
2.635	70427
2.638	69230
2.641	69972
2.645	70116
2.648	69611
2.652	69111
2.655	70283
2.659	69877
2.662	70484
2.666	69057
2.669	70016
2.672	69608
2.676	69765
2.679	69478
2.683	70289
2.686	69177
2.69	69726
2.693	68911
2.696	69684
2.7	70213
2.703	70205
2.707	69293
2.71	70224
2.714	70390
2.717	69021
2.72	69599
2.724	70230
2.727	69136
2.731	70296
2.734	70039
2.738	69705
2.741	70265
2.744	69259
2.748	69352
2.751	69305
2.755	69678
2.758	69738
2.762	69986
2.765	69745
2.768	70281
2.772	70374
2.775	69535
2.779	69254
2.782	68792
2.786	69799
2.789	69881
2.792	69123
2.796	69545
2.799	69454
2.803	69442
2.806	69362
2.81	69761
2.813	69592
2.817	71042
2.82	70313
2.823	70332
2.827	69097
2.83	69715
2.834	69356
2.837	69509
2.841	69654
2.844	69320
2.847	69846
2.851	69734
2.854	70149
2.858	69953
2.861	69714
2.865	69468
2.868	70480
2.871	70475
2.875	69731
2.878	69778
2.882	69490
2.885	69121
2.889	70477
2.892	69970
2.895	69585
2.899	69809
2.902	69908
2.906	70449
2.909	69541
2.913	69464
2.916	70586
2.919	70353
2.923	69127
2.926	69627
2.93	69427
2.933	69358
2.937	69766
2.94	69515
2.943	69990
2.947	69697
2.95	69441
2.954	70632
2.957	69844
2.961	69380
2.964	69733
2.968	69921
2.971	69995
2.974	69728
2.978	68986
2.981	69850
2.985	69561
2.988	69789
2.992	70518
2.995	70235
2.998	69931
3.002	69951
3.005	69727
3.009	69762
3.012	69886
3.016	70392
3.019	69215
3.022	70506
3.026	69265
3.029	69329
3.033	68895
3.036	69228
3.04	70175
3.043	69792
3.046	69635
3.05	69101
3.053	69849
3.057	69586
3.06	69713
3.064	70097
3.067	69880
3.07	69670
3.074	69463
3.077	69085
3.081	69653
3.084	69208
3.088	69371
3.091	69295
3.095	69740
3.098	69900
3.101	69333
3.105	70047
3.108	69550
3.112	68911
3.115	70175
3.119	69928
3.122	69333
3.125	69786
3.129	69816
3.132	68577
3.136	69143
3.139	69382
3.143	70048
3.146	70120
3.149	68944
3.153	68715
3.156	69005
3.16	68712
3.163	69624
3.167	69285
3.17	69568
3.173	70516
3.177	70475
3.18	68813
3.184	70796
3.187	69664
3.191	69207
3.194	70081
3.197	69011
3.201	69171
3.204	69530
3.208	69272
3.211	69479
3.215	69492
3.218	69620
3.221	69959
3.225	68961
3.228	68994
3.232	69769
3.235	69704
3.239	70303
3.242	70200
3.246	69754
3.249	69845
3.252	69436
3.256	68928
3.259	69284
3.263	69937
3.266	69529
3.27	69977
3.273	69760
3.276	69321
3.28	69961
3.283	69490
3.287	70426
3.29	69019
3.294	69548
3.297	69553
3.3	69306
3.304	69696
3.307	69046
3.311	69445
3.314	69361
3.318	69604
3.321	70073
3.324	68814
3.328	69036
3.331	68510
3.335	69530
3.338	69104
3.342	70318
3.345	69698
3.348	69905
3.352	69258
3.355	70040
3.359	69783
3.362	68880
3.366	69790
3.369	69280
3.372	69868
3.376	68290
3.379	68934
3.383	70674
3.386	69223
3.39	68689
3.393	69470
3.397	70032
3.4	69652
3.403	69023
3.407	69790
3.41	69295
3.414	69580
3.417	68990
3.421	69070
3.424	69617
3.427	69391
3.431	69636
3.434	69057
3.438	69624
3.441	69277
3.445	69716
3.448	69811
3.451	69268
3.455	69351
3.458	69787
3.462	69166
3.465	70332
3.469	71559
3.472	71465
3.475	74407
3.479	79705
3.482	90280
3.486	107739
3.489	137232
3.493	185262
3.496	260004
3.499	372253
3.503	530285
3.506	739343
3.51	1010478
3.513	1337469
3.517	1720340
3.52	2132730
3.523	2557517
3.527	2978500
3.53	3351916
3.534	3687711
3.537	3952773
3.541	4184469
3.544	4333005
3.548	4421310
3.551	4481837
3.554	4463214
3.558	4399007
3.561	4305118
3.565	4148165
3.568	3952297
3.572	3752916
3.575	3500339
3.578	3250430
3.582	2981520
3.585	2722311
3.589	2455520
3.592	2196767
3.596	1953968
3.599	1722385
3.602	1524400
3.606	1333681
3.609	1157561
3.613	1009899
3.616	875262
3.62	757817
3.623	654848
3.626	569801
3.63	493418
3.633	429186
3.637	371997
3.64	326583
3.644	287961
3.647	251309
3.65	220590
3.654	198705
3.657	177212
3.661	161051
3.664	146377
3.668	132490
3.671	122924
3.674	115755
3.678	107720
3.681	102539
3.685	95505
3.688	91968
3.692	88838
3.695	85679
3.699	83214
3.702	81956
3.705	79914
3.709	78316
3.712	77143
3.716	76132
3.719	75281
3.723	74217
3.726	73821
3.729	73242
3.733	73276
3.736	72612
3.74	72609
3.743	71856
3.747	71997
3.75	71677
3.753	71271
3.757	70381
3.76	70230
3.764	71793
3.767	70107
3.771	71066
3.774	69669
3.777	70917
3.781	70022
3.784	69779
3.788	71141
3.791	70429
3.795	69758
3.798	70239
3.801	69563
3.805	70616
3.808	70584
3.812	70710
3.815	69875
3.819	70574
3.822	70277
3.825	69897
3.829	70042
3.832	69800
3.836	71679
3.839	69569
3.843	70505
3.846	70123
3.85	71070
3.853	71013
3.856	70123
3.86	70193
3.863	70403
3.867	70623
3.87	70730
3.874	70699
3.877	70100
3.88	70042
3.884	70701
3.887	70478
3.891	70466
3.894	70072
3.898	70605
3.901	70505
3.904	69334
3.908	70312
3.911	70011
3.915	70505
3.918	70668
3.922	70498
3.925	69530
3.928	70379
3.932	71009
3.935	69647
3.939	70005
3.942	70165
3.946	71001
3.949	70644
3.952	69963
3.956	70086
3.959	70486
3.963	69961
3.966	70203
3.97	69781
3.973	68818
3.976	69417
3.98	70320
3.983	69991
3.987	69665
3.99	69838
3.994	69391
3.997	70108
4.001	69676
4.004	70320
4.007	69643
4.011	69621
4.014	69695
4.018	69674
4.021	69330
4.025	69296
4.028	68662
4.031	71032
4.035	69385
4.038	69649
4.042	69731
4.045	69679
4.049	69527
4.052	69557
4.055	69694
4.059	69279
4.062	69258
4.066	69784
4.069	68906
4.073	69865
4.076	69794
4.079	69009
4.083	69990
4.086	69652
4.09	70286
4.093	69423
4.097	69721
4.1	69689
4.103	70214
4.107	69584
4.11	68982
4.114	69384
4.117	69427
4.121	69636
4.124	68788
4.127	69995
4.131	68984
4.134	71094
4.138	69729
4.141	69060
4.145	69229
4.148	69899
4.152	68837
4.155	69612
4.158	69180
4.162	69466
4.165	69113
4.169	69913
4.172	69832
4.176	69731
4.179	69324
4.182	69668
4.186	69234
4.189	69448
4.193	69595
4.196	69115
4.2	69180
4.203	68597
4.206	70130
4.21	68930
4.213	69412
4.217	69992
4.22	69728
4.224	69312
4.227	70052
4.23	69519
4.234	68889
4.237	69632
4.241	69102
4.244	69534
4.248	69015
4.251	69197
4.254	69979
4.258	69301
4.261	69662
4.265	69005
4.268	69233
4.272	69423
4.275	69695
4.279	70001
4.282	68701
4.285	68771
4.289	69511
4.292	68601
4.296	69542
4.299	69011
4.303	69138
4.306	69978
4.309	69065
4.313	69711
4.316	68676
4.32	69369
4.323	69983
4.327	69620
4.33	70068
4.333	70205
4.337	69532
4.34	69304
4.344	69290
4.347	69150
4.351	69335
4.354	69915
4.357	68801
4.361	69196
4.364	69116
4.368	69660
4.371	68601
4.375	68836
4.378	68969
4.381	69224
4.385	70180
4.388	69767
4.392	69731
4.395	69155
4.399	69473
4.402	69634
4.405	69935
4.409	69669
4.412	69274
4.416	68663
4.419	70267
4.423	69385
4.426	69219
4.43	69754
4.433	69244
4.436	69163
4.44	69855
4.443	68676
4.447	68758
4.45	69858
4.454	68646
4.457	69941
4.46	69144
4.464	69552
4.467	69329
4.471	69244
4.474	69778
4.478	69208
4.481	68697
4.484	69212
4.488	69748
4.491	69427
4.495	69822
4.498	69511
4.502	69917
4.505	69418
4.508	69545
4.512	69843
4.515	69395
4.519	69155
4.522	69069
4.526	69673
4.529	69633
4.532	69082
4.536	69169
4.539	69556
4.543	70214
4.546	69044
4.55	69262
4.553	70067
4.556	69367
4.56	69023
4.563	70101
4.567	69720
4.57	68547
4.574	69336
4.577	68642
4.581	70090
4.584	69063
4.587	69581
4.591	69235
4.594	69080
4.598	69451
4.601	69607
4.605	68361
4.608	69266
4.611	69709
4.615	68711
4.618	69334
4.622	68542
4.625	68957
4.629	69729
4.632	69285
4.635	69460
4.639	69410
4.642	69132
4.646	69729
4.649	69103
4.653	68725
4.656	69424
4.659	69355
4.663	70142
4.666	69569
4.67	68259
4.673	70125
4.677	69146
4.68	69184
4.683	69400
4.687	69351
4.69	69348
4.694	69322
4.697	69014
4.701	69231
4.704	68926
4.707	69357
4.711	69227
4.714	69025
4.718	69062
4.721	69545
4.725	69499
4.728	69727
4.732	69847
4.735	70302
4.738	69486
4.742	68468
4.745	69037
4.749	69158
4.752	68840
4.756	69664
4.759	69044
4.762	69340
4.766	68852
4.769	69198
4.773	69664
4.776	72100
4.78	79223
4.783	112042
4.786	240855
4.79	744871
4.793	2489033
4.797	6260154
4.8	9244915
4.804	10781000
4.807	11935800
4.81	12705600
4.814	13036600
4.817	13124100
4.821	13115400
4.824	13083900
4.828	13059000
4.831	13014000
4.834	12952500
4.838	12899500
4.841	12817200
4.845	12778500
4.848	12704900
4.852	12647700
4.855	12577700
4.858	12515500
4.862	12440500
4.865	12355300
4.869	12288100
4.872	12202200
4.876	12118000
4.879	12043700
4.883	11954300
4.886	11877700
4.889	11785400
4.893	11716600
4.896	11608700
4.9	11534400
4.903	11433100
4.907	11345000
4.91	11267500
4.913	11177400
4.917	11088200
4.92	10986800
4.924	10919400
4.927	10822200
4.931	10729500
4.934	10638700
4.937	10541900
4.941	10450500
4.944	10333300
4.948	10234700
4.951	10130400
4.955	10003900
4.958	9914652
4.961	9787194
4.965	9645926
4.968	9506809
4.972	9354096
4.975	9191859
4.979	9002371
4.982	8823071
4.985	8611457
4.989	8379096
4.992	8128770
4.996	7898203
4.999	7601236
5.003	7278896
5.006	6908090
5.009	6537069
5.013	6125883
5.016	5698904
5.02	5264749
5.023	4794264
5.027	4322241
5.03	3870783
5.034	3447008
5.037	3028688
5.04	2651464
5.044	2289831
5.047	1982531
5.051	1689154
5.054	1454916
5.058	1228439
5.061	1047078
5.064	886615
5.068	755556
5.071	645338
5.075	545853
5.078	469376
5.082	401788
5.085	342978
5.088	299690
5.092	263131
5.095	231032
5.099	205426
5.102	184027
5.106	165102
5.109	152644
5.112	140604
5.116	130841
5.119	122865
5.123	116529
5.126	111747
5.13	106252
5.133	103484
5.136	100501
5.14	98263
5.143	94885
5.147	93883
5.15	91377
5.154	90562
5.157	89811
5.16	88392
5.164	87883
5.167	86979
5.171	86232
5.174	85332
5.178	84866
5.181	84841
5.185	83946
5.188	83870
5.191	83569
5.195	83029
5.198	82916
5.202	83251
5.205	83275
5.209	82447
5.212	83094
5.215	82924
5.219	82078
5.222	81272
5.226	81145
5.229	81879
5.233	82135
5.236	81692
5.239	80537
5.243	80430
5.246	81079
5.25	79822
5.253	80364
5.257	79950
5.26	80804
5.263	80516
5.267	79999
5.27	80813
5.274	79712
5.277	79145
5.281	79298
5.284	79386
5.287	78758
5.291	78753
5.294	78360
5.298	78334
5.301	78692
5.305	79045
5.308	79327
5.312	78020
5.315	77494
5.318	78863
5.322	78224
5.325	77105
5.329	77792
5.332	78451
5.336	77270
5.339	78041
5.342	77583
5.346	78700
5.349	77673
5.353	77541
5.356	78822
5.36	76851
5.363	76780
5.366	77596
5.37	77977
5.373	77014
5.377	77775
5.38	76955
5.384	77457
5.387	76766
5.39	76953
5.394	76502
5.397	76733
5.401	76325
5.404	76467
5.408	76988
5.411	77211
5.414	77449
5.418	76474
5.421	78017
5.425	75931
5.428	77019
5.432	75935
5.435	76344
5.438	76896
5.442	76844
5.445	75788
5.449	77501
5.452	75757
5.456	76261
5.459	76115
5.463	75199
5.466	76570
5.469	76300
5.473	76140
5.476	75377
5.48	76513
5.483	76459
5.487	75497
5.49	75827
5.493	76198
5.497	76117
5.5	75816
5.504	75362
5.507	76080
5.511	75912
5.514	75911
5.517	75675
5.521	75176
5.524	75263
5.528	75561
5.531	76352
5.535	75373
5.538	75878
5.541	76543
5.545	75346
5.548	75660
5.552	76238
5.555	76593
5.559	76360
5.562	75622
5.565	75773
5.569	75528
5.572	75342
5.576	75432
5.579	74777
5.583	75741
5.586	74852
5.589	75096
5.593	75414
5.596	74583
5.6	75540
5.603	75564
5.607	74825
5.61	75562
5.614	75840
5.617	74295
5.62	74629
5.624	75045
5.627	75560
5.631	74599
5.634	75568
5.638	75430
5.641	74499
5.644	75107
5.648	74806
5.651	74257
5.655	74701
5.658	74417
5.662	74076
5.665	74035
5.668	74752
5.672	74528
5.675	75295
5.679	74934
5.682	74962
5.686	73893
5.689	74001
5.692	74572
5.696	74038
5.699	74582
5.703	74924
5.706	74169
5.71	73555
5.713	75017
5.716	74878
5.72	74093
5.723	73933
5.727	74140
5.73	73446
5.734	74847
5.737	75012
5.74	73950
5.744	74347
5.747	73810
5.751	73815
5.754	74423
5.758	74449
5.761	74115
5.765	74534
5.768	73636
5.771	74618
5.775	74175
5.778	74126
5.782	74094
5.785	74781
5.789	73979
5.792	73888
5.795	74131
5.799	74660
5.802	73864
5.806	75058
5.809	74084
5.813	73306
5.816	73834
5.819	74569
5.823	74047
5.826	74712
5.83	73636
5.833	74724
5.837	73789
5.84	73380
5.843	73864
5.847	74472
5.85	74430
5.854	73754
5.857	73838
5.861	73081
5.864	74219
5.867	73137
5.871	72906
5.874	73804
5.878	73775
5.881	74281
5.885	74247
5.888	73950
5.891	74754
5.895	73816
5.898	73034
5.902	73709
5.905	74094
5.909	73641
5.912	72941
5.916	73780
5.919	73547
5.922	74753
5.926	73291
5.929	73695
5.933	75059
5.936	74091
5.94	73250
5.943	73093
5.946	74731
5.95	73855
5.953	73218
5.957	73404
5.96	73464
5.964	74548
5.967	73276
5.97	73795
5.974	73633
5.977	73019
5.981	73627
5.984	73389
5.988	73222
5.991	73342
5.994	73628
5.998	73621
6.001	73801
6.005	73460
6.008	73089
6.012	72933
6.015	73682
6.018	71889
6.022	73411
6.025	73685
6.029	73264
6.032	73246
6.036	74223
6.039	73369
6.042	73298
6.046	73415
6.049	73929
6.053	73233
6.056	73847
6.06	73044
6.063	72234
6.067	73337
6.07	72740
6.073	73359
6.077	73140
6.08	74163
6.084	73086
6.087	73865
6.091	73497
6.094	73653
6.097	72382
6.101	74276
6.104	73731
6.108	72793
6.111	74171
6.115	72885
6.118	73633
6.121	74104
6.125	72323
6.128	73859
6.132	73323
6.135	72641
6.139	72368
6.142	72919
6.145	73686
6.149	73346
6.152	73431
6.156	73842
6.159	73282
6.163	73261
6.166	73312
6.169	73120
6.173	72268
6.176	73582
6.18	73149
6.183	72852
6.187	74004
6.19	72805
6.193	72892
6.197	73445
6.2	72263
6.204	73178
6.207	72023
6.211	72761
6.214	73701
6.218	73150
6.221	73559
6.224	72410
6.228	72965
6.231	73417
6.235	73458
6.238	72344
6.242	72696
6.245	73307
6.248	72732
6.252	73348
6.255	73481
6.259	73044
6.262	72993
6.266	72950
6.269	72674
6.272	74091
6.276	73750
6.279	73804
6.283	73556
6.286	73721
6.29	73203
6.293	73289
6.296	73679
6.3	72921
6.303	72760
6.307	73190
6.31	73117
6.314	73026
6.317	73595
6.32	72634
6.324	72365
6.327	72640
6.331	73467
6.334	72620
6.338	72947
6.341	72594
6.345	72825
6.348	72975
6.351	72666
6.355	72785
6.358	72892
6.362	72782
6.365	73120
6.369	72974
6.372	72712
6.375	73062
6.379	72117
6.382	73411
6.386	72756
6.389	73235
6.393	73213
6.396	73166
6.399	72331
6.403	72917
6.406	72630
6.41	72953
6.413	72143
6.417	73111
6.42	71967
6.423	73094
6.427	72660
6.43	73010
6.434	72354
6.437	72594
6.441	72881
6.444	73076
6.447	72888
6.451	71968
6.454	72324
6.458	72131
6.461	72504
6.465	72726
6.468	72921
6.471	72823
6.475	72771
6.478	72786
6.482	73168
6.485	72119
6.489	73180
6.492	72903
6.496	72215
6.499	72469
6.502	72556
6.506	71917
6.509	72248
6.513	73236
6.516	73085
6.52	72996
6.523	72618
6.526	73176
6.53	72351
6.533	72654
6.537	73511
6.54	72616
6.544	72860
6.547	72175
6.55	72092
6.554	73530
6.557	73270
6.561	72881
6.564	72502
6.568	72085
6.571	73024
6.574	72824
6.578	73113
6.581	72630
6.585	72575
6.588	72021
6.592	71707
6.595	72990
6.598	72866
6.602	73721
6.605	73204
6.609	73458
6.612	72805
6.616	72775
6.619	73478
6.622	72201
6.626	72028
6.629	72524
6.633	73230
6.636	72376
6.64	73154
6.643	72042
6.647	72540
6.65	72585
6.653	72652
6.657	73510
6.66	72289
6.664	72983
6.667	72882
6.671	73268
6.674	72204
6.677	73514
6.681	72146
6.684	72098
6.688	73022
6.691	72513
6.695	72021
6.698	72379
6.701	72129
6.705	73139
6.708	71919
6.712	71655
6.715	73049
6.719	71929
6.722	72669
6.725	72718
6.729	72448
6.732	72572
6.736	72917
6.739	71962
6.743	72727
6.746	72076
6.749	72315
6.753	73005
6.756	72596
6.76	72795
6.763	72890
6.767	71871
6.77	73079
6.773	72521
6.777	72575
6.78	72537
6.784	73030
6.787	71892
6.791	72348
6.794	72691
6.798	72525
6.801	72399
6.804	73356
6.808	72144
6.811	72727
6.815	72882
6.818	72234
6.822	72326
6.825	72137
6.828	72527
6.832	71895
6.835	72141
6.839	72609
6.842	71917
6.846	72168
6.849	72118
6.852	72384
6.856	73225
6.859	72259
6.863	72154
6.866	72392
6.87	73093
6.873	72226
6.876	72375
6.88	73046
6.883	72708
6.887	73180
6.89	72612
6.894	72259
6.897	72246
6.9	72132
6.904	72084
6.907	72525
6.911	71624
6.914	72326
6.918	72328
6.921	72355
6.924	72443
6.928	72757
6.931	72173
6.935	72680
6.938	71032
6.942	71332
6.945	71353
[truncated: 5,259 more rows]

## Sheet: Figure S2
Figure S2 left			Figure S2 right
x	y		x	y
0.091	66682		3.2	345.775
0.095	67166		4.2	40029.2
0.098	66439		5.2	11.7498
0.102	68142		6	24.9236
0.105	67570		6.5	38.3825
0.109	68125		7.3	23.325
0.112	67804		8.1	170.813
0.115	67790		9	19.3063
0.119	67121		9.8	19.4832
0.122	67643		13.1	55926.4
0.126	67514		14.6	2677.81
0.129	67430		16.1	37169.4
0.133	66900		17.1	1017.46
0.136	67310		18.1	4516.82
0.139	67109		19.2	32.3229
0.143	67259		19.8	12.7343
0.146	66404		20.5	22.9666
0.15	67240		21.8	19.011
0.153	67136		22.5	12.9883
0.157	67746		23.4	20.4583
0.16	67496		24.3	16.1887
0.163	66899		24.8	10.1645
0.167	67845		26	79.3676
0.17	67994		28.1	46329.7
0.174	67501		29.1	3.77404e+06
0.177	67128		30.1	19593
0.181	66339		31.1	132948
0.184	66977		32.1	1298.47
0.188	66626		33	25.0955
0.191	67403		33.6	13.8834
0.194	67246		34.2	9.37595
0.198	67016		35.2	10.9351
0.201	67372		36.4	16.3719
0.205	67171		37.3	22.3791
0.208	67077		38.1	22.8225
0.212	67327		39	47.5582
0.215	67800		40	237.469
0.218	66664		41.1	55.9729
0.222	66846		42	76.1183
0.225	66162		43.1	57.3004
0.229	66183		44	1159.47
0.232	67503		45.1	238.116
0.236	66339		45.9	18.1711
0.239	67234		47	17.7483
0.242	67022		48	14.0525
0.246	67499		48.7	4.26298
0.249	66415		49.4	11.4864
0.253	66230		49.9	6.23987
0.256	66772		50.4	13.5824
0.26	66823		51	20.7908
0.263	66669		52.1	17.3261
0.266	66725		53.1	4.25153
0.27	67161		53.6	3.40864
0.273	66734		54.1	12.1384
0.277	66391		54.9	14.1864
0.28	67492		55.5	11.8357
0.284	66202		56.3	12.5167
0.287	66987		57	18.713
0.29	66380		57.8	20.8945
0.294	66666		58.5	6.9673
0.297	65997		59.3	5.82146
0.301	67209		59.9	8.34754
0.304	65452		61.1	14.6247
0.308	67273		62.1	10.282
0.311	65742		63.1	10.994
0.314	67021		63.8	26.4359
0.318	66756		65.1	21.2833
0.321	66656		66	4.72071
0.325	66801		67.2	25.5759
0.328	66252		68	29.8666
0.332	66062		69	1158.61
0.335	66913
0.339	66077
0.342	65894
0.345	66594
0.349	65993
0.352	66757
0.356	66040
0.359	66449
0.363	66148
0.366	65895
0.369	66033
0.373	65808
0.376	65536
0.38	66257
0.383	66263
0.387	66161
0.39	66342
0.393	66345
0.397	66420
0.4	66759
0.404	66562
0.407	66613
0.411	66272
0.414	67201
0.417	65835
0.421	66048
0.424	67076
0.428	65985
0.431	66352
0.435	66462
0.438	66131
0.441	67040
0.445	66098
0.448	65682
0.452	66504
0.455	65829
0.459	65380
0.462	65832
0.465	66190
0.469	66581
0.472	66599
0.476	66240
0.479	65826
0.483	65518
0.486	66042
0.49	65554
0.493	66870
0.496	66286
0.5	66289
0.503	65929
0.507	66034
0.51	66585
0.514	66169
0.517	66292
0.52	65665
0.524	65907
0.527	66362
0.531	66794
0.534	66042
0.538	66179
0.541	65557
0.544	66370
0.548	66693
0.551	66799
0.555	66605
0.558	66257
0.562	65996
0.565	66225
0.568	66215
0.572	65794
0.575	66243
0.579	66061
0.582	66193
0.586	67113
0.589	66677
0.592	65853
0.596	66254
0.599	65796
0.603	66162
0.606	66202
0.61	65781
0.613	65591
0.616	66465
0.62	66565
0.623	65310
0.627	65916
0.63	66179
0.634	66062
0.637	65822
0.641	66634
0.644	66173
0.647	65628
0.651	66374
0.654	66248
0.658	65963
0.661	65664
0.665	65928
0.668	65811
0.671	65556
0.675	65704
0.678	66677
0.682	66327
0.685	66811
0.689	65984
0.692	66450
0.695	66255
0.699	65680
0.702	66332
0.706	65237
0.709	66426
0.713	65942
0.716	66332
0.719	65368
0.723	65454
0.726	66094
0.73	66219
0.733	66383
0.737	66065
0.74	65799
0.743	66465
0.747	66015
0.75	67151
0.754	65756
0.757	67096
0.761	66995
0.764	66114
0.767	65998
0.771	66311
0.774	66036
0.778	66101
0.781	65882
0.785	65539
0.788	66779
0.792	66184
0.795	66367
0.798	66108
0.802	66094
0.805	66854
0.809	66249
0.812	66666
0.816	66245
0.819	65881
0.822	65346
0.826	65931
0.829	66606
0.833	66633
0.836	66710
0.84	66097
0.843	65309
0.846	66588
0.85	65725
0.853	65703
0.857	65918
0.86	66178
0.864	65979
0.867	65706
0.87	65606
0.874	66430
0.877	66382
0.881	66486
0.884	67156
0.888	65962
0.891	66352
0.894	65600
0.898	66708
0.901	66180
0.905	66855
0.908	65108
0.912	66477
0.915	66267
0.919	66211
0.922	65817
0.925	65883
0.929	66357
0.932	65392
0.936	66561
0.939	65823
0.943	65830
0.946	66879
0.949	66250
0.953	65724
0.956	66181
0.96	66561
0.963	65942
0.967	66451
0.97	65786
0.973	66209
0.977	66563
0.98	65733
0.984	66251
0.987	66485
0.991	65848
0.994	65367
0.997	67432
1.001	65777
1.004	66165
1.008	65871
1.011	66009
1.015	66053
1.018	65567
1.021	66231
1.025	65888
1.028	65662
1.032	65946
1.035	66022
1.039	65951
1.042	66289
1.045	65974
1.049	65518
1.052	65114
1.056	66121
1.059	66362
1.063	65684
1.066	66067
1.07	66318
1.073	66099
1.076	66382
1.08	66087
1.083	65728
1.087	66001
1.09	66181
1.094	66385
1.097	66502
1.1	66138
1.104	66217
1.107	65568
1.111	65257
1.114	66488
1.118	65759
1.121	65814
1.124	66320
1.128	66744
1.131	66282
1.135	66666
1.138	66249
1.142	65873
1.145	65521
1.148	66783
1.152	65495
1.155	65519
1.159	66301
1.162	66393
1.166	66234
1.169	66421
1.172	65616
1.176	65669
1.179	65844
1.183	67169
1.186	65961
1.19	66352
1.193	65655
1.196	66255
1.2	65474
1.203	66564
1.207	65753
1.21	67022
1.214	67057
1.217	66086
1.221	65579
1.224	66159
1.227	66215
1.231	66041
1.234	66369
1.238	65641
1.241	66469
1.245	65758
1.248	65770
1.251	65984
1.255	66295
1.258	66485
1.262	66133
1.265	65624
1.269	66578
1.272	67021
1.275	65839
1.279	66835
1.282	65886
1.286	66137
1.289	66788
1.293	66355
1.296	65657
1.299	65888
1.303	65261
1.306	66119
1.31	66271
1.313	66851
1.317	65892
1.32	64933
1.323	66429
1.327	66014
1.33	66653
1.334	66690
1.337	65865
1.341	66743
1.344	65842
1.347	65843
1.351	65762
1.354	66114
1.358	65677
1.361	65562
1.365	65444
1.368	65968
1.372	65450
1.375	65957
1.378	66326
1.382	66268
1.385	66470
1.389	65493
1.392	65984
1.396	66947
1.399	66239
1.402	66697
1.406	65650
1.409	66230
1.413	66149
1.416	66373
1.42	66584
1.423	65914
1.426	66659
1.43	66579
1.433	65387
1.437	64996
1.44	65894
1.444	65972
1.447	66387
1.45	66176
1.454	66052
1.457	65656
1.461	65787
1.464	65769
1.468	66039
1.471	66344
1.474	65721
1.478	66422
1.481	65478
1.485	65878
1.488	66282
1.492	65964
1.495	66066
1.498	66356
1.502	66435
1.505	65548
1.509	65494
1.512	66777
1.516	65979
1.519	66146
1.523	66374
1.526	65356
1.529	66649
1.533	65877
1.536	66190
1.54	66538
1.543	65490
1.547	66138
1.55	67621
1.553	66986
1.557	65979
1.56	66691
1.564	65867
1.567	66267
1.571	66559
1.574	66290
1.577	66170
1.581	66364
1.584	66365
1.588	66164
1.591	65335
1.595	66406
1.598	66143
1.601	66274
1.605	65949
1.608	66389
1.612	66149
1.615	66056
1.619	65619
1.622	65577
1.625	66036
1.629	66274
1.632	65770
1.636	66306
1.639	66680
1.643	66547
1.646	65644
1.649	65676
1.653	66298
1.656	65570
1.66	66459
1.663	65924
1.667	65773
1.67	66081
1.674	65972
1.677	66621
1.68	66152
1.684	66484
1.687	65918
1.691	66522
1.694	66916
1.698	65718
1.701	65401
1.704	65869
1.708	65272
1.711	66844
1.715	67010
1.718	65729
1.722	66874
1.725	66358
1.728	66145
1.732	66327
1.735	66413
1.739	66205
1.742	66189
1.746	66445
1.749	65537
1.752	66606
1.756	66697
1.759	66065
1.763	66417
1.766	66268
1.77	66753
1.773	66703
1.776	65263
1.78	66825
1.783	65869
1.787	65860
1.79	66448
1.794	66056
1.797	65729
1.8	65960
1.804	66820
1.807	66841
1.811	65267
1.814	66556
1.818	66278
1.821	66485
1.825	66182
1.828	65665
1.831	66615
1.835	66054
1.838	65833
1.842	66212
1.845	66521
1.849	66860
1.852	66512
1.855	66675
1.859	66924
1.862	66410
1.866	65681
1.869	66441
1.873	66595
1.876	66886
1.879	65852
1.883	66546
1.886	66434
1.89	65938
1.893	66320
1.897	65630
1.9	66978
1.903	65517
1.907	66453
1.91	66037
1.914	66212
1.917	65769
1.921	66633
1.924	66247
1.927	66263
1.931	65947
1.934	66889
1.938	66381
1.941	65493
1.945	65683
1.948	66651
1.952	66565
1.955	66169
1.958	66437
1.962	66134
1.965	66416
1.969	66431
1.972	66138
1.976	66630
1.979	65763
1.982	66375
1.986	65973
1.989	66500
1.993	66307
1.996	66144
2	66248
2.003	66099
2.006	65781
2.01	66197
2.013	66869
2.017	66267
2.02	66489
2.024	66690
2.027	66474
2.03	66943
2.034	66877
2.037	66027
2.041	66126
2.044	66849
2.048	66892
2.051	66275
2.054	66337
2.058	66883
2.061	67206
2.065	66120
2.068	66532
2.072	66704
2.075	65405
2.078	66506
2.082	66187
2.085	66929
2.089	67028
2.092	65735
2.096	66374
2.099	66612
2.103	66044
2.106	66728
2.109	66323
2.113	66482
2.116	66882
2.12	66945
2.123	66477
2.127	66285
2.13	66611
2.133	66454
2.137	66533
2.14	65517
2.144	66830
2.147	65960
2.151	65967
2.154	66848
2.157	67001
2.161	66128
2.164	66132
2.168	66417
2.171	65954
2.175	66323
2.178	66353
2.181	66690
2.185	65934
2.188	66995
2.192	66548
2.195	67486
2.199	65514
2.202	67551
2.205	65575
2.209	66854
2.212	66288
2.216	66455
2.219	65889
2.223	66367
2.226	66287
2.229	67453
2.233	66363
2.236	66742
2.24	65849
2.243	66302
2.247	65925
2.25	66223
2.254	66487
2.257	66666
2.26	66952
2.264	66733
2.267	66608
2.271	66346
2.274	67382
2.278	65795
2.281	67059
2.284	66133
2.288	66509
2.291	65883
2.295	66543
2.298	65739
2.302	66738
2.305	66758
2.308	66281
2.312	66342
2.315	66943
2.319	65689
2.322	66276
2.326	67151
2.329	65897
2.332	66415
2.336	66414
2.339	66990
2.343	66339
2.346	66827
2.35	66513
2.353	66754
2.356	65803
2.36	66780
2.363	66199
2.367	66671
2.37	66660
2.374	67076
2.377	66814
2.38	66025
2.384	66704
2.387	65924
2.391	66284
2.394	66455
2.398	66527
2.401	67189
2.405	67016
2.408	66881
2.411	65865
2.415	66760
2.418	67145
2.422	66680
2.425	66243
2.429	66840
2.432	66324
2.435	66271
2.439	66266
2.442	66290
2.446	67355
2.449	66867
2.453	66814
2.456	66583
2.459	66914
2.463	65517
2.466	66550
2.47	65841
2.473	67040
2.477	66983
2.48	65388
2.483	65586
2.487	65512
2.49	65113
2.494	65714
2.497	66103
2.501	67365
2.504	65714
2.507	65841
2.511	66484
2.514	66443
2.518	66304
2.521	66091
2.525	65961
2.528	67211
2.531	66599
2.535	66868
2.538	66877
2.542	66402
2.545	66424
2.549	66271
2.552	66908
2.556	65803
2.559	66538
2.562	66639
2.566	66322
2.569	66274
2.573	65994
2.576	66783
2.58	66668
2.583	67225
2.586	67024
2.59	66316
2.593	66676
2.597	65753
2.6	66287
2.604	66209
2.607	66605
2.61	66099
2.614	65681
2.617	67170
2.621	65818
2.624	65742
2.628	66348
2.631	66182
2.634	66916
2.638	66211
2.641	66197
2.645	67261
2.648	66301
2.652	66434
2.655	66503
2.658	66045
2.662	66485
2.665	66089
2.669	65985
2.672	65995
2.676	65957
2.679	66722
2.682	66172
2.686	66895
2.689	65915
2.693	66948
2.696	65613
2.7	66316
2.703	66309
2.707	66845
2.71	66003
2.713	66875
2.717	65866
2.72	66504
2.724	66132
2.727	66771
2.731	66558
2.734	66235
2.737	65773
2.741	66102
2.744	66543
2.748	66887
2.751	66334
2.755	66389
2.758	66570
2.761	66376
2.765	65706
2.768	65322
2.772	66773
2.775	66641
2.779	66619
2.782	66326
2.785	66231
2.789	66114
2.792	66422
2.796	66379
2.799	66576
2.803	66570
2.806	66173
2.809	66645
2.813	67223
2.816	66702
2.82	66930
2.823	66130
2.827	65830
2.83	66370
2.833	66606
2.837	66590
2.84	65795
2.844	66952
2.847	66399
2.851	66215
2.854	65793
2.858	66133
2.861	65885
2.864	66349
2.868	66965
2.871	66742
2.875	66738
2.878	65936
2.882	65883
2.885	66480
2.888	66415
2.892	66678
2.895	65500
2.899	66449
2.902	66292
2.906	66367
2.909	66580
2.912	66033
2.916	66238
2.919	66284
2.923	66785
2.926	65677
2.93	66489
2.933	66697
2.936	65987
2.94	66055
2.943	66383
2.947	66323
2.95	66382
2.954	66459
2.957	66746
2.96	66393
2.964	66639
2.967	66650
2.971	65644
2.974	66432
2.978	67182
2.981	66215
2.985	66695
2.988	65793
2.991	66774
2.995	66239
2.998	65836
3.002	65970
3.005	66151
3.009	66599
3.012	66234
3.015	66855
3.019	66432
3.022	66397
3.026	66481
3.029	66225
3.033	66777
3.036	66496
3.039	66595
3.043	66969
3.046	66376
3.05	66312
3.053	65681
3.057	66243
3.06	66666
3.063	66943
3.067	65968
3.07	66049
3.074	66395
3.077	66503
3.081	66572
3.084	66792
3.087	67358
3.091	65792
3.094	67124
3.098	66481
3.101	66666
3.105	66236
3.108	67202
3.111	66353
3.115	66949
3.118	66324
3.122	66650
3.125	66303
3.129	66640
3.132	66956
3.136	66591
3.139	66178
3.142	67556
3.146	66211
3.149	66992
3.153	66228
3.156	66696
3.16	65423
3.163	65912
3.166	66051
3.17	66147
3.173	66352
3.177	66046
3.18	66607
3.184	65629
3.187	65898
3.19	66696
3.194	66061
3.197	65877
3.201	66699
3.204	66428
3.208	66839
3.211	67108
3.214	66670
3.218	67080
3.221	66789
3.225	66465
3.228	67545
3.232	66028
3.235	66527
3.238	67560
3.242	66875
3.245	66829
3.249	66693
3.252	66499
3.256	66115
3.259	66553
3.262	66276
3.266	66475
3.269	65305
3.273	66945
3.276	66711
3.28	66881
3.283	66750
3.287	66732
3.29	66454
3.293	67492
3.297	65835
3.3	66780
3.304	66521
3.307	65300
3.311	66287
3.314	65909
3.317	66612
3.321	66193
3.324	67024
3.328	65939
3.331	67013
3.335	66481
3.338	66725
3.341	65311
3.345	66806
3.348	65726
3.352	66911
3.355	66224
3.359	66900
3.362	66883
3.365	66224
3.369	66214
3.372	66754
3.376	66701
3.379	66392
3.383	66002
3.386	66382
3.389	67627
3.393	65723
3.396	66516
3.4	66720
3.403	67246
3.407	65794
3.41	65731
3.413	66341
3.417	66819
3.42	66219
3.424	66965
3.427	66028
3.431	67015
3.434	66275
3.438	66986
3.441	66070
3.444	67151
3.448	66729
3.451	65866
3.455	66878
3.458	66335
3.462	66348
3.465	67009
3.468	66534
3.472	65946
3.475	66539
3.479	66955
3.482	66641
3.486	65770
3.489	66848
3.492	66399
3.496	66247
3.499	66170
3.503	66297
3.506	66876
3.51	67340
3.513	66203
3.516	65651
3.52	67169
3.523	66000
3.527	66369
3.53	66202
3.534	66118
3.537	66703
3.54	66556
3.544	66249
3.547	66938
3.551	66697
3.554	67023
3.558	66591
3.561	66669
3.564	66818
3.568	66638
3.571	67027
3.575	66032
3.578	65855
3.582	65847
3.585	66381
3.589	66382
3.592	66529
3.595	66879
3.599	67208
3.602	66170
3.606	66373
3.609	66720
3.613	66994
3.616	66279
3.619	66681
3.623	66833
3.626	66316
3.63	66508
3.633	67146
3.637	66371
3.64	66578
3.643	66584
3.647	66698
3.65	66044
3.654	66517
3.657	67104
3.661	66015
3.664	66399
3.667	66343
3.671	66481
3.674	66779
3.678	65412
3.681	66624
3.685	65810
3.688	66717
3.691	66560
3.695	66811
3.698	66363
3.702	66267
3.705	66858
3.709	66997
3.712	67176
3.715	67274
3.719	66539
3.722	67073
3.726	66624
3.729	66435
3.733	66152
3.736	66758
3.74	66968
3.743	67328
3.746	66490
3.75	66443
3.753	66472
3.757	66973
3.76	66488
3.764	65936
3.767	65860
3.77	65944
3.774	66175
3.777	66723
3.781	66425
3.784	66712
3.788	66270
3.791	66595
3.794	66956
3.798	66612
3.801	66130
3.805	66019
3.808	66682
3.812	66366
3.815	66947
3.818	66532
3.822	66905
3.825	66588
3.829	65581
3.832	65908
3.836	66026
3.839	66081
3.842	67106
3.846	66133
3.849	66771
3.853	66389
3.856	66211
3.86	66921
3.863	66567
3.866	66256
3.87	66353
3.873	66605
3.877	66215
3.88	66669
3.884	65950
3.887	66679
3.891	65723
3.894	65851
3.897	66753
3.901	66874
3.904	66729
3.908	67095
3.911	66379
3.915	66546
3.918	67385
3.921	66418
3.925	66197
3.928	66324
3.932	66965
3.935	66685
3.939	66329
3.942	66223
3.945	66719
3.949	65987
3.952	66091
3.956	66204
3.959	66043
3.963	67405
3.966	66052
3.969	66846
3.973	65941
3.976	66405
3.98	66424
3.983	66877
3.987	66161
3.99	66434
3.993	66958
3.997	66297
4	67162
4.004	66720
4.007	66857
4.011	66567
4.014	67466
4.017	67437
4.021	67234
4.024	68772
4.028	69050
4.031	71008
4.035	72869
4.038	75969
4.042	80721
4.045	86043
4.048	92662
4.052	101340
4.055	110742
4.059	121305
4.062	135521
4.066	147306
4.069	160052
4.072	173016
4.076	186567
4.079	197257
4.083	207081
4.086	217345
4.09	228786
4.093	242499
4.096	258780
4.1	280789
4.103	311073
4.107	353076
4.11	403080
4.114	470339
4.117	545721
4.12	631023
4.124	726737
4.127	820687
4.131	915620
4.134	1002370
4.138	1075765
4.141	1140103
4.144	1185099
4.148	1204570
4.151	1216124
4.155	1204155
4.158	1173110
4.162	1130220
4.165	1072560
4.169	1008846
4.172	941984
4.175	871699
4.179	800077
4.182	724364
4.186	658234
4.189	597058
4.193	539887
4.196	484854
4.199	434899
4.203	392175
4.206	354302
4.21	315510
4.213	286601
4.217	258552
4.22	232903
4.223	210811
4.227	192213
4.23	176061
4.234	160332
4.237	148528
4.241	136496
4.244	126844
4.247	118655
4.251	111005
4.254	105103
4.258	98997
4.261	94842
4.265	90489
4.268	86803
4.271	84407
4.275	82177
4.278	79911
4.282	78259
4.285	75899
4.289	74325
4.292	73089
4.295	72349
4.299	72215
4.302	71588
4.306	71787
4.309	69817
4.313	70743
4.316	69389
4.32	70135
4.323	68936
4.326	68244
4.33	68550
4.333	67903
4.337	67283
4.34	67172
4.344	67574
4.347	67733
4.35	67150
4.354	67438
4.357	67865
4.361	66709
4.364	67140
4.368	67541
4.371	67310
4.374	67417
4.378	66966
4.381	66750
4.385	66736
4.388	66825
4.392	67301
4.395	67695
4.398	67170
4.402	66070
4.405	66410
4.409	67105
4.412	66370
4.416	66684
4.419	66371
4.422	66687
4.426	66967
4.429	66340
4.433	67388
4.436	66604
4.44	67356
4.443	66836
4.446	66945
4.45	66916
4.453	67104
4.457	66879
4.46	66098
4.464	67151
4.467	66905
4.471	66967
4.474	66337
4.477	66545
4.481	66191
4.484	66181
4.488	67064
4.491	67254
4.495	66608
4.498	66484
4.501	67338
4.505	66799
4.508	66376
4.512	66955
4.515	65599
4.519	67081
4.522	67004
4.525	66563
4.529	66029
4.532	65954
4.536	66173
4.539	67264
4.543	66376
4.546	66182
4.549	66363
4.553	65985
4.556	65846
4.56	65857
4.563	65914
4.567	66374
4.57	67159
4.573	66972
4.577	65888
4.58	66617
4.584	66720
4.587	66480
4.591	66357
4.594	66399
4.597	66238
4.601	65771
4.604	66286
4.608	66483
4.611	65843
4.615	66496
4.618	66945
4.622	66707
4.625	65647
4.628	66083
4.632	65778
4.635	66293
4.639	66324
4.642	65775
4.646	66101
4.649	66229
4.652	66365
4.656	66468
4.659	66720
4.663	66874
4.666	66759
4.67	66645
4.673	65634
4.676	66491
4.68	66125
4.683	66051
4.687	65811
4.69	66924
4.694	66304
4.697	66424
4.7	66492
4.704	66880
4.707	66657
4.711	65724
4.714	66010
4.718	66647
4.721	66345
4.724	66508
4.728	66456
4.731	66636
4.735	66002
4.738	66454
4.742	65529
4.745	66461
4.748	66890
4.752	65996
4.755	66407
4.759	66047
4.762	66630
4.766	66192
4.769	67430
4.773	66054
4.776	66367
4.779	65925
4.783	66898
4.786	66488
4.79	66194
4.793	66362
4.797	66211
4.8	65604
4.803	65993
4.807	66529
4.81	66327
4.814	66717
4.817	65623
4.821	66835
4.824	66068
4.827	66913
4.831	65583
4.834	66967
4.838	66639
4.841	66310
4.845	66395
4.848	65146
4.851	66866
4.855	66078
4.858	66556
4.862	66745
4.865	65748
4.869	66767
4.872	65907
4.875	65391
4.879	66056
4.882	66269
4.886	66401
4.889	65528
4.893	66357
4.896	66446
4.899	66149
4.903	66805
4.906	66240
4.91	66250
4.913	67278
4.917	66446
4.92	65742
4.924	66462
4.927	66926
4.93	66038
4.934	66807
4.937	66001
4.941	66329
4.944	66217
4.948	65898
4.951	66460
4.954	65689
4.958	65561
4.961	67189
4.965	65832
4.968	66777
4.972	66605
4.975	66191
4.978	66484
4.982	65650
4.985	66521
4.989	66093
4.992	66599
4.996	66306
4.999	67191
5.002	66321
5.006	66670
5.009	65571
5.013	65788
5.016	65855
5.02	66395
5.023	66152
5.026	66247
5.03	65868
5.033	66843
5.037	66035
5.04	66180
5.044	65549
5.047	66835
5.05	66185
5.054	65963
5.057	66415
5.061	66884
5.064	65841
5.068	66501
5.071	66251
5.075	66429
5.078	66538
5.081	65865
5.085	65720
5.088	66703
5.092	65848
5.095	65921
5.099	66925
5.102	67404
5.105	66156
5.109	66231
5.112	65430
5.116	66213
5.119	66087
5.123	66397
5.126	66047
5.129	65901
5.133	66556
5.136	66198
5.14	66481
5.143	66430
5.147	65670
5.15	66186
5.153	66058
5.157	65798
5.16	66960
5.164	66307
5.167	65724
5.171	66467
5.174	66561
5.177	66166
5.181	66846
5.184	66835
5.188	65860
5.191	65888
5.195	65717
5.198	66788
5.202	66257
5.205	66146
5.208	66266
5.212	66533
5.215	66556
5.219	65869
5.222	65986
5.226	65715
5.229	66239
5.232	65529
5.236	65926
5.239	66012
5.243	65819
5.246	66109
5.25	66576
5.253	65920
5.256	65495
5.26	66454
5.263	66400
5.267	65510
5.27	66099
5.274	66857
5.277	66290
5.28	66256
5.284	66243
5.287	66328
5.291	66212
5.294	66171
5.298	66560
5.301	66720
5.304	66695
5.308	66608
5.311	65573
5.315	66402
5.318	65491
5.322	65954
5.325	65799
5.328	66231
5.332	66118
5.335	65394
5.339	66176
5.342	65872
5.346	66282
5.349	65941
5.353	66505
5.356	65939
5.359	66906
5.363	66033
5.366	65668
5.37	65730
5.373	65694
5.377	66420
5.38	66438
5.383	66238
5.387	66348
5.39	65814
5.394	66005
5.397	66407
5.401	66440
5.404	65513
5.407	66016
5.411	65941
5.414	67471
5.418	65920
5.421	65904
5.425	65620
5.428	66227
5.431	66214
5.435	66142
5.438	65921
5.442	66126
5.445	66215
5.449	66117
5.452	65933
5.455	65861
5.459	65770
5.462	66350
5.466	66076
5.469	66125
5.473	66797
5.476	66906
5.479	67153
5.483	66461
5.486	66247
5.49	66679
5.493	66124
5.497	66586
5.5	66215
5.504	65952
5.507	66981
5.51	66923
5.514	66781
5.517	65972
5.521	66267
5.524	66766
5.528	66063
5.531	66112
5.534	65555
5.538	65499
5.541	65903
5.545	66834
5.548	66358
5.552	65929
5.555	66699
5.558	65129
5.562	66061
5.565	66535
5.569	66313
5.572	65859
5.576	65853
5.579	66577
5.582	66387
5.586	66052
5.589	65494
5.593	66019
5.596	65986
5.6	66562
5.603	65825
5.606	66233
5.61	65825
5.613	66319
5.617	65969
5.62	65869
5.624	65582
5.627	66285
5.63	66203
5.634	66471
5.637	66656
5.641	66261
5.644	65831
5.648	66203
5.651	67137
5.655	66204
5.658	65684
5.661	66256
5.665	65714
5.668	65584
5.672	66856
5.675	66843
5.679	67000
5.682	66976
5.685	66335
5.689	66444
5.692	66950
5.696	65954
5.699	66905
5.703	66208
5.706	65931
5.709	66168
5.713	66446
5.716	66244
5.72	66188
5.723	66347
5.727	66989
5.73	66251
5.733	66146
5.737	66754
5.74	66945
5.744	66617
5.747	66402
5.751	66813
5.754	66879
5.757	65873
5.761	66392
5.764	66185
5.768	66634
5.771	66719
5.775	65638
5.778	65866
5.781	65963
5.785	66795
5.788	66815
5.792	67016
5.795	65596
5.799	65635
5.802	65756
5.806	66119
5.809	66501
5.812	65758
5.816	65582
5.819	67336
5.823	65893
5.826	65695
5.83	66914
5.833	65900
5.836	66274
5.84	66135
5.843	66397
5.847	66342
5.85	66205
5.854	65943
5.857	66620
5.86	66571
5.864	67064
5.867	66836
5.871	67714
5.874	68136
5.878	69195
5.881	71141
5.884	73763
5.888	77031
5.891	81946
5.895	89560
5.898	97964
5.902	111220
5.905	128601
5.908	151565
5.912	179793
5.915	217532
5.919	264761
5.922	320972
5.926	389411
5.929	469790
5.932	559988
5.936	662988
5.939	771548
5.943	895039
5.946	1016607
5.95	1148261
5.953	1272118
5.957	1388116
5.96	1499889
5.963	1593619
5.967	1678349
5.97	1745826
5.974	1785901
5.977	1817582
5.981	1838722
5.984	1827708
5.987	1805439
5.991	1788044
5.994	1735324
5.998	1686998
6.001	1618907
6.005	1544412
6.008	1480104
6.011	1391958
6.015	1310686
6.018	1226877
6.022	1141667
6.025	1066292
6.029	985703
6.032	901786
6.035	829296
6.039	758235
6.042	691976
6.046	627228
6.049	568923
6.053	514427
6.056	465174
6.059	418130
6.063	378707
6.066	341742
6.07	308459
6.073	278386
6.077	250638
6.08	227449
6.083	205049
6.087	188007
6.09	170656
6.094	156505
6.097	144001
6.101	132990
6.104	122633
6.108	114850
6.111	108328
6.114	101809
6.118	95995
6.121	91934
6.125	88148
6.128	84578
6.132	82561
6.135	79274
6.138	78052
6.142	76011
6.145	74076
6.149	73400
6.152	72312
6.156	71427
6.159	70106
6.162	70234
6.166	69274
6.169	69424
6.173	67899
6.176	68562
6.18	68352
6.183	68087
6.186	67762
6.19	67405
6.193	67776
6.197	66909
6.2	67471
6.204	66607
6.207	66635
6.21	66975
6.214	67529
6.217	66606
6.221	67334
6.224	66807
6.228	65303
6.231	66583
6.235	66408
6.238	66006
6.241	66623
6.245	66611
6.248	66201
6.252	66458
6.255	66833
6.259	65387
6.262	66247
6.265	66316
6.269	66876
6.272	66666
6.276	66862
6.279	65823
6.283	66280
6.286	66595
6.289	66854
6.293	66385
6.296	67079
6.3	66738
6.303	66759
6.307	66137
6.31	65571
6.313	66531
6.317	66733
6.32	66893
6.324	66474
6.327	66747
6.331	65628
6.334	65967
6.337	66196
6.341	66433
6.344	66318
6.348	65763
6.351	66556
6.355	66305
6.358	66383
6.361	66308
6.365	66547
6.368	65724
6.372	65440
6.375	65691
6.379	66753
6.382	66723
6.386	66465
6.389	65987
6.392	65711
6.396	66330
6.399	65733
6.403	66329
6.406	66539
6.41	65904
6.413	65574
6.416	66054
6.42	66275
6.423	66302
6.427	66054
6.43	65867
6.434	65669
6.437	66092
6.44	65945
6.444	66303
6.447	66740
6.451	66324
6.454	66451
6.458	66990
6.461	65987
6.464	65518
6.468	65927
6.471	66326
6.475	66189
6.478	66059
6.482	66697
6.485	65669
6.488	66565
6.492	66112
6.495	66245
6.499	65963
6.502	66064
6.506	66040
6.509	67126
6.512	66689
6.516	66341
6.519	66321
6.523	65811
6.526	66341
6.53	66162
6.533	66345
6.537	66108
6.54	66619
6.543	66370
6.547	66263
6.55	66064
6.554	66214
6.557	65776
6.561	66517
6.564	66434
6.567	66670
6.571	66328
6.574	66535
6.578	65598
6.581	66685
6.585	66517
6.588	66248
6.591	67283
6.595	66658
6.598	65379
6.602	66524
6.605	66429
6.609	65733
6.612	65787
6.615	65876
6.619	65684
6.622	66217
6.626	66434
6.629	66361
6.633	66580
6.636	66863
6.639	65388
6.643	67229
6.646	66155
6.65	65139
6.653	65971
6.657	65697
6.66	66367
6.663	66173
6.667	66744
6.67	66202
6.674	66149
6.677	66350
6.681	67164
6.684	66731
6.688	66138
6.691	65814
6.694	66584
6.698	66503
6.701	66367
6.705	66292
6.708	66138
6.712	66485
6.715	66674
6.718	65894
6.722	66842
6.725	66066
6.729	65745
6.732	66175
6.736	66988
6.739	65770
6.742	66532
6.746	65887
6.749	66189
6.753	66153
6.756	66298
6.76	66694
6.763	66702
6.766	65778
6.77	66822
6.773	66629
6.777	66095
6.78	65966
6.784	65816
6.787	66484
6.79	65854
6.794	66246
6.797	65731
6.801	66044
6.804	66082
6.808	66506
6.811	66958
6.814	66269
6.818	66116
6.821	66815
6.825	65458
6.828	66080
6.832	66938
6.835	66721
6.839	66290
6.842	65629
6.845	66144
6.849	66661
6.852	66369
6.856	65809
6.859	66645
6.863	66254
6.866	66805
6.869	65846
6.873	66342
6.876	66367
6.88	66813
6.883	66125
6.887	66905
6.89	65920
6.893	66784
6.897	66778
6.9	66572
6.904	66791
6.907	66543
6.911	66840
6.914	66786
6.917	65713
6.921	65932
6.924	66630
6.928	66035
6.931	66290
6.935	66546
6.938	65781
6.941	66524
6.945	66188
[truncated: 5,260 more rows]

## Sheet: Figure S3
Figure S3 left			Figure S3 right
x	y		x	y
0.092	74376		5.1	6.71084
0.095	74024		6.1	53.5699
0.099	74714		7.1	116.046
0.102	74232		8.9	20.1832
0.106	73515		9.1	19.6669
0.109	74592		10	43.91
0.112	74248		14.1	407944
0.116	73714		15.1	1614.63
0.119	74232		19.2	39.6333
0.123	73932		20	1.88964
0.126	74225		20.8	7.79723
0.13	73170		21.4	24.4142
0.133	74029		22.2	6.59944
0.136	74319		22.6	17.9503
0.14	74108		23.2	4.91258
0.143	73597		23.8	22.8084
0.147	72459		28.1	7.10891e+06
0.15	74161		29.1	83303.8
0.154	74387		30.1	1722.17
0.157	74258		31	13.8123
0.16	73611		33.8	11.3476
0.164	73767		34.8	15.3089
0.167	73464		36.8	16.1816
0.171	73387		37.7	16.2556
0.174	74835		38.8	26.7705
0.178	74734		42	726.52
0.181	74060		43.2	10.6411
0.184	73511		45.2	1.11805
0.188	73353		45.9	15.0209
0.191	73592		46.4	11.5551
0.195	73432		46.9	4.91378
0.198	74278		47.7	18.3975
0.202	74390		48.4	13.3296
0.205	73082		50.5	10.7957
0.208	74500		51.8	13.8212
0.212	73431		52.3	5.1551
0.215	74518		53.2	6.01991
0.219	73252		54	7.86457
0.222	74458		55.1	3.09555
0.226	73540		56.1	1.27599
0.229	73506		57.3	7.6835
0.232	73417		58.7	1.65494
0.236	73755		60.4	11.5545
0.239	74269		61.1	10.5061
0.243	73710		63	1.59685
0.246	72093		63.9	9.25156
0.25	72150		64.3	8.93668
0.253	73789		64.8	0.53179
0.257	73733		65.6	5.92294
0.26	74363		66.7	11.391
0.263	73473
0.267	73279
0.27	73465
0.274	72725
0.277	72687
0.281	73282
0.284	73139
0.287	73560
0.291	73140
0.294	72689
0.298	73134
0.301	72334
0.305	73233
0.308	72641
0.311	73019
0.315	73659
0.318	72530
0.322	72859
0.325	72924
0.329	72521
0.332	72597
0.335	72479
0.339	73154
0.342	73877
0.346	73678
0.349	72208
0.353	72794
0.356	73394
0.359	72726
0.363	72799
0.366	72670
0.37	73289
0.373	74258
0.377	72643
0.38	73285
0.384	72890
0.387	72116
0.39	72892
0.394	73410
0.397	72557
0.401	71799
0.404	72279
0.408	71421
0.411	72660
0.414	72283
0.418	72824
0.421	73477
0.425	72872
0.428	72875
0.432	73223
0.435	72322
0.438	72980
0.442	72300
0.445	72741
0.449	72620
0.452	72776
0.456	72748
0.459	73470
0.462	72174
0.466	72349
0.469	72304
0.473	71647
0.476	72672
0.48	73366
0.483	72529
0.486	73225
0.49	72489
0.493	72260
0.497	73369
0.5	74133
0.504	72007
0.507	73064
0.51	71519
0.514	73002
0.517	72580
0.521	72220
0.524	72613
0.528	72448
0.531	72186
0.535	72807
0.538	73080
0.541	72792
0.545	72224
0.548	72662
0.552	72253
0.555	73501
0.559	72677
0.562	72174
0.565	72585
0.569	72343
0.572	72682
0.576	72999
0.579	72277
0.583	72455
0.586	72093
0.589	72436
0.593	72564
0.596	72690
0.6	72059
0.603	72265
0.607	72593
0.61	72525
0.613	72286
0.617	71543
0.62	73690
0.624	71855
0.627	72654
0.631	72873
0.634	71422
0.637	72635
0.641	72238
0.644	72233
0.648	72317
0.651	72724
0.655	71966
0.658	72790
0.661	73848
0.665	72835
0.668	71610
0.672	71701
0.675	71594
0.679	72387
0.682	72255
0.686	72726
0.689	73120
0.692	72606
0.696	71907
0.699	72142
0.703	72387
0.706	72488
0.71	72114
0.713	72575
0.716	72010
0.72	72754
0.723	72761
0.727	71767
0.73	71969
0.734	72422
0.737	72843
0.74	71631
0.744	71521
0.747	71421
0.751	71653
0.754	72539
0.758	72738
0.761	71370
0.764	73079
0.768	72802
0.771	72418
0.775	73100
0.778	73028
0.782	71489
0.785	72529
0.788	72552
0.792	72653
0.795	71905
0.799	71854
0.802	72002
0.806	72104
0.809	71307
0.812	72045
0.816	72162
0.819	72484
0.823	72581
0.826	71770
0.83	71436
0.833	72241
0.837	71426
0.84	72773
0.843	72038
0.847	72108
0.85	73116
0.854	71206
0.857	71671
0.861	71987
0.864	72005
0.867	71158
0.871	72164
0.874	71847
0.878	71674
0.881	72835
0.885	71627
0.888	72564
0.891	72476
0.895	71075
0.898	71956
0.902	72454
0.905	72914
0.909	71148
0.912	72348
0.915	71678
0.919	72708
0.922	71261
0.926	71661
0.929	71916
0.933	71522
0.936	71749
0.939	72665
0.943	72403
0.946	72124
0.95	72869
0.953	71776
0.957	72005
0.96	71982
0.963	71831
0.967	71661
0.97	71579
0.974	71523
0.977	72694
0.981	72463
0.984	71861
0.988	72151
0.991	71300
0.994	71592
0.998	71595
1.001	73023
1.005	71194
1.008	70981
1.012	71959
1.015	71909
1.018	70906
1.022	71610
1.025	71462
1.029	70561
1.032	71837
1.036	71196
1.039	72262
1.042	71820
1.046	71305
1.049	71690
1.053	71288
1.056	71330
1.06	71855
1.063	71690
1.066	72166
1.07	72283
1.073	71245
1.077	71515
1.08	73481
1.084	72579
1.087	71680
1.09	72039
1.094	72072
1.097	72225
1.101	71919
1.104	71953
1.108	71499
1.111	70189
1.114	71379
1.118	72552
1.121	71811
1.125	71562
1.128	72189
1.132	70565
1.135	71285
1.139	71860
1.142	71834
1.145	71963
1.149	72886
1.152	72098
1.156	72427
1.159	71772
1.163	71699
1.166	72031
1.169	71993
1.173	71956
1.176	72176
1.18	71703
1.183	70539
1.187	71255
1.19	72291
1.193	71698
1.197	72244
1.2	71146
1.204	71430
1.207	71479
1.211	72476
1.214	71470
1.217	72810
1.221	71096
1.224	71516
1.228	71162
1.231	71482
1.235	71694
1.238	71056
1.241	71667
1.245	71259
1.248	71014
1.252	71904
1.255	71416
1.259	71063
1.262	71656
1.265	70808
1.269	72155
1.272	71801
1.276	71554
1.279	71879
1.283	71849
1.286	71988
1.29	70939
1.293	72172
1.296	71859
1.3	72456
1.303	72200
1.307	71211
1.31	71919
1.314	72270
1.317	71493
1.32	72269
1.324	71698
1.327	70879
1.331	71422
1.334	71185
1.338	71282
1.341	72005
1.344	72105
1.348	70537
1.351	71239
1.355	71683
1.358	72483
1.362	70581
1.365	70873
1.368	71782
1.372	71870
1.375	71894
1.379	71478
1.382	71184
1.386	71331
1.389	71420
1.392	70950
1.396	70880
1.399	71547
1.403	70531
1.406	70977
1.41	71235
1.413	71274
1.417	71202
1.42	71127
1.423	72111
1.427	72140
1.43	71820
1.434	71114
1.437	71729
1.441	72051
1.444	71422
1.447	71457
1.451	71479
1.454	71240
1.458	70980
1.461	71949
1.465	70841
1.468	70858
1.471	72224
1.475	71310
1.478	70859
1.482	72033
1.485	71112
1.489	71060
1.492	71603
1.495	71230
1.499	70915
1.502	70805
1.506	70881
1.509	71218
1.513	71207
1.516	71394
1.519	71102
1.523	71877
1.526	71988
1.53	71393
1.533	70757
1.537	70700
1.54	72088
1.543	71493
1.547	71015
1.55	71417
1.554	71085
1.557	71375
1.561	71452
1.564	71551
1.568	70772
1.571	70629
1.574	70908
1.578	71454
1.581	70916
1.585	70404
1.588	71280
1.592	71069
1.595	71928
1.598	71310
1.602	70258
1.605	71349
1.609	71972
1.612	71509
1.616	71504
1.619	71468
1.622	70406
1.626	71248
1.629	71148
1.633	72579
1.636	71274
1.64	72122
1.643	71575
1.646	71004
1.65	71084
1.653	70884
1.657	71878
1.66	71150
1.664	71147
1.667	71733
1.67	70954
1.674	70858
1.677	71062
1.681	70887
1.684	72176
1.688	70954
1.691	71202
1.694	70889
1.698	71156
1.701	71773
1.705	71199
1.708	72086
1.712	71580
1.715	71582
1.719	71772
1.722	71521
1.725	70868
1.729	70557
1.732	71887
1.736	71279
1.739	71430
1.743	71888
1.746	71553
1.749	70640
1.753	70118
1.756	70680
1.76	71126
1.763	70684
1.767	71641
1.77	72228
1.773	70808
1.777	71824
1.78	71594
1.784	71555
1.787	71112
1.791	70794
1.794	70613
1.797	71953
1.801	71866
1.804	69890
1.808	71196
1.811	71306
1.815	70901
1.818	71008
1.821	71381
1.825	71021
1.828	70691
1.832	70771
1.835	71187
1.839	71448
1.842	70978
1.845	71657
1.849	70922
1.852	70737
1.856	71369
1.859	70685
1.863	70921
1.866	71234
1.87	71384
1.873	70787
1.876	71002
1.88	70913
1.883	70845
1.887	70861
1.89	71156
1.894	70826
1.897	70503
1.9	71216
1.904	70383
1.907	71845
1.911	70619
1.914	71100
1.918	70235
1.921	71261
1.924	70556
1.928	71405
1.931	71070
1.935	70486
1.938	71450
1.942	71435
1.945	70708
1.948	71146
1.952	71476
1.955	70566
1.959	70496
1.962	71787
1.966	70333
1.969	71355
1.972	70441
1.976	71377
1.979	71174
1.983	72054
1.986	70661
1.99	71322
1.993	70483
1.996	70878
2	70985
2.003	70916
2.007	71423
2.01	71214
2.014	71139
2.017	71439
2.021	71235
2.024	70311
2.027	71160
2.031	71044
2.034	70872
2.038	72077
2.041	70210
2.045	71233
2.048	71222
2.051	70912
2.055	70873
2.058	71387
2.062	71000
2.065	70999
2.069	71735
2.072	70911
2.075	70845
2.079	69759
2.082	71145
2.086	71045
2.089	70296
2.093	70912
2.096	71696
2.099	71716
2.103	71652
2.106	71411
2.11	70695
2.113	72207
2.117	70510
2.12	70528
2.123	71934
2.127	72174
2.13	71786
2.134	70811
2.137	71440
2.141	69655
2.144	69781
2.147	70013
2.151	70887
2.154	71068
2.158	70877
2.161	70120
2.165	70728
2.168	71064
2.172	70789
2.175	70584
2.178	71747
2.182	71251
2.185	70460
2.189	70473
2.192	71943
2.196	71173
2.199	71317
2.202	70713
2.206	70907
2.209	70817
2.213	70208
2.216	71990
2.22	70028
2.223	71048
2.226	69942
2.23	71895
2.233	69989
2.237	71296
2.24	70205
2.244	70143
2.247	71693
2.25	71048
2.254	70853
2.257	71299
2.261	70449
2.264	71280
2.268	70765
2.271	70378
2.274	70856
2.278	70150
2.281	70025
2.285	70534
2.288	70199
2.292	71176
2.295	70697
2.298	71744
2.302	69858
2.305	70801
2.309	70391
2.312	71199
2.316	71311
2.319	70132
2.323	70543
2.326	70883
2.329	69820
2.333	70832
2.336	69627
2.34	71420
2.343	71248
2.347	69958
2.35	70771
2.353	71259
2.357	70711
2.36	71595
2.364	70878
2.367	70358
2.371	70313
2.374	70431
2.377	70153
2.381	71486
2.384	70598
2.388	70997
2.391	70357
2.395	70200
2.398	71001
2.401	70493
2.405	70089
2.408	70701
2.412	70308
2.415	70976
2.419	70661
2.422	70605
2.425	70519
2.429	71159
2.432	71641
2.436	70946
2.439	70392
2.443	70624
2.446	70642
2.45	71139
2.453	70539
2.456	71247
2.46	70969
2.463	71205
2.467	72294
2.47	71832
2.474	70254
2.477	70772
2.48	69997
2.484	70207
2.487	71814
2.491	70334
2.494	71250
2.498	70905
2.501	70791
2.504	70595
2.508	71025
2.511	71528
2.515	69928
2.518	70905
2.522	70702
2.525	71078
2.528	71148
2.532	70598
2.535	70633
2.539	70860
2.542	70415
2.546	71290
2.549	69887
2.552	71080
2.556	70600
2.559	70175
2.563	71002
2.566	70995
2.57	71463
2.573	70659
2.576	71166
2.58	70858
2.583	71695
2.587	70262
2.59	70806
2.594	70481
2.597	70576
2.601	70741
2.604	71605
2.607	70034
2.611	71101
2.614	70938
2.618	70906
2.621	70647
2.625	69287
2.628	70826
2.631	71471
2.635	70419
2.638	70856
2.642	70686
2.645	71280
2.649	69850
2.652	70643
2.655	70321
2.659	70908
2.662	70541
2.666	71171
2.669	70316
2.673	70956
2.676	71211
2.679	70746
2.683	70069
2.686	71076
2.69	69635
2.693	70055
2.697	70367
2.7	71137
2.703	70303
2.707	71644
2.71	70953
2.714	71391
2.717	70893
2.721	70795
2.724	70145
2.727	70201
2.731	70678
2.734	70543
2.738	70646
2.741	70280
2.745	70005
2.748	70524
2.752	70843
2.755	70369
2.758	70526
2.762	70460
2.765	71696
2.769	69989
2.772	70279
2.776	70017
2.779	69822
2.782	70883
2.786	70315
2.789	69267
2.793	70369
2.796	70237
2.8	70850
2.803	71079
2.806	70515
2.81	70404
2.813	71050
2.817	69859
2.82	70824
2.824	70574
2.827	70417
2.83	70467
2.834	70743
2.837	69863
2.841	70711
2.844	70001
2.848	70436
2.851	70436
2.854	69774
2.858	70309
2.861	69524
2.865	70748
2.868	70619
2.872	70191
2.875	69719
2.878	70679
2.882	70592
2.885	70581
2.889	71090
2.892	70333
2.896	71371
2.899	70682
2.903	70148
2.906	69785
2.909	70806
2.913	68633
2.916	70551
2.92	69664
2.923	70398
2.927	70849
2.93	70698
2.933	70536
2.937	70288
2.94	69962
2.944	70038
2.947	70868
2.951	70106
2.954	70645
2.957	70438
2.961	70995
2.964	71031
2.968	70002
2.971	70507
2.975	70427
2.978	69592
2.981	70535
2.985	70119
2.988	69780
2.992	70300
2.995	70350
2.999	70505
3.002	70787
3.005	70761
3.009	69150
3.012	70754
3.016	70175
3.019	71059
3.023	71261
3.026	70694
3.029	70554
3.033	70655
3.036	70463
3.04	70850
3.043	70905
3.047	69897
3.05	70941
3.054	70092
3.057	70554
3.06	70599
3.064	70976
3.067	70248
3.071	70082
3.074	69791
3.078	69778
3.081	71054
3.084	71067
3.088	69348
3.091	70856
3.095	70230
3.098	70664
3.102	70235
3.105	70213
3.108	70661
3.112	70466
3.115	70494
3.119	71263
3.122	70613
3.126	69788
3.129	69989
3.132	70678
3.136	70089
3.139	70623
3.143	70806
3.146	70240
3.15	69874
3.153	70206
3.156	70035
3.16	69769
3.163	70149
3.167	69830
3.17	71027
3.174	70424
3.177	70527
3.18	69615
3.184	70887
3.187	69680
3.191	70645
3.194	71715
3.198	69910
3.201	71402
3.205	70366
3.208	69891
3.211	70864
3.215	70395
3.218	70286
3.222	69966
3.225	69882
3.229	70272
3.232	71257
3.235	69800
3.239	70271
3.242	70893
3.246	69482
3.249	69772
3.253	70796
3.256	69684
3.259	70615
3.263	70285
3.266	69847
3.27	70976
3.273	69590
3.277	70636
3.28	70939
3.283	70169
3.287	69885
3.29	70704
3.294	69845
3.297	69941
3.301	69800
3.304	70366
3.307	70239
3.311	70581
3.314	70110
3.318	70386
3.321	70425
3.325	69921
3.328	70728
3.331	69168
3.335	70318
3.338	70819
3.342	70417
3.345	69804
3.349	69855
3.352	70077
3.356	70148
3.359	69922
3.362	71102
3.366	69246
3.369	70619
3.373	70221
3.376	70266
3.38	70306
3.383	69933
3.386	70985
3.39	70064
3.393	70430
3.397	70392
3.4	69879
3.404	69785
3.407	69954
3.41	70304
3.414	70394
3.417	70064
3.421	70721
3.424	70503
3.428	69845
3.431	70991
3.434	71084
3.438	70162
3.441	70631
3.445	70772
3.448	70607
3.452	70837
3.455	70296
3.458	69595
3.462	70382
3.465	70421
3.469	69970
3.472	70910
3.476	68909
3.479	71106
3.482	69805
3.486	69375
3.489	69154
3.493	69770
3.496	70048
3.5	70000
3.503	69920
3.507	70167
3.51	70546
3.513	69100
3.517	71510
3.52	70987
3.524	69606
3.527	70123
3.531	69577
3.534	70166
3.537	70517
3.541	69917
3.544	70243
3.548	70558
3.551	69193
3.555	71024
3.558	69812
3.561	69792
3.565	69983
3.568	69940
3.572	70896
3.575	70047
3.579	70605
3.582	69398
3.585	70260
3.589	70106
3.592	70802
3.596	69844
3.599	69620
3.603	69995
3.606	69534
3.609	70328
3.613	69340
3.616	71042
3.62	71129
3.623	70453
3.627	70475
3.63	70531
3.634	71045
3.637	70807
3.64	69884
3.644	69914
3.647	69191
3.651	70489
3.654	71167
3.658	70363
3.661	70036
3.664	70032
3.668	68762
3.671	70840
3.675	71596
3.678	70611
3.682	70257
3.685	69990
3.688	69325
3.692	70618
3.695	70368
3.699	69742
3.702	70991
3.706	69682
3.709	70280
3.712	69463
3.716	69125
3.719	70291
3.723	70434
3.726	70605
3.73	70668
3.733	69566
3.736	69908
3.74	69723
3.743	69362
3.747	69635
3.75	68662
3.754	69956
3.757	69520
3.76	69950
3.764	69757
3.767	69779
3.771	69107
3.774	70475
3.778	70249
3.781	70869
3.785	70489
3.788	69567
3.791	68959
3.795	69396
3.798	70216
3.802	69679
3.805	69601
3.809	70625
3.812	70217
3.815	70712
3.819	69891
3.822	69986
3.826	70854
3.829	70085
3.833	70042
3.836	69964
3.839	69970
3.843	70895
3.846	69632
3.85	69843
3.853	69409
3.857	69821
3.86	69651
3.863	70790
3.867	70478
3.87	70385
3.874	69874
3.877	71159
3.881	70038
3.884	70405
3.887	69839
3.891	70042
3.894	70857
3.898	70457
3.901	71061
3.905	69851
3.908	70170
3.911	70151
3.915	69209
3.918	70004
3.922	70108
3.925	69557
3.929	70215
3.932	69868
3.936	69809
3.939	70017
3.942	70118
3.946	70398
3.949	70244
3.953	70013
3.956	69921
3.96	69838
3.963	70511
3.966	69626
3.97	69734
3.973	69730
3.977	70187
3.98	69348
3.984	69580
3.987	69991
3.99	70322
3.994	70066
3.997	69552
4.001	69281
4.004	69515
4.008	71397
4.011	69960
4.014	69777
4.018	69961
4.021	69873
4.025	70452
4.028	70298
4.032	70598
4.035	70034
4.038	70216
4.042	69850
4.045	70062
4.049	70426
4.052	70311
4.056	69900
4.059	69818
4.062	69388
4.066	69085
4.069	69743
4.073	69037
4.076	69367
4.08	70144
4.083	70117
4.087	70101
4.09	69961
4.093	69686
4.097	69028
4.1	70380
4.104	69164
4.107	70559
4.111	69875
4.114	70417
4.117	69377
4.121	69455
4.124	69288
4.128	69603
4.131	69065
4.135	70267
4.138	70552
4.141	69672
4.145	70587
4.148	69811
4.152	69821
4.155	69188
4.159	70753
4.162	70934
4.165	70132
4.169	70101
4.172	70654
4.176	70321
4.179	70554
4.183	70476
4.186	71453
4.189	73650
4.193	75197
4.196	79554
4.2	83827
4.203	91008
4.207	100430
4.21	114115
4.213	131472
4.217	150972
4.22	178386
4.224	210552
4.227	246961
4.231	282876
4.234	326079
4.238	367383
4.241	405700
4.244	441838
4.248	476083
4.251	498036
4.255	514050
4.258	520202
4.262	516437
4.265	504139
4.268	480544
4.272	451277
4.275	415621
4.279	378748
4.282	337024
4.286	300710
4.289	262332
4.292	227025
4.296	197840
4.299	171359
4.303	149726
4.306	131398
4.31	116824
4.313	105274
4.316	96995
4.32	90536
4.323	85358
4.327	82858
4.33	79617
4.334	78123
4.337	77030
4.34	75865
4.344	75351
4.347	74003
4.351	73392
4.354	73908
4.358	72955
4.361	74132
4.364	72483
4.368	73272
4.371	72441
4.375	71842
4.378	72601
4.382	72299
4.385	71603
4.389	71574
4.392	71418
4.395	71129
4.399	71098
4.402	71222
4.406	71082
4.409	70512
4.413	71093
4.416	71006
4.419	70728
4.423	70621
4.426	70723
4.43	70566
4.433	70805
4.437	71284
4.44	70864
4.443	69968
4.447	70328
4.45	70321
4.454	70849
4.457	70890
4.461	70129
4.464	70420
4.467	70811
4.471	69924
4.474	70185
4.478	69863
4.481	69508
4.485	69500
4.488	70509
4.491	69613
4.495	70443
4.498	71033
4.502	70627
4.505	70762
4.509	70333
4.512	70228
4.515	70788
4.519	70827
4.522	70218
4.526	70214
4.529	69945
4.533	69753
4.536	70136
4.54	69887
4.543	69937
4.546	69165
4.55	70684
4.553	70007
4.557	69087
4.56	69967
4.564	70264
4.567	70048
4.57	70481
4.574	69284
4.577	69503
4.581	70116
4.584	70323
4.588	69448
4.591	69630
4.594	69401
4.598	69538
4.601	69840
4.605	69255
4.608	69905
4.612	69317
4.615	69333
4.618	69900
4.622	70717
4.625	69605
4.629	69529
4.632	69981
4.636	70841
4.639	69405
4.642	69072
4.646	70237
4.649	69810
4.653	69877
4.656	68623
4.66	69744
4.663	69497
4.667	70036
4.67	70088
4.673	70353
4.677	69339
4.68	69131
4.684	69737
4.687	69492
4.691	70876
4.694	69590
4.697	70542
4.701	69380
4.704	70057
4.708	69323
4.711	68603
4.715	69872
4.718	68684
4.721	68828
4.725	69896
4.728	70492
4.732	69337
4.735	69089
4.739	69894
4.742	69750
4.745	69365
4.749	69289
4.752	69962
4.756	69407
4.759	69456
4.763	69991
4.766	70227
4.769	68967
4.773	69256
4.776	68854
4.78	69634
4.783	70418
4.787	68899
4.79	70388
4.793	69815
4.797	70367
4.8	69557
4.804	68669
4.807	69513
4.811	69984
4.814	69191
4.818	69027
4.821	70099
4.824	69361
4.828	70383
4.831	71086
4.835	73637
4.838	79849
4.842	91261
4.845	116682
4.848	169724
4.852	269143
4.855	462727
4.859	811582
4.862	1385131
4.866	2257022
4.869	3386438
4.872	4603565
4.876	5684936
4.879	6492282
4.883	7037116
4.886	7397518
4.89	7656911
4.893	7802041
4.896	7905012
4.9	7927949
4.903	7938415
4.907	7915395
4.91	7874082
4.914	7822217
4.917	7791801
4.92	7717858
4.924	7647645
4.927	7596956
4.931	7514423
4.934	7466084
4.938	7381336
4.941	7330137
4.944	7243423
4.948	7155296
4.951	7088295
4.955	7002682
4.958	6891692
4.962	6792542
4.965	6692268
4.969	6561302
4.972	6448505
4.975	6322794
4.979	6169021
4.982	6021947
4.986	5853591
4.989	5663924
4.993	5520315
4.996	5311281
4.999	5098727
5.003	4895075
5.006	4644324
5.01	4395507
5.013	4148259
5.017	3875931
5.02	3606631
5.023	3332164
5.027	3056853
5.03	2771827
5.034	2490227
5.037	2230265
5.041	1972941
5.044	1730183
5.047	1506281
5.051	1300169
5.054	1112775
5.058	946114
5.061	795586
5.065	667396
5.068	559258
5.071	468643
5.075	391034
5.078	331528
5.082	277884
5.085	236770
5.089	205303
5.092	179297
5.095	158579
5.099	142406
5.102	130990
5.106	120249
5.109	112216
5.113	106420
5.116	102806
5.12	99266
5.123	97017
5.126	94593
5.13	91667
5.133	89779
5.137	89544
5.14	88151
5.144	87651
5.147	86910
5.15	86025
5.154	84553
5.157	84745
5.161	82553
5.164	83225
5.168	81974
5.171	81787
5.174	81688
5.178	80376
5.181	80383
5.185	80527
5.188	79792
5.192	79975
5.195	79668
5.198	78915
5.202	78668
5.205	78475
5.209	79222
5.212	78073
5.216	77630
5.219	76740
5.222	77310
5.226	77792
5.229	77304
5.233	77771
5.236	75900
5.24	75273
5.243	76011
5.246	76426
5.25	76110
5.253	75991
5.257	75611
5.26	75859
5.264	76162
5.267	74184
5.271	74871
5.274	75297
5.277	74838
5.281	74607
5.284	75660
5.288	74510
5.291	73927
5.295	74615
5.298	74159
5.301	74224
5.305	74098
5.308	73225
5.312	72820
5.315	73897
5.319	74033
5.322	73672
5.325	74540
5.329	73396
5.332	73567
5.336	73027
5.339	73624
5.343	72891
5.346	73626
5.349	74061
5.353	73600
5.356	73925
5.36	73142
5.363	73159
5.367	72331
5.37	72409
5.373	72626
5.377	73363
5.38	72353
5.384	72926
5.387	72348
5.391	72172
5.394	73471
5.397	73267
5.401	72602
5.404	72195
5.408	71763
5.411	71525
5.415	71984
5.418	72520
5.422	72104
5.425	71911
5.428	72614
5.432	72681
5.435	71705
5.439	71789
5.442	72172
5.446	72103
5.449	72039
5.452	72733
5.456	72669
5.459	71166
5.463	73554
5.466	71936
5.47	71451
5.473	71797
5.476	71425
5.48	71584
5.483	71465
5.487	71881
5.49	71721
5.494	71505
5.497	71473
5.5	71004
5.504	71458
5.507	71398
5.511	72110
5.514	70518
5.518	71796
5.521	70583
5.524	71242
5.528	71649
5.531	71044
5.535	72039
5.538	71669
5.542	71325
5.545	72070
5.548	71926
5.552	72121
5.555	71435
5.559	72165
5.562	70615
5.566	71673
5.569	71100
5.573	71959
5.576	71294
5.579	71193
5.583	70749
5.586	70799
5.59	71097
5.593	71689
5.597	71631
5.6	70640
5.603	70663
5.607	71603
5.61	70819
5.614	71199
5.617	71670
5.621	70471
5.624	72406
5.627	71217
5.631	71640
5.634	70870
5.638	70438
5.641	70268
5.645	70523
5.648	70469
5.651	70403
5.655	70646
5.658	70791
5.662	71556
5.665	71219
5.669	70792
5.672	70535
5.675	68993
5.679	70986
5.682	70179
5.686	71069
5.689	70858
5.693	70829
5.696	70890
5.7	70848
5.703	70286
5.706	70179
5.71	70945
5.713	70660
5.717	71319
5.72	70581
5.724	71384
5.727	70386
5.73	70974
5.734	69967
5.737	70436
5.741	70471
5.744	71342
5.748	70531
5.751	70882
5.754	71238
5.758	70677
5.761	70573
5.765	70958
5.768	70978
5.772	71303
5.775	69958
5.778	70017
5.782	69770
5.785	70905
5.789	70407
5.792	71103
5.796	70597
5.799	70781
5.802	70164
5.806	71286
5.809	71248
5.813	70539
5.816	71004
5.82	70428
5.823	71205
5.826	70468
5.83	69761
5.833	69804
5.837	70325
5.84	69893
5.844	71096
5.847	70654
5.851	70726
5.854	71071
5.857	70373
5.861	69892
5.864	70788
5.868	71064
5.871	70230
5.875	71310
5.878	70733
5.881	70358
5.885	70319
5.888	70781
5.892	71188
5.895	70665
5.899	70548
5.902	70649
5.905	70908
5.909	70461
5.912	70731
5.916	70360
5.919	70232
5.923	70261
5.926	70407
5.929	70422
5.933	70045
5.936	69891
5.94	70622
5.943	69874
5.947	71031
5.95	69011
5.953	70579
5.957	70133
5.96	71719
5.964	69599
5.967	70417
5.971	70113
5.974	70213
5.977	70297
5.981	71272
5.984	70858
5.988	70367
5.991	70214
5.995	69577
5.998	70572
6.002	69918
6.005	69977
6.008	70027
6.012	71158
6.015	69941
6.019	69863
6.022	70506
6.026	70154
6.029	70649
6.032	69745
6.036	70749
6.039	69647
6.043	70377
6.046	69839
6.05	70118
6.053	70915
6.056	71026
6.06	69784
6.063	69981
6.067	70293
6.07	70222
6.074	69879
6.077	70618
6.08	69883
6.084	70607
6.087	69803
6.091	69439
6.094	70111
6.098	70169
6.101	70087
6.104	70234
6.108	70513
6.111	70491
6.115	70328
6.118	70458
6.122	70944
6.125	69024
6.128	69494
6.132	70356
6.135	70641
6.139	69406
6.142	69943
6.146	70019
6.149	70139
6.153	70026
6.156	69666
6.159	69942
6.163	69804
6.166	70176
6.17	70208
6.173	69652
6.177	69955
6.18	69112
6.183	70103
6.187	70602
6.19	70524
6.194	70176
6.197	69652
6.201	70427
6.204	69922
6.207	69513
6.211	70647
6.214	70307
6.218	70602
6.221	70470
6.225	70429
6.228	70311
6.231	70430
6.235	70095
6.238	70210
6.242	69890
6.245	69243
6.249	70022
6.252	70368
6.255	70476
6.259	70269
6.262	70288
6.266	70586
6.269	69884
6.273	70471
6.276	69910
6.279	70529
6.283	70382
6.286	68811
6.29	70952
6.293	70923
6.297	70016
6.3	69368
6.304	70133
6.307	70441
6.31	70153
6.314	69688
6.317	69706
6.321	70753
6.324	70910
6.328	70371
6.331	70598
6.334	69540
6.338	70008
6.341	70751
6.345	69786
6.348	70305
6.352	70327
6.355	69801
6.358	69539
6.362	70966
6.365	69849
6.369	70868
6.372	69485
6.376	68709
6.379	69695
6.382	69801
6.386	70063
6.389	69878
6.393	70684
6.396	69383
6.4	69945
6.403	70538
6.406	69801
6.41	70414
6.413	69860
6.417	70082
6.42	70207
6.424	70037
6.427	70494
6.43	69724
6.434	69941
6.437	69558
6.441	69538
6.444	69368
6.448	68999
6.451	69938
6.455	69841
6.458	69933
6.461	69523
6.465	69937
6.468	70092
6.472	69563
6.475	70590
6.479	69624
6.482	70689
6.485	70418
6.489	70168
6.492	70518
6.496	70500
6.499	69879
6.503	69532
6.506	70225
6.509	68868
6.513	70467
6.516	70210
6.52	69376
6.523	70776
6.527	70734
6.53	70885
6.533	70137
6.537	69277
6.54	70005
6.544	70885
6.547	69580
6.551	68688
6.554	70357
6.557	69528
6.561	70242
6.564	69388
6.568	69581
6.571	70498
6.575	70042
6.578	69976
6.581	70434
6.585	69156
6.588	71277
6.592	69884
6.595	70327
6.599	69201
6.602	69232
6.606	70230
6.609	70048
6.612	69849
6.616	69775
6.619	69587
6.623	70088
6.626	70174
6.63	69878
6.633	68873
6.636	70006
6.64	69846
6.643	69901
6.647	70069
6.65	69964
6.654	69173
6.657	70305
6.66	69766
6.664	70579
6.667	70403
6.671	69540
6.674	69506
6.678	69593
6.681	69214
6.684	69886
6.688	70620
6.691	69630
6.695	69106
6.698	68912
6.702	69248
6.705	70503
6.708	70166
6.712	70220
6.715	69415
6.719	70643
6.722	69823
6.726	71033
6.729	69824
6.732	70967
6.736	71451
6.739	69929
6.743	69628
6.746	69991
6.75	69586
6.753	70408
6.757	69812
6.76	70169
6.763	69209
6.767	68745
6.77	69805
6.774	69605
6.777	69796
6.781	70343
6.784	69013
6.787	69746
6.791	70703
6.794	69672
6.798	70281
6.801	69377
6.805	68985
6.808	70123
6.811	69742
6.815	70912
6.818	70156
6.822	69638
6.825	69416
6.829	70156
6.832	70149
6.835	69555
6.839	69040
6.842	69624
6.846	69619
6.849	69598
6.853	70299
6.856	69722
6.859	69870
6.863	69873
6.866	69761
6.87	69987
6.873	68290
6.877	70354
6.88	69869
6.884	70030
6.887	70160
6.89	69776
6.894	69791
6.897	69542
6.901	69471
6.904	69408
6.908	70156
6.911	69364
6.914	70975
6.918	70977
6.921	70089
6.925	69737
6.928	69360
6.932	69639
6.935	70029
6.938	69023
6.942	69759
6.945	70095
[truncated: 4,364 more rows]

## Sheet: Figure S4
Figure S4 left			Figure S4 right
x	y		x	y
0.091	6479		3.9	250.647
0.094	6930		4.8	45.7675
0.098	6215		5.3	16.8055
0.101	5665		5.9	57.9687
0.104	5709		6.5	107.996
0.108	7128		7.4	42.4162
0.111	6952		8.2	45.3264
0.115	6358		8.8	32.6752
0.118	6358		9.3	9.78965
0.122	5907		9.9	16.2514
0.125	7084		11.4	4.74851
0.128	7106		12.5	34.2546
0.132	7051		13.2	244430
0.135	7194		14.2	422807
0.139	6578		15.2	114458
0.142	6644		16.2	681272
0.146	7293		17.2	638925
0.149	6666		18.1	1779091
0.152	6281		19.1	9015.37
0.156	6270		20.2	715.463
0.159	6083		21.4	28.0366
0.163	6215		22.8	6.39658
0.166	6050		23	12.0532
0.17	7183		23.9	94.5002
0.173	6457		24.9	19.9995
0.176	6622		25.4	67.5016
0.18	6336		27.2	13171.4
0.183	6699		28.1	3859873
0.187	6732		29.1	1.91031e+06
0.19	7128		30.1	27228
0.194	6116		31.1	116290
0.197	5940		32.1	1.61256e+06
0.201	6061		33.1	3693.71
0.204	6314		34.1	18302.2
0.207	6754		35	5.18397
0.211	7095		35.9	1371.35
0.214	6149		37	16.9332
0.218	6897		37.8	167.861
0.221	6963		38.3	114.63
0.225	6930		39.1	524.685
0.228	6578		40	397810
0.231	7557		41.6	227.013
0.235	7018		42.1	288.732
0.238	7084		43.2	1430.29
0.242	6270		44.1	156939
0.245	6622		45	14310000
0.249	6754		46.1	32851
0.252	6248		47	20365.5
0.255	6710		47.9	204.382
0.259	6578		48.2	147.131
0.262	6457		49.3	150.379
0.266	6919		50.5	11.997
0.269	6798		51	5.3706
0.273	6974		51.2	5.64664
0.276	6677		51.8	196.815
0.279	7183		52.4	16.6978
0.283	6270		53.8	2.79708
0.286	6633		54.3	43.5038
0.29	6468		54.9	59.9193
0.293	7601		56.1	217.344
0.297	7040		57	130.771
0.3	6666		57.8	96.8739
0.303	6435		58.4	49.7295
0.307	7249		59.2	101.266
0.31	6974		60.2	112.586
0.314	6666		60.9	159.935
0.317	6534		61.4	11.272
0.321	6633		62.1	12.1621
0.324	6710		62.8	83.0238
0.327	6941		63.8	164.917
0.331	7029		64.7	39.9022
0.334	7194		65.1	20.4664
0.338	6292		66.2	145.909
0.341	6666		67.5	133.876
0.345	6413		67.9	125.382
0.348	6875		68.3	78.3927
0.352	6545		69	31.6819
0.355	6952		69.6	16.0036
0.358	6182
0.362	6655
0.365	6545
0.369	6270
0.372	6523
0.376	7370
0.379	7403
0.382	7414
0.386	6314
0.389	7128
0.393	6171
0.396	6446
0.4	6226
0.403	6732
0.406	6743
0.41	6688
0.413	6237
0.417	7051
0.42	6501
0.424	6897
0.427	7447
0.43	7293
0.434	7590
0.437	7436
0.441	7249
0.444	7381
0.448	6963
0.451	6963
0.454	7238
0.458	6633
0.461	6589
0.465	6545
0.468	6699
0.472	6952
0.475	7128
0.478	7293
0.482	6204
0.485	6193
0.489	7040
0.492	6545
0.496	6413
0.499	6787
0.503	6116
0.506	6479
0.509	6710
0.513	6347
0.516	6512
0.52	6347
0.523	6512
0.527	6765
0.53	6743
0.533	7359
0.537	5907
0.54	6600
0.544	6017
0.547	6545
0.551	6809
0.554	7172
0.557	6160
0.561	6732
0.564	7238
0.568	6138
0.571	7524
0.575	6556
0.578	6270
0.581	6380
0.585	7018
0.588	7326
0.592	6732
0.595	6952
0.599	7788
0.602	6523
0.605	7117
0.609	6765
0.612	6094
0.616	7227
0.619	6435
0.623	7062
0.626	6347
0.629	7645
0.633	7238
0.636	6886
0.64	6545
0.643	6479
0.647	6006
0.65	6787
0.654	6853
0.657	6314
0.66	6369
0.664	6567
0.667	6952
0.671	7029
0.674	6754
0.678	6325
0.681	6798
0.684	6149
0.688	7183
0.691	6534
0.695	7106
0.698	6655
0.702	7062
0.705	8030
0.708	6897
0.712	6567
0.715	6468
0.719	7051
0.722	7106
0.726	6215
0.729	7172
0.732	6446
0.736	6314
0.739	7117
0.743	6259
0.746	6413
0.75	6864
0.753	6985
0.756	6754
0.76	6237
0.763	6666
0.767	6842
0.77	6985
0.774	6424
0.777	6853
0.78	6864
0.784	7084
0.787	6457
0.791	6655
0.794	6699
0.798	6303
0.801	7007
0.805	6710
0.808	6490
0.811	7304
0.815	6743
0.818	5852
0.822	6512
0.825	7106
0.829	6435
0.832	6743
0.835	7414
0.839	6655
0.842	6204
0.846	6622
0.849	6567
0.853	6853
0.856	6369
0.859	7073
0.863	7018
0.866	6919
0.87	6743
0.873	6457
0.877	6578
0.88	7073
0.883	7073
0.887	6545
0.89	7568
0.894	6776
0.897	6380
0.901	6897
0.904	6380
0.907	7062
0.911	7326
0.914	6952
0.918	6600
0.921	7139
0.925	8393
0.928	7359
0.931	7535
0.935	7579
0.938	7348
0.942	7876
0.945	8063
0.949	8536
0.952	10043
0.956	12188
0.959	11605
0.962	13365
0.966	15741
0.969	18161
0.973	20438
0.976	24035
0.98	30118
0.983	34089
0.986	42878
0.99	52822
0.993	61820
0.997	74547
1	93038
1.004	110957
1.007	138226
1.01	167860
1.014	200453
1.017	242616
1.021	288959
1.024	343464
1.028	413633
1.031	496529
1.034	585266
1.038	695266
1.041	828740
1.045	974688
1.048	1143857
1.052	1338106
1.055	1548052
1.058	1799424
1.062	2077064
1.065	2405007
1.069	2739616
1.072	3125793
1.076	3569445
1.079	4033337
1.083	4570907
1.086	5111216
1.089	5742165
1.093	6412901
1.096	7131564
1.1	7856200
1.103	8621063
1.107	9491383
1.11	10317200
1.113	11225900
1.117	12180100
1.12	13112400
1.124	14098300
1.127	15107600
1.131	16077100
1.134	17025500
1.137	18102500
1.141	19061000
1.144	20098400
1.148	21054100
1.151	21943900
1.155	22882600
1.158	23751700
1.161	24560100
1.165	25247700
1.168	26028400
1.172	26644000
1.175	27270100
1.179	27704400
1.182	28375200
1.185	28631500
1.189	29106600
1.192	29448400
1.196	29618200
1.199	29730000
1.203	29920200
1.206	29984300
1.209	29878800
1.213	29818700
1.216	29746500
1.22	29601800
1.223	29271200
1.227	29024000
1.23	28753000
1.234	28294600
1.237	27868300
1.24	27433200
1.244	26852300
1.247	26362200
1.251	25671400
1.254	25003900
1.258	24314400
1.261	23632900
1.264	22837800
1.268	22177600
1.271	21463900
1.275	20567800
1.278	19795700
1.282	19002700
1.285	18180200
1.288	17292900
1.292	16505400
1.295	15698100
1.299	14897300
1.302	14116400
1.306	13309600
1.309	12600700
1.312	11851200
1.316	11130100
1.319	10438600
1.323	9816301
1.326	9138294
1.33	8541269
1.333	7945663
1.336	7340718
1.34	6844552
1.343	6339487
1.347	5848458
1.35	5424265
1.354	4973617
1.357	4582028
1.36	4191682
1.364	3850165
1.367	3531935
1.371	3221438
1.374	2965193
1.378	2684836
1.381	2456652
1.385	2239061
1.388	2042590
1.391	1863367
1.395	1685937
1.398	1529462
1.402	1387749
1.405	1250623
1.409	1142636
1.412	1037003
1.415	935253
1.419	851686
1.422	775445
1.426	701217
1.429	628936
1.433	570328
1.436	527373
1.439	468402
1.443	423599
1.446	386199
1.45	351373
1.453	317515
1.457	284471
1.46	258247
1.463	236819
1.467	216821
1.47	197175
1.474	176660
1.477	163416
1.481	151899
1.484	136862
1.487	128975
1.491	115632
1.494	107470
1.498	98626
1.501	94996
1.505	87186
1.508	79585
1.511	73733
1.515	67826
1.518	63525
1.522	58432
1.525	55264
1.529	51700
1.532	48829
1.536	47729
1.539	44924
1.542	42174
1.546	40997
1.549	35486
1.553	35618
1.556	33583
1.56	33561
1.563	31526
1.566	29128
1.57	29931
1.573	26851
1.577	26895
1.58	26994
1.584	25718
1.587	24992
1.59	23980
1.594	23562
1.597	24200
1.601	21065
1.604	22143
1.608	21769
1.611	20878
1.614	20537
1.618	20328
1.621	20185
1.625	18689
1.628	19800
1.632	19272
1.635	18777
1.638	18656
1.642	19338
1.645	17182
1.649	18865
1.652	18260
1.656	17732
1.659	19382
1.662	17127
1.666	15906
1.669	16346
1.673	15972
1.676	15950
1.68	16181
1.683	16049
1.687	16126
1.69	16126
1.693	15246
1.697	15983
1.7	16632
1.704	14839
1.707	15345
1.711	14674
1.714	15653
1.717	14168
1.721	15950
1.724	15422
1.728	14564
1.731	13563
1.735	14905
1.738	14300
1.741	14333
1.745	14278
1.748	15125
1.752	14355
1.755	14817
1.759	14113
1.762	13794
1.765	14465
1.769	13530
1.772	14135
1.776	12518
1.779	14179
1.783	14707
1.786	13299
1.789	14245
1.793	12881
1.796	13024
1.8	14003
1.803	14212
1.807	12485
1.81	13288
1.813	12188
1.817	13277
1.82	12804
1.824	12617
1.827	13343
1.831	11616
1.834	13321
1.838	13959
1.841	13618
1.844	12881
1.848	13123
1.851	11935
1.855	12848
1.858	12177
1.862	12991
1.865	11704
1.868	11308
1.872	12375
1.875	12705
1.879	12958
1.882	11616
1.886	11550
1.889	12947
1.892	12100
1.896	11286
1.899	12804
1.903	11968
1.906	11242
1.91	12122
1.913	11418
1.916	11319
1.92	12001
1.923	12342
1.927	11187
1.93	11418
1.934	11594
1.937	11704
1.94	11066
1.944	12144
1.947	10934
1.951	11231
1.954	10857
1.958	10978
1.961	10989
1.964	12386
1.968	11473
1.971	11264
1.975	10076
1.978	11484
1.982	11363
1.985	10934
1.989	11253
1.992	10736
1.995	10923
1.999	10780
2.002	11253
2.006	11583
2.009	10285
2.013	10780
2.016	11253
2.019	10197
2.023	10505
2.026	10065
2.03	9944
2.033	10956
2.037	10626
2.04	10692
2.043	11077
2.047	11517
2.05	10109
2.054	9438
2.057	11022
2.061	10362
2.064	9999
2.067	10373
2.071	10483
2.074	10934
2.078	9889
2.081	11165
2.085	10736
2.088	10582
2.091	10626
2.095	11121
2.098	10901
2.102	9317
2.105	9691
2.109	9922
2.112	10769
2.115	9823
2.119	10010
2.122	11231
2.126	9130
2.129	9977
2.133	10362
2.136	10461
2.14	10571
2.143	10472
2.146	10384
2.15	10483
2.153	9438
2.157	9031
2.16	10021
2.164	9966
2.167	9933
2.17	10263
2.174	9515
2.177	9647
2.181	9262
2.184	10274
2.188	9658
2.191	10362
2.194	10263
2.198	10648
2.201	10681
2.205	9504
2.208	10296
2.212	10395
2.215	10637
2.218	9152
2.222	9647
2.225	10329
2.229	9922
2.232	9504
2.236	9801
2.239	9053
2.242	9834
2.246	9295
2.249	9526
2.253	9735
2.256	9933
2.26	9933
2.263	9966
2.267	9592
2.27	8954
2.273	9834
2.277	9152
2.28	10065
2.284	8921
2.287	9878
2.291	8811
2.294	9174
2.297	9405
2.301	8767
2.304	9141
2.308	9471
2.311	9273
2.315	9658
2.318	8899
2.321	9108
2.325	10461
2.328	9834
2.332	9757
2.335	9020
2.339	9427
2.342	9042
2.345	9724
2.349	9614
2.352	9460
2.356	9031
2.359	9108
2.363	9097
2.366	9064
2.369	9317
2.373	9295
2.376	9141
2.38	9251
2.383	10230
2.387	9438
2.39	10021
2.393	9724
2.397	9273
2.4	7689
2.404	8635
2.407	9119
2.411	9350
2.414	9163
2.418	9317
2.421	9218
2.424	8998
2.428	9097
2.431	9383
2.435	9416
2.438	9559
2.442	9735
2.445	9207
2.448	8844
2.452	8965
2.455	8745
2.459	9515
2.462	9427
2.466	8833
2.469	7997
2.472	8470
2.476	8525
2.479	9372
2.483	8877
2.486	8437
2.49	8591
2.493	8503
2.496	8976
2.5	8459
2.503	8118
2.507	10076
2.51	8954
2.514	8470
2.517	8514
2.52	8745
2.524	8921
2.527	8360
2.531	9515
2.534	8415
2.538	9471
2.541	9064
2.544	8063
2.548	9020
2.551	9075
2.555	7799
2.558	8558
2.562	8250
2.565	8019
2.569	9295
2.572	8811
2.575	8833
2.579	8745
2.582	8415
2.586	8470
2.589	8382
2.593	8514
2.596	8074
2.599	8624
2.603	8151
2.606	8756
2.61	8382
2.613	8503
2.617	8514
2.62	8327
2.623	8426
2.627	8591
2.63	7436
2.634	8503
2.637	8624
2.641	8173
2.644	8899
2.647	8272
2.651	8503
2.654	8184
2.658	8734
2.661	8734
2.665	7854
2.668	8250
2.671	8855
2.675	8701
2.678	8217
2.682	9064
2.685	8206
2.689	8657
2.692	8107
2.695	9053
2.699	7524
2.702	8107
2.706	8646
2.709	8250
2.713	9031
2.716	8382
2.72	8470
2.723	8129
2.726	7799
2.73	8481
2.733	7766
2.737	7645
2.74	7975
2.744	7678
2.747	8008
2.75	7172
2.754	8349
2.757	8305
2.761	8096
2.764	7700
2.768	8404
2.771	9075
2.774	8866
2.778	8569
2.781	9141
2.785	8415
2.788	7656
2.792	8305
2.795	8041
2.798	8085
2.802	7733
2.805	7359
2.809	8459
2.812	7601
2.816	7953
2.819	8327
2.822	7579
2.826	8327
2.829	7282
2.833	8404
2.836	7513
2.84	9086
2.843	8272
2.846	8261
2.85	8382
2.853	8118
2.857	8943
2.86	7975
2.864	8151
2.867	8118
2.871	8393
2.874	8360
2.877	7282
2.881	8503
2.884	7645
2.888	8415
2.891	8228
2.895	7733
2.898	7502
2.901	8074
2.905	8239
2.908	7590
2.912	8327
2.915	8063
2.919	8107
2.922	7788
2.925	7579
2.929	7106
2.932	7535
2.936	8041
2.939	7491
2.943	7733
2.946	7579
2.949	7656
2.953	7744
2.956	8459
2.96	8129
2.963	7425
2.967	8074
2.97	7667
2.973	8239
2.977	8074
2.98	7920
2.984	8756
2.987	7612
2.991	8921
2.994	7766
2.997	8481
3.001	7084
3.004	7568
3.008	8239
3.011	7821
3.015	6842
3.018	6523
3.022	7997
3.025	8107
3.028	7579
3.032	7689
3.035	7293
3.039	8041
3.042	7755
3.046	8118
3.049	8030
3.052	7931
3.056	8085
3.059	8338
3.063	8558
3.066	8217
3.07	7766
3.073	7425
3.076	7964
3.08	8140
3.083	7909
3.087	8272
3.09	7557
3.094	8844
3.097	7766
3.1	8019
3.104	8580
3.107	7645
3.111	8206
3.114	8536
3.118	7568
3.121	7535
3.124	7491
3.128	8393
3.131	7568
3.135	8712
3.138	8536
3.142	7469
3.145	7612
3.148	8184
3.152	8404
3.155	8063
3.159	8041
3.162	8899
3.166	7656
3.169	7920
3.173	8096
3.176	7953
3.179	7370
3.183	7590
3.186	8283
3.19	7898
3.193	7722
3.197	7348
3.2	8415
3.203	8712
3.207	8129
3.21	7634
3.214	7755
3.217	7150
3.221	7942
3.224	7579
3.227	8019
3.231	7777
3.234	8349
3.238	7744
3.241	7436
3.245	7898
3.248	7117
3.251	7502
3.255	6611
3.258	7051
3.262	7216
3.265	7689
3.269	7381
3.272	7447
3.275	8118
3.279	8052
3.282	7678
3.286	8107
3.289	7238
3.293	7953
3.296	6754
3.3	8096
3.303	8140
3.306	8052
3.31	7656
3.313	7579
3.317	7876
3.32	7216
3.324	7678
3.327	7502
3.33	7106
3.334	7931
3.337	7832
3.341	7161
3.344	8162
3.348	8635
3.351	7722
3.354	7799
3.358	7381
3.361	7392
3.365	7128
3.368	6864
3.372	8283
3.375	7458
3.378	6710
3.382	7293
3.385	7425
3.389	7601
3.392	7711
3.396	7282
3.399	7678
3.402	7183
3.406	7293
3.409	7513
3.413	7645
3.416	7480
3.42	7480
3.423	7667
3.426	8459
3.43	8833
3.433	7689
3.437	7304
3.44	8283
3.444	7260
3.447	8085
3.451	7436
3.454	7656
3.457	7700
3.461	8184
3.464	7271
3.468	7172
3.471	7821
3.475	7370
3.478	7975
3.481	7293
3.485	7238
3.488	7755
3.492	7722
3.495	7986
3.499	7865
3.502	7293
3.505	7414
3.509	8052
3.512	7964
3.516	8371
3.519	7403
3.523	7557
3.526	8008
3.529	7546
3.533	7194
3.536	7205
3.54	7766
3.543	7876
3.547	7865
3.55	7766
3.553	7953
3.557	6875
3.56	8030
3.564	7502
3.567	7546
3.571	7172
3.574	7304
3.577	7359
3.581	7711
3.584	7227
3.588	7150
3.591	7700
3.595	7172
3.598	6468
3.602	8437
3.605	7634
3.608	7205
3.612	7546
3.615	7205
3.619	6567
3.622	7007
3.626	7414
3.629	7480
3.632	7051
3.636	7227
3.639	7711
3.643	7337
3.646	7469
3.65	7260
3.653	7260
3.656	8349
3.66	7898
3.663	7700
3.667	7304
3.67	7458
3.674	6798
3.677	7007
3.68	6853
3.684	8030
3.687	7469
3.691	6941
3.694	7447
3.698	7304
3.701	6864
3.704	6721
3.708	7348
3.711	7051
3.715	7205
3.718	7810
3.722	7832
3.725	7887
3.728	7205
3.732	6754
3.735	6567
3.739	7205
3.742	7238
3.746	7535
3.749	8360
3.753	7260
3.756	6919
3.759	7590
3.763	7491
3.766	7524
3.77	7788
3.773	7920
3.777	8129
3.78	7832
3.783	7975
3.787	7931
3.79	7513
3.794	7315
3.797	6919
3.801	7458
3.804	8008
3.807	7128
3.811	6853
3.814	7436
3.818	7898
3.821	7689
3.825	6853
3.828	7304
3.831	7337
3.835	7249
3.838	7403
3.842	6864
3.845	7205
3.849	7623
3.852	7106
3.855	7612
3.859	7777
3.862	8360
3.866	7161
3.869	7513
3.873	7788
3.876	7535
3.879	7777
3.883	7227
3.886	7392
3.89	7161
3.893	7469
3.897	7480
3.9	7425
3.904	7469
3.907	7744
3.91	7502
3.914	7282
3.917	7150
3.921	7590
3.924	7887
3.928	6787
3.931	7326
3.934	8184
3.938	8074
3.941	6875
3.945	8074
3.948	7579
3.952	6501
3.955	7524
3.958	7271
3.962	7348
3.965	6974
3.969	6974
3.972	6688
3.976	7876
3.979	7183
3.982	7612
3.986	6622
3.989	7172
3.993	6886
3.996	7601
4	7062
4.003	7722
4.006	7612
4.01	7117
4.013	8426
4.017	6655
4.02	7029
4.024	7139
4.027	7425
4.03	7414
4.034	7238
4.037	8140
4.041	6952
4.044	7667
4.048	7106
4.051	6831
4.055	7623
4.058	7436
4.061	6765
4.065	6974
4.068	7183
4.072	7425
4.075	7425
4.079	7524
4.082	7601
4.085	7315
4.089	7414
4.092	6776
4.096	7128
4.099	7458
4.103	7491
4.106	7480
4.109	6875
4.113	6930
4.116	7788
4.12	7293
4.123	7205
4.127	6897
4.13	8129
4.133	7414
4.137	6831
4.14	7953
4.144	7469
4.147	7073
4.151	7271
4.154	6622
4.157	7161
4.161	7051
4.164	7139
4.168	7524
4.171	8085
4.175	7348
4.178	7986
4.181	6512
4.185	6578
4.188	7271
4.192	7667
4.195	7315
4.199	7315
4.202	6919
4.206	7689
4.209	8074
4.212	7414
4.216	7315
4.219	7480
4.223	6710
4.226	7689
4.23	7161
4.233	6512
4.236	6963
4.24	7491
4.243	6809
4.247	6699
4.25	7524
4.254	6820
4.257	7601
4.26	7634
4.264	7161
4.267	7117
4.271	6369
4.274	8668
4.278	6919
4.281	7117
4.284	7381
4.288	7799
4.291	7634
4.295	7238
4.298	7172
4.302	6699
4.305	7546
4.308	7898
4.312	7007
4.315	7689
4.319	6963
4.322	7194
4.326	7293
4.329	6897
4.333	7282
4.336	7766
4.339	6996
4.343	8734
4.346	8371
4.35	7051
4.353	7700
4.357	6908
4.36	7282
4.363	7150
4.367	8624
4.37	6710
4.374	8371
4.377	7689
4.381	8008
4.384	7469
4.387	7315
4.391	7249
4.394	7436
4.398	7139
4.401	6886
4.405	7689
4.408	7183
4.411	7678
4.415	6798
4.418	7458
4.422	7546
4.425	7304
4.429	7183
4.432	7458
4.435	7106
4.439	7073
4.442	6380
4.446	7942
4.449	6996
4.453	7326
4.456	6644
4.459	6930
4.463	7722
4.466	7436
4.47	7106
4.473	7216
4.477	6270
4.48	7293
4.484	7216
4.487	6831
4.49	7689
4.494	7612
4.497	7084
4.501	7337
4.504	7117
4.508	7502
4.511	7524
4.514	7744
4.518	6897
4.521	7337
4.525	7249
4.528	6864
4.532	6853
4.535	6842
4.538	6897
4.542	7755
4.545	7150
4.549	7095
4.552	7293
4.556	6732
4.559	6721
4.562	7128
4.566	8008
4.569	7876
4.573	6897
4.576	7623
4.58	7876
4.583	7227
4.586	7931
4.59	6963
4.593	7986
4.597	6831
4.6	7612
4.604	7051
4.607	7238
4.61	7018
4.614	7854
4.617	6732
4.621	7645
4.624	6314
4.628	7205
4.631	6930
4.635	7139
4.638	6391
4.641	7623
4.645	7381
4.648	6292
4.652	6985
4.655	7073
4.659	6721
4.662	7370
4.665	7205
4.669	6897
4.672	6732
4.676	7271
4.679	8085
4.683	7744
4.686	6875
4.689	7491
4.693	7469
4.696	6699
4.7	7095
4.703	7227
4.707	6446
4.71	6138
4.713	7359
4.717	6842
4.72	7370
4.724	6622
4.727	6149
4.731	7139
4.734	6358
4.737	7359
4.741	6930
4.744	7172
4.748	6314
4.751	7194
4.755	6754
4.758	7073
4.761	7205
4.765	7293
4.768	6853
4.772	7480
4.775	7546
4.779	6996
4.782	6754
4.786	6963
4.789	6985
4.792	7392
4.796	7260
4.799	7337
4.803	7139
4.806	8250
4.81	6776
4.813	7403
4.816	7535
4.82	7117
4.823	7392
4.827	6556
4.83	7051
4.834	6457
4.837	6622
4.84	6853
4.844	7568
4.847	7161
4.851	7700
4.854	7348
4.858	7271
4.861	7084
4.864	6699
4.868	7590
4.871	6776
4.875	6941
4.878	7051
4.882	7744
4.885	7502
4.888	6787
4.892	6787
4.895	7183
4.899	7227
4.902	7128
4.906	6974
4.909	6479
4.912	7315
4.916	6424
4.919	6193
4.923	6765
4.926	6435
4.93	7040
4.933	7216
4.937	7601
4.94	7513
4.943	7876
4.947	7150
4.95	6908
4.954	7029
4.957	6886
4.961	6545
4.964	6556
4.967	6479
4.971	7942
4.974	7304
4.978	7007
4.981	7282
4.985	6347
4.988	7216
4.991	7161
4.995	7205
4.998	6644
5.002	6963
5.005	6864
5.009	7106
5.012	6974
5.015	7436
5.019	7810
5.022	7227
5.026	6655
5.029	6501
5.033	6721
5.036	7117
5.039	7194
5.043	6743
5.046	6875
5.05	7205
5.053	6941
5.057	7095
5.06	7909
5.063	7304
5.067	6611
5.07	7579
5.074	6743
5.077	6512
5.081	6809
5.084	6402
5.088	7645
5.091	6941
5.094	6776
5.098	6864
5.101	6545
5.105	7612
5.108	7084
5.112	6600
5.115	7722
5.118	7282
5.122	7304
5.125	6655
5.129	7260
5.132	7095
5.136	6545
5.139	7601
5.142	6831
5.146	6523
5.149	6864
5.153	7084
5.156	7733
5.16	7029
5.163	7766
5.166	7007
5.17	6919
5.173	7480
5.177	7227
5.18	6688
5.184	6666
5.187	6996
5.19	7337
5.194	6831
5.197	6358
5.201	7326
5.204	7205
5.208	6732
5.211	7172
5.214	7381
5.218	6754
5.221	7282
5.225	6743
5.228	6567
5.232	7249
5.235	6325
5.239	6424
5.242	6611
5.245	7007
5.249	6875
5.252	6490
5.256	5885
5.259	6908
5.263	6622
5.266	7524
5.269	7656
5.273	6633
5.276	6798
5.28	6754
5.283	6963
5.287	7040
5.29	7524
5.293	7106
5.297	7205
5.3	7238
5.304	6776
5.307	7359
5.311	7645
5.314	7590
5.317	7722
5.321	6688
5.324	6765
5.328	7447
5.331	6864
5.335	6468
5.338	7370
5.341	7480
5.345	6644
5.348	7293
5.352	7106
5.355	6985
5.359	6369
5.362	7040
5.365	6886
5.369	6798
5.372	7183
5.376	7458
5.379	6644
5.383	6798
5.386	7194
5.39	6787
5.393	6853
5.396	7711
5.4	7359
5.403	7370
5.407	7304
5.41	6985
5.414	6897
5.417	6765
5.42	6248
5.424	7095
5.427	6567
5.431	6688
5.434	6952
5.438	6424
5.441	7194
5.444	6435
5.448	6127
5.451	6622
5.455	7568
5.458	8074
5.462	7249
5.465	7370
5.468	6941
5.472	7062
5.475	6721
5.479	7150
5.482	6941
5.486	7469
5.489	6776
5.492	7007
5.496	6809
5.499	6666
5.503	6798
5.506	7139
5.51	7271
5.513	7128
5.517	7590
5.52	7546
5.523	7579
5.527	6732
5.53	6776
5.534	5852
5.537	6160
5.541	7095
5.544	7194
5.547	6875
5.551	6952
5.554	6545
5.558	7348
5.561	7205
5.565	7150
5.568	6908
5.571	6842
5.575	6897
5.578	6776
5.582	7029
5.585	7557
5.589	7667
5.592	6424
5.595	7689
5.599	6787
5.602	6853
5.606	6897
5.609	6710
5.613	7414
5.616	6468
5.619	7018
5.623	7139
5.626	6490
5.63	6479
5.633	6919
5.637	7062
5.64	6336
5.643	6897
5.647	6567
5.65	6556
5.654	7172
5.657	6919
5.661	6875
5.664	8085
5.668	7018
5.671	8107
5.674	7557
5.678	7095
5.681	6996
5.685	6523
5.688	6622
5.692	7194
5.695	6523
5.698	6468
5.702	7832
5.705	7128
5.709	6655
5.712	6556
5.716	7645
5.719	7161
5.722	7700
5.726	6963
5.729	7040
5.733	7216
5.736	7425
5.74	6941
5.743	6193
5.746	6754
5.75	6402
5.753	6468
5.757	6853
5.76	7997
5.764	7150
5.767	7788
5.77	7997
5.774	7238
5.777	6875
5.781	7238
5.784	6787
5.788	6666
5.791	7293
5.794	6930
5.798	6215
5.801	6237
5.805	6864
5.808	7062
5.812	6930
5.815	6358
5.819	6941
5.822	6622
5.825	6611
5.829	6633
5.832	7117
5.836	7106
5.839	6050
5.843	7029
5.846	6424
5.849	6985
5.853	5984
5.856	7161
5.86	6721
5.863	6633
5.867	7304
5.87	6996
5.873	7106
5.877	7425
5.88	7139
5.884	7227
5.887	6974
5.891	6655
5.894	7304
5.897	7601
5.901	7051
5.904	7139
5.908	7095
5.911	7040
5.915	6303
5.918	6490
5.921	7249
5.925	6996
5.928	7095
5.932	5984
5.935	7447
5.939	7117
5.942	7535
5.945	6985
5.949	6699
5.952	6875
5.956	6259
5.959	6688
5.963	6457
5.966	7469
5.97	6314
5.973	6578
5.976	6776
5.98	7634
5.983	7469
5.987	7293
5.99	7106
5.994	6281
5.997	6930
6	6633
6.004	6941
6.007	6809
6.011	7139
6.014	6523
6.018	6556
6.021	6380
6.024	6666
6.028	6677
6.031	6314
6.035	7161
6.038	7271
6.042	7139
6.045	6787
6.048	6776
6.052	6633
6.055	7150
6.059	6666
6.062	7348
6.066	6864
6.069	6743
6.072	6776
6.076	7128
6.079	7249
6.083	6787
6.086	6435
6.09	6776
6.093	6369
6.096	7557
6.1	6479
6.103	6523
6.107	6864
6.11	6435
6.114	7612
6.117	7689
6.121	6952
6.124	7084
6.127	6138
6.131	6655
6.134	6303
6.138	6523
6.141	6798
6.145	7590
6.148	7216
6.151	6842
6.155	7172
6.158	7018
6.162	6886
6.165	7216
6.169	6710
6.172	6567
6.175	6204
6.179	7293
6.182	6600
6.186	7447
6.189	7579
6.193	6545
6.196	6721
6.199	6116
6.203	7194
6.206	7623
6.21	6853
6.213	5929
6.217	7150
6.22	6919
6.223	6732
6.227	6864
6.23	7062
6.234	6490
6.237	6347
6.241	7106
6.244	7161
6.247	6567
6.251	6578
6.254	6248
6.258	6028
6.261	7216
6.265	5918
6.268	6721
6.272	7128
6.275	5918
6.278	6787
6.282	5731
6.285	6545
6.289	6567
6.292	6490
6.296	7216
6.299	6996
6.302	6974
6.306	6435
6.309	6787
6.313	6468
6.316	7260
6.32	7425
6.323	7205
6.326	7040
6.33	6204
6.333	6930
6.337	5907
6.34	7150
6.344	6721
6.347	6589
6.35	6985
6.354	7337
6.357	6556
6.361	6875
6.364	6325
6.368	6490
6.371	6886
6.374	6424
6.378	6809
6.381	6919
6.385	6622
6.388	6248
6.392	7183
6.395	6589
6.398	6171
6.402	7370
6.405	6611
6.409	7062
6.412	7425
6.416	7260
6.419	7821
6.423	7392
6.426	7623
6.429	6930
6.433	6028
6.436	5973
6.44	6182
6.443	5874
6.447	6985
6.45	7227
6.453	6985
6.457	6446
6.46	7062
6.464	6358
6.467	6974
6.471	6831
6.474	7414
6.477	6853
6.481	7161
6.484	6358
6.488	7194
6.491	7392
6.495	7480
6.498	6523
6.501	7007
6.505	7117
6.508	6336
6.512	7040
6.515	6941
6.519	7029
6.522	8030
6.525	6182
6.529	7150
6.532	7161
6.536	6732
6.539	6853
6.543	6347
6.546	7524
6.55	7161
6.553	7381
6.556	7183
6.56	7183
6.563	6897
6.567	6732
6.57	7117
6.574	7689
6.577	6732
6.58	6589
6.584	6776
6.587	7678
6.591	7535
6.594	6446
6.598	6501
6.601	7172
6.604	7337
6.608	6556
6.611	7172
6.615	6941
6.618	6567
6.622	7260
6.625	6501
6.628	7183
6.632	6358
6.635	6930
6.639	6688
6.642	6941
6.646	6336
6.649	6435
6.652	6622
6.656	6611
6.659	6864
6.663	6897
6.666	5995
6.67	6556
6.673	6204
6.676	7150
6.68	6600
6.683	7062
6.687	6292
6.69	7062
6.694	7546
6.697	6556
6.701	7205
6.704	7348
6.707	7370
6.711	6644
6.714	7810
6.718	7150
6.721	7106
6.725	7634
6.728	7051
6.731	7447
6.735	6842
6.738	6688
6.742	7282
6.745	7073
6.749	6369
6.752	7249
6.755	7502
6.759	6853
6.762	6886
6.766	7557
6.769	6512
6.773	7359
6.776	6853
6.779	6655
6.783	7172
6.786	7579
6.79	7007
6.793	7260
6.797	6809
6.8	7733
6.803	6655
6.807	6204
6.81	6358
6.814	6919
6.817	6743
6.821	7117
6.824	7293
6.827	6578
6.831	6666
6.834	6732
6.838	6336
6.841	7051
6.845	7139
6.848	6534
6.852	7513
6.855	6831
6.858	6842
6.862	6963
6.865	7205
6.869	7348
6.872	6908
6.876	7403
6.879	6699
6.882	7502
6.886	5786
6.889	6259
6.893	6391
6.896	5687
6.9	6787
6.903	6281
6.906	6028
6.91	7205
6.913	7161
6.917	7095
6.92	7238
6.924	6831
6.927	7084
6.93	6259
6.934	6105
6.937	6842
6.941	6655
6.944	6336
[truncated: 5,258 more rows]

## Sheet: Figure S5
Figure S5 left			Figure S5 right
x	y		x	y
0.088	2140		17	82238.7
0.093	2146		29	4.37289e+06
0.099	2125		45	8388096
0.104	2129
0.109	2117
0.115	2140
0.12	2109
0.125	2102
0.131	2097
0.136	2093
0.142	2069
0.147	2088
0.152	2054
0.158	2030
0.163	2044
0.168	2041
0.174	2039
0.179	2049
0.185	2036
0.19	2024
0.195	2023
0.201	2014
0.206	2007
0.211	2008
0.217	2011
0.222	2018
0.227	2007
0.233	1997
0.238	1993
0.244	1990
0.249	1984
0.254	2011
0.26	1996
0.265	1967
0.27	1987
0.276	1955
0.281	1952
0.286	1965
0.292	1966
0.297	1930
0.303	1933
0.308	1950
0.313	1965
0.319	1954
0.324	1974
0.329	1953
0.335	1961
0.34	1961
0.346	1941
0.351	1946
0.356	1952
0.362	1939
0.367	1940
0.372	1937
0.378	1948
0.383	1942
0.388	1936
0.394	1936
0.399	1930
0.405	1900
0.41	1918
0.415	1902
0.421	1907
0.426	1927
0.431	1906
0.437	1914
0.442	1909
0.447	1908
0.453	1919
0.458	1913
0.464	1924
0.469	1922
0.474	1922
0.48	1910
0.485	1914
0.49	1912
0.496	1917
0.501	1922
0.506	1913
0.512	1900
0.517	1920
0.523	1919
0.528	1899
0.533	1891
0.539	1914
0.544	1915
0.549	1887
0.555	1903
0.56	1906
0.566	1888
0.571	1896
0.576	1909
0.582	1904
0.587	1899
0.592	1932
0.598	1929
0.603	1936
0.608	1929
0.614	1934
0.619	1950
0.625	1940
0.63	1953
0.635	1941
0.641	1949
0.646	1938
0.651	1939
0.657	1960
0.662	1944
0.667	1937
0.673	1948
0.678	1940
0.684	1943
0.689	1954
0.694	1943
0.7	1942
0.705	1927
0.71	1954
0.716	1943
0.721	1948
0.727	1930
0.732	1922
0.737	1927
0.743	1910
0.748	1917
0.753	1927
0.759	1927
0.764	1929
0.769	1921
0.775	1944
0.78	1948
0.786	1947
0.791	1963
0.796	1937
0.802	1943
0.807	1953
0.812	1968
0.818	1962
0.823	1967
0.828	1945
0.834	1954
0.839	1958
0.845	1967
0.85	1976
0.855	1957
0.861	1948
0.866	1927
0.871	1946
0.877	1938
0.882	1948
0.887	1921
0.893	1932
0.898	1935
0.904	1913
0.909	1908
0.914	1936
0.92	1938
0.925	1956
0.93	1938
0.936	1954
0.941	1959
0.947	1949
0.952	1928
0.957	1925
0.963	1938
0.968	1938
0.973	1937
0.979	1954
0.984	1954
0.989	1954
0.995	1952
1	1948
1.006	1993
1.011	1978
1.016	1981
1.022	1971
1.027	1979
1.032	1971
1.038	1974
1.043	1987
1.048	1947
1.054	1973
1.059	1990
1.065	1981
1.07	1980
1.075	1986
1.081	1962
1.086	1954
1.091	1984
1.097	1995
1.102	1985
1.107	1998
1.113	1906
1.118	1918
1.124	1911
1.129	1917
1.134	1933
1.14	1960
1.145	2000
1.15	1967
1.156	2003
1.161	2000
1.167	1992
1.172	2012
1.177	2000
1.183	2004
1.188	1977
1.193	1982
1.199	1979
1.204	1986
1.209	1998
1.215	1979
1.22	2002
1.226	2030
1.231	1973
1.236	2013
1.242	2035
1.247	2023
1.252	2016
1.258	2040
1.263	2017
1.268	1976
1.274	2002
1.279	1994
1.285	2019
1.29	2009
1.295	2038
1.301	2049
1.306	2031
1.311	2055
1.317	2041
1.322	2031
1.328	2040
1.333	2041
1.338	2035
1.344	2018
1.349	2044
1.354	2036
1.36	1927
1.365	1978
1.37	1966
1.376	1966
1.381	1974
1.387	1981
1.392	2020
1.397	2037
1.403	2023
1.408	2014
1.413	1988
1.419	2033
1.424	2016
1.429	2036
1.435	1995
1.44	1973
1.446	2019
1.451	2007
1.456	2020
1.462	1926
1.467	1977
1.472	2016
1.478	1988
1.483	2003
1.488	1992
1.494	2000
1.499	2006
1.505	2008
1.51	2015
1.515	2025
1.521	2023
1.526	2047
1.531	2025
1.537	2009
1.542	2024
1.548	2039
1.553	2038
1.558	2033
1.564	2045
1.569	2041
1.574	2057
1.58	2095
1.585	2027
1.59	2045
1.596	2036
1.601	2026
1.607	1966
1.612	1972
1.617	2015
1.623	2021
1.628	2004
1.633	2030
1.639	2000
1.644	2042
1.649	1912
1.655	1944
1.66	1999
1.666	1995
1.671	2009
1.676	2033
1.682	2025
1.687	1951
1.692	1992
1.698	2005
1.703	2007
1.709	1990
1.714	2025
1.719	1997
1.725	1990
1.73	2007
1.735	1979
1.741	1988
1.746	2038
1.751	2036
1.757	1980
1.762	1892
1.768	1853
1.773	1839
1.778	1855
1.784	1865
1.789	1896
1.794	1898
1.8	1923
1.805	1916
1.81	1929
1.816	1937
1.821	1959
1.827	1971
1.832	1964
1.837	2001
1.843	1978
1.848	1974
1.853	1973
1.859	1988
1.864	1983
1.869	1992
1.875	1990
1.88	1969
1.886	1959
1.891	2004
1.896	2021
1.902	2012
1.907	2025
1.912	1916
1.918	1991
1.923	2014
1.929	1997
1.934	2009
1.939	2020
1.945	1951
1.95	2000
1.955	2013
1.961	2028
1.966	1953
1.971	1980
1.977	1994
1.982	2023
1.988	1971
1.993	2022
1.998	1989
2.004	1976
2.009	1972
2.014	2009
2.02	2034
2.025	2049
2.03	2039
2.036	2090
2.041	2044
2.047	2109
2.052	2057
2.057	2062
2.063	2019
2.068	2004
2.073	2068
2.079	2044
2.084	1840
2.09	1840
2.095	1900
2.1	1947
2.106	1943
2.111	1979
2.116	1965
2.122	1951
2.127	1987
2.132	1984
2.138	2011
2.143	2035
2.149	1943
2.154	2007
2.159	1983
2.165	1979
2.17	2003
2.175	1928
2.181	1929
2.186	1961
2.191	1970
2.197	2009
2.202	1998
2.208	2030
2.213	2018
2.218	2035
2.224	1980
2.229	2010
2.234	2045
2.24	2004
2.245	1971
2.25	2006
2.256	2161
2.261	3988
2.267	20764
2.272	150727
2.277	954690
2.283	5479701
2.288	13695900
2.293	14964000
2.299	17441600
2.304	17147400
2.31	17324300
2.315	17603600
2.32	17690400
2.326	17686800
2.331	17639700
2.336	17560300
2.342	17459500
2.347	17343200
2.352	17229700
2.358	17124500
2.363	17033900
2.369	16973100
2.374	16927200
2.379	16873700
2.385	16822200
2.39	16827900
2.395	16866200
2.401	16846800
2.406	16582600
2.411	15774100
2.417	14833500
2.422	14208900
2.428	14363200
2.433	13923100
2.438	14097700
2.444	14302700
2.449	13883900
2.454	12703500
2.46	11109100
2.465	9374291
2.471	7589221
2.476	5939459
2.481	4502528
2.487	3337640
2.492	2478251
2.497	1864144
2.503	1413450
2.508	1075582
2.513	826484
2.519	641178
2.524	501231
2.53	397349
2.535	308705
2.54	250536
2.546	199869
2.551	161674
2.556	132474
2.562	106752
2.567	88844
2.572	74451
2.578	63644
2.583	54721
2.589	47327
2.594	40738
2.599	36802
2.605	33955
2.61	30858
2.615	28519
2.621	26655
2.626	24174
2.631	22979
2.637	21973
2.642	21373
2.648	19680
2.653	18890
2.658	18332
2.664	17867
2.669	17063
2.674	16658
2.68	16142
2.685	15957
2.691	15646
2.696	15370
2.701	15108
2.707	14570
2.712	14317
2.717	13956
2.723	13761
2.728	13309
2.733	12841
2.739	12567
2.744	12753
2.75	12547
2.755	12510
2.76	12352
2.766	12014
2.771	11810
2.776	11542
2.782	11289
2.787	11255
2.792	10600
2.798	10383
2.803	10420
2.809	10229
2.814	10276
2.819	10138
2.825	9795
2.83	9753
2.835	9649
2.841	9520
2.846	9269
2.852	9199
2.857	8827
2.862	8835
2.868	8823
2.873	8682
2.878	8701
2.884	8601
2.889	8565
2.894	8526
2.9	8452
2.905	8357
2.911	8116
2.916	8125
2.921	7934
2.927	8073
2.932	7832
2.937	7772
2.943	7521
2.948	7582
2.953	7506
2.959	7426
2.964	7262
2.97	7210
2.975	7179
2.98	7180
2.986	7143
2.991	6906
2.996	6417
3.002	6744
3.007	6847
3.012	6703
3.018	6673
3.023	6553
3.029	6591
3.034	6497
3.039	6502
3.045	6470
3.05	6317
3.055	6318
3.061	6170
3.066	6199
3.072	6147
3.077	6002
3.082	5988
3.088	5660
3.093	5663
3.098	5402
3.104	5641
3.109	5607
3.114	5494
3.12	5491
3.125	5497
3.131	5453
3.136	5504
3.141	5477
3.147	5432
3.152	5344
3.157	5219
3.163	5219
3.168	5140
3.173	5160
3.179	5112
3.184	5137
3.19	5136
3.195	4763
3.2	5010
3.206	5004
3.211	4862
3.216	4877
3.222	4809
3.227	4791
3.233	4654
3.238	4692
3.243	4637
3.249	4649
3.254	4662
3.259	4664
3.265	4647
3.27	4588
3.275	4526
3.281	4504
3.286	4455
3.292	4406
3.297	4361
3.302	4373
3.308	4367
3.313	4333
3.318	4290
3.324	4278
3.329	4284
3.334	4290
3.34	4243
3.345	4204
3.351	4161
3.356	4162
3.361	4186
3.367	4152
3.372	4144
3.377	4109
3.383	4113
3.388	4105
3.393	3960
3.399	3967
3.404	3919
3.41	3916
3.415	3702
3.42	3735
3.426	3883
3.431	3900
3.436	3956
3.442	3910
3.447	3870
3.453	3856
3.458	3872
3.463	3918
3.469	3872
3.474	3863
3.479	3842
3.485	3360
3.49	3465
3.495	3428
3.501	3432
3.506	3491
3.512	3433
3.517	3476
3.522	3468
3.528	3393
3.533	3515
3.538	3441
3.544	3446
3.549	3427
3.554	3503
3.56	3538
3.565	3560
3.571	3504
3.576	3437
3.581	3521
3.587	3525
3.592	3501
3.597	3526
3.603	3201
3.608	3053
3.614	3184
3.619	3073
3.624	3144
3.63	3224
3.635	3268
3.64	3182
3.646	3152
3.651	3088
3.656	3109
3.662	3103
3.667	3070
3.673	3130
3.678	3212
3.683	2949
3.689	3028
3.694	3065
3.699	3100
3.705	3057
3.71	3148
3.715	3058
3.721	3015
3.726	2975
3.732	2994
3.737	3000
3.742	3048
3.748	3021
3.753	2993
3.758	3004
3.764	3037
3.769	3049
3.774	2877
3.78	2952
3.785	3078
3.791	3106
3.796	2967
3.801	2922
3.807	2985
3.812	2900
3.817	2902
3.823	2803
3.828	2849
3.834	2898
3.839	2827
3.844	2747
3.85	2878
3.855	2833
3.86	2931
3.866	2749
3.871	2856
3.876	2890
3.882	2803
3.887	2825
3.893	2721
3.898	2836
3.903	2686
3.909	2760
3.914	2839
3.919	2847
3.925	2880
3.93	2629
3.935	2530
3.941	2623
3.946	2634
3.952	2702
3.957	2617
3.962	2732
3.968	2684
3.973	2604
3.978	2729
3.984	2745
3.989	2672
3.994	2584
4	2650
4.005	2687
4.011	2705
4.016	2690
4.021	2694
4.027	2675
4.032	2670
4.037	2655
4.043	2712
4.048	2648
4.054	2732
4.059	2610
4.064	2655
4.07	2747
4.075	2691
4.08	2707
4.086	2630
4.091	2660
4.096	2741
4.102	2516
4.107	2535
4.113	2618
4.118	2634
4.123	2609
4.129	2587
4.134	2481
4.139	2600
4.145	2551
4.15	2554
4.155	2538
4.161	2482
4.166	2519
4.172	2512
4.177	2571
4.182	2633
4.188	2409
4.193	2353
4.198	2414
4.204	2419
4.209	2465
4.215	2467
4.22	2476
4.225	2504
4.231	2520
4.236	2557
4.241	2464
4.247	2591
4.252	2462
4.257	2532
4.263	2487
4.268	2589
4.274	2430
4.279	2493
4.284	2542
4.29	2581
4.295	2616
4.3	2434
4.306	2378
4.311	2420
4.316	2470
4.322	2587
4.327	2506
4.333	2501
4.338	2544
4.343	2619
4.349	2616
4.354	2622
4.359	2628
4.365	2548
4.37	2277
4.375	2338
4.381	2370
4.386	2381
4.392	2380
4.397	2457
4.402	2470
4.408	2373
4.413	2414
4.418	2520
4.424	2421
4.429	2296
4.435	2389
4.44	2410
4.445	2424
4.451	2397
4.456	2364
4.461	2370
4.467	2371
4.472	2371
4.477	2458
4.483	2501
4.488	2394
4.494	2344
4.499	2342
4.504	2376
4.51	2434
4.515	2468
4.52	2442
4.526	2398
4.531	2491
4.536	2491
4.542	2485
4.547	2504
4.553	2285
4.558	2375
4.563	2441
4.569	2313
4.574	2461
4.579	2489
4.585	2373
4.59	2472
4.596	2443
4.601	2507
4.606	2396
4.612	2443
4.617	2500
4.622	2378
4.628	2408
4.633	2537
4.638	2504
4.644	2371
4.649	2492
4.655	2558
4.66	2577
4.665	2429
4.671	2380
4.676	2507
4.681	2397
4.687	2491
4.692	2474
4.697	2511
4.703	2332
4.708	2304
4.714	2315
4.719	2304
4.724	2335
4.73	2399
4.735	2417
4.74	2447
4.746	2341
4.751	2444
4.756	2301
4.762	2294
4.767	2401
4.773	2424
4.778	2377
4.783	2299
4.789	2374
4.794	2347
4.799	2320
4.805	2409
4.81	2425
4.816	2337
4.821	2395
4.826	2439
4.832	2393
4.837	2305
4.842	2354
4.848	2467
4.853	2421
4.858	2460
4.864	2496
4.869	2220
4.875	2125
4.88	2150
4.885	2200
4.891	2222
4.896	2243
4.901	2246
4.907	2237
4.912	2205
4.917	2201
4.923	2241
4.928	2283
4.934	2253
4.939	2331
4.944	2303
4.95	2247
4.955	2285
4.96	2287
4.966	2262
4.971	2348
4.977	2213
4.982	2196
4.987	2287
4.993	2324
4.998	2382
5.003	2366
5.009	2163
5.014	2158
5.019	2202
5.025	2217
5.03	2209
5.036	2272
5.041	2281
5.046	2346
5.052	2357
5.057	2335
5.062	2217
5.068	2225
5.073	2222
5.078	2298
5.084	2343
5.089	2313
5.095	2307
5.1	2124
5.105	2138
5.111	2171
5.116	2206
5.121	2199
5.127	2250
5.132	2189
5.137	2229
5.143	2258
5.148	2194
5.154	2196
5.159	2202
5.164	2223
5.17	2230
5.175	2278
5.18	2287
5.186	2278
5.191	2210
5.197	2264
5.202	2263
5.207	2141
5.213	2256
5.218	2155
5.223	2163
5.229	2245
5.234	2278
5.239	2290
5.245	2287
5.25	2299
5.256	2152
5.261	2194
5.266	2259
5.272	2162
5.277	2219
5.282	2176
5.288	2167
5.293	2203
5.298	2165
5.304	2168
5.309	2204
5.315	2222
5.32	2228
5.325	2006
5.331	2063
5.336	2093
5.341	2130
5.347	2166
5.352	2171
5.358	2175
5.363	2105
5.368	2136
5.374	2139
5.379	2152
5.384	2164
5.39	2177
5.395	2117
5.4	2144
5.406	2137
5.411	2153
5.417	2149
5.422	2094
5.427	2119
5.433	2167
5.438	2210
5.443	2206
5.449	2106
5.454	2137
5.459	2187
5.465	2179
5.47	2128
5.476	2138
5.481	2136
5.486	2139
5.492	2198
5.497	2206
5.502	2248
5.508	2269
5.513	2104
5.518	2209
5.524	2207
5.529	2044
5.535	2038
5.54	2080
5.545	2081
5.551	2117
5.556	2103
5.561	2119
5.567	2167
5.572	2092
5.578	2117
5.583	2107
5.588	2122
5.594	2119
5.599	2133
5.604	2133
5.61	2112
5.615	2109
5.62	2149
5.626	2137
5.631	2187
5.637	2219
5.642	2204
5.647	1922
5.653	1932
5.658	1964
5.663	2018
5.669	2052
5.674	2051
5.679	2069
5.685	2056
5.69	2053
5.696	2081
5.701	2057
5.706	2082
5.712	2091
5.717	2092
5.722	2089
5.728	2128
5.733	2134
5.739	2082
5.744	2072
5.749	2106
5.755	2112
5.76	2110
5.765	2104
5.771	2109
5.776	2135
5.781	2142
5.787	2139
5.792	2144
5.798	2082
5.803	2078
5.808	2161
5.814	2148
5.819	2113
5.824	2053
5.83	2069
5.835	2098
5.84	2100
5.846	2122
5.851	2127
5.857	2061
5.862	2078
5.867	2101
5.873	2094
5.878	2118
5.883	2102
5.889	2143
5.894	2036
5.899	2046
5.905	2050
5.91	2058
5.916	2058
5.921	2056
5.926	2054
5.932	2051
5.937	2077
5.942	2108
5.948	2140
5.953	2155
5.959	2054
5.964	2071
5.969	2071
5.975	2096
5.98	2093
5.985	2098
5.991	2112
5.996	2140
6.001	2117
6.007	2133
6.012	2077
6.018	2128
6.023	2022
6.028	2069
6.034	2094
6.039	2098
6.044	2121
6.05	2100
6.055	2139
6.06	2165
6.066	2006
6.071	2011
6.077	2037
6.082	2051
6.087	2049
6.093	2113
6.098	2149
6.103	2160
6.109	2072
6.114	2037
6.12	2066
6.125	2022
6.13	2084
6.136	2048
6.141	2035
6.146	2029
6.152	2060
6.157	2085
6.162	2116
6.168	2137
6.173	2090
6.179	2096
6.184	2132
6.189	2158
6.195	2179
6.2	1988
6.205	2002
6.211	2054
6.216	2071
6.221	2090
6.227	2112
6.232	2145
6.238	2029
6.243	2032
6.248	2111
6.254	2144
6.259	2077
6.264	2059
6.27	2158
6.275	2093
6.28	2120
6.286	1924
6.291	1974
6.297	2012
6.302	2018
6.307	2018
6.313	2026
6.318	2018
6.323	2055
6.329	2085
6.334	2108
6.34	2128
6.345	2127
6.35	2143
6.356	2157
6.361	2048
6.366	2056
6.372	2134
6.377	2061
6.382	2034
6.388	2059
6.393	2078
6.399	2047
6.404	2095
6.409	2034
6.415	2046
6.42	2155
6.425	2177
6.431	2181
6.436	2043
6.441	2104
6.447	2092
6.452	2077
6.458	2139
6.463	2138
6.468	2153
6.474	2149
6.479	2159
6.484	1909
6.49	1848
6.495	1912
6.5	1932
6.506	1954
6.511	1962
6.517	1976
6.522	2007
6.527	2014
6.533	1982
6.538	2011
6.543	2028
6.549	2025
6.554	2019
6.56	2021
6.565	2040
6.57	2044
6.576	2050
6.581	2062
6.586	2013
6.592	2061
6.597	2125
6.602	2015
6.608	2099
6.613	2014
6.619	2078
6.624	2023
6.629	2060
6.635	2087
6.64	2010
6.645	2078
6.651	2133
6.656	2072
6.661	2152
6.667	2017
6.672	2043
6.678	2114
6.683	2035
6.688	2078
6.694	2135
6.699	2018
6.704	2111
6.71	2157
6.715	2069
6.721	2127
6.726	2153
6.731	2080
6.737	2106
6.742	1993
6.747	2033
6.753	2127
6.758	2117
6.763	2101
6.769	2173
6.774	2066
6.78	2138
6.785	2146
6.79	2133
6.796	1943
6.801	1982
6.806	2036
6.812	2092
6.817	2057
6.822	2017
6.828	2031
6.833	2035
6.839	2121
6.844	2077
6.849	2173
6.855	2134
6.86	2048
6.865	2064
6.871	2110
6.876	2142
6.881	2079
6.887	2105
6.892	2144
6.898	2094
6.903	2188
6.908	2183
6.914	2089
6.919	2105
6.924	1917
6.93	1941
6.935	1956
6.941	1961
6.946	1976
6.951	2004
6.957	2044
6.962	2009
6.967	2075
6.973	2092
6.978	2007
6.983	2002
6.989	2002
6.994	2107
7	1993
7.005	2054
7.01	2119
7.016	2107
7.021	2136
7.026	2093
7.032	1961
7.037	2035
7.042	2109
7.048	2063
7.053	2154
7.059	1948
7.064	2016
7.069	2016
7.075	2008
7.08	2053
7.085	2129
7.091	2001
7.096	2101
7.102	2085
7.107	2100
7.112	2158
7.118	2033
7.123	2084
7.128	2072
7.134	2098
7.139	2078
7.144	2106
7.15	2109
7.155	2077
7.161	2077
7.166	2085
7.171	2104
7.177	2110
7.182	2042
7.187	2064
7.193	2066
7.198	2000
7.203	2060
7.209	2070
7.214	2098
7.22	2101
7.225	1927
7.23	1962
7.236	2048
7.241	2095
7.246	1979
7.252	2058
7.257	2074
7.262	2013
7.268	2095
7.273	2060
7.279	2037
7.284	1900
7.289	1922
7.295	1935
7.3	1955
7.305	1987
7.311	1974
7.316	1981
7.322	2000
7.327	2027
7.332	2020
7.338	1965
7.343	1992
7.348	2061
7.354	2088
7.359	1969
7.364	1982
7.37	1972
7.375	1993
7.381	2009
7.386	2046
7.391	1970
7.397	1996
7.402	2071
7.407	2042
7.413	2035
7.418	2052
7.423	2085
7.429	1983
7.434	2037
7.44	2064
7.445	1916
7.45	1931
7.456	1959
7.461	1978
7.466	2010
7.472	2013
7.477	2021
7.483	1981
7.488	1983
7.493	1972
7.499	1975
7.504	1985
7.509	1984
7.515	2055
7.52	2016
7.525	2064
7.531	2058
7.536	2049
7.542	1910
7.547	1923
7.552	1939
7.558	1940
7.563	1952
7.568	1951
7.574	1972
7.579	1962
7.584	1965
7.59	1988
7.595	1960
7.601	1983
7.606	1993
7.611	2004
7.617	1986
7.622	2013
7.627	2055
7.633	1961
7.638	2063
7.643	1980
7.649	2081
7.654	1986
7.66	1937
7.665	2056
7.67	2070
7.676	2008
7.681	2033
7.686	2086
7.692	2067
7.697	2071
7.703	2065
7.708	2096
7.713	2076
7.719	2101
7.724	1893
7.729	1979
7.735	1995
7.74	2029
7.745	2099
7.751	2067
7.756	2081
7.762	1974
7.767	2017
7.772	1921
7.778	1945
7.783	2029
7.788	2089
7.794	1985
7.799	1978
7.804	2039
7.81	1975
7.815	2014
7.821	2071
7.826	2128
7.831	2083
7.837	1976
7.842	1996
7.847	1896
7.853	2006
7.858	2058
7.864	2114
7.869	1925
7.874	1987
7.88	2089
7.885	1917
7.89	1931
7.896	2023
7.901	1975
7.906	2029
7.912	1982
7.917	1967
7.923	2034
7.928	2023
7.933	1833
7.939	1885
7.944	1918
7.949	1946
7.955	1969
7.96	1979
7.965	2014
7.971	2019
7.976	2050
7.982	2068
7.987	2079
7.992	2062
7.998	2046
8.003	2034
8.008	2035
8.014	2074
8.019	2026
8.024	2070
8.03	2099
8.035	2039
8.041	1865
8.046	1884
8.051	1906
8.057	1922
8.062	1959
8.067	1947
8.073	1942
8.078	1944
8.084	1966
8.089	1939
8.094	1973
8.1	1972
8.105	2005
8.11	1919
8.116	2008
8.121	1980
8.126	1914
8.132	1952
8.137	2039
8.143	2053
8.148	2085
8.153	1971
8.159	2006
8.164	1962
8.169	2016
8.175	1933
8.18	1920
8.185	1957
8.191	1939
8.196	1977
8.202	1975
8.207	1941
8.212	1932
8.218	1988
8.223	2008
8.228	2047
8.234	1950
8.239	1947
8.245	1965
8.25	1991
8.255	2051
8.261	2000
8.266	1973
8.271	1973
8.277	1991
8.282	2038
8.287	2046
8.293	2043
8.298	1747
8.304	1756
8.309	1778
8.314	1809
8.32	1847
8.325	1877
8.33	1896
8.336	1893
8.341	1906
8.346	1940
8.352	1912
8.357	1929
8.363	1919
8.368	1928
8.373	1931
8.379	1918
8.384	1946
8.389	1947
8.395	1958
8.4	1921
8.405	1932
8.411	1927
8.416	1935
8.422	1982
8.427	1866
8.432	1928
8.438	1914
8.443	1951
8.448	1976
8.454	1919
8.459	1972
8.465	1962
8.47	1980
8.475	1954
8.481	1947
8.486	1963
8.491	1938
8.497	1969
8.502	1977
8.507	2014
8.513	1950
8.518	2006
8.524	1886
8.529	1886
8.534	1938
8.54	2001
8.545	1991
8.55	1872
8.556	1919
8.561	2001
8.566	1920
8.572	1965
8.577	1980
8.583	1914
8.588	1964
8.593	1900
8.599	1939
8.604	1988
8.609	2009
8.615	2050
8.62	2032
8.626	1941
8.631	2033
8.636	2037
8.642	2057
8.647	2030
8.652	1946
8.658	2028
8.663	2037
8.668	2018
8.674	1864
8.679	1884
8.685	1909
8.69	1910
8.695	1914
8.701	1936
8.706	1940
8.711	1948
8.717	1965
8.722	2041
8.727	1930
8.733	1940
8.738	1977
8.744	1927
8.749	1911
8.754	1946
8.76	1921
8.765	2002
8.77	1963
8.776	1987
8.781	2014
8.786	2003
8.792	2013
8.797	1920
8.803	1962
8.808	1990
8.813	2020
8.819	1996
8.824	1982
8.829	2001
8.835	2011
8.84	2029
8.846	1929
8.851	2006
8.856	2016
8.862	2006
8.867	2049
8.872	2049
8.878	1971
8.883	2002
8.888	2052
8.894	2037
8.899	2034
8.905	1994
8.91	1988
8.915	1833
8.921	1869
8.926	1897
8.931	1905
8.937	1942
8.942	1991
8.947	1903
8.953	1952
8.958	2006
8.964	2005
8.969	1975
8.974	1906
8.98	1913
8.985	1953
8.99	2020
8.996	1904
9.001	1877
9.006	1920
9.012	1924
9.017	1949
9.023	1955
9.028	1990
9.033	1937
9.039	1962
9.044	1981
9.049	1998
9.055	1874
9.06	1909
9.066	1968
9.071	1979
9.076	1953
9.082	1986
9.087	1909
9.092	1950
9.098	1898
9.103	1921
9.108	1935
9.114	1975
9.119	1766
9.125	1822
9.13	1856
9.135	1877
9.141	1902
9.146	1911
9.151	1913
9.157	1924
9.162	1879
9.167	1908
9.173	1911
9.178	1930
9.184	1913
9.189	1941
9.194	1963
9.2	2001
9.205	1973
9.21	1865
9.216	1814
9.221	1841
9.227	1872
9.232	1873
9.237	1870
9.243	1871
9.248	1895
9.253	1905
9.259	1946
9.264	1950
9.269	1994
9.275	1858
9.28	1896
9.286	1936
9.291	1968
9.296	1976
9.302	1967
9.307	1959
9.312	1877
9.318	1879
9.323	1890
9.328	1894
9.334	1930
9.339	2001
9.345	1815
9.35	1824
9.355	1817
9.361	1814
9.366	1810
9.371	1830
9.377	1823
9.382	1833
9.387	1804
9.393	1827
9.398	1858
9.404	1814
9.409	1825
9.414	1828
9.42	1833
9.425	1815
9.43	1843
9.436	1826
9.441	1829
9.447	1831
9.452	1838
9.457	1831
9.463	1840
9.468	1838
9.473	1851
9.479	1855
9.484	1857
9.489	1853
9.495	1861
9.5	1858
9.506	1873
9.511	1876
9.516	1869
9.522	1894
9.527	1887
9.532	1931
9.538	1917
9.543	1930
9.548	1933
9.554	1936
9.559	1960
9.565	1981
9.57	1997
9.575	2026
9.581	2029
9.586	2043
9.591	2010
9.597	2003
9.602	1990
9.608	2029
9.613	2009
9.618	1991
9.624	2003
9.629	1989
9.634	1971
9.64	1981
9.645	2012
9.65	2010
9.656	2006
9.661	2016
9.667	2002
9.672	2006
9.677	1997
9.683	2009
9.688	2042
9.693	2071
9.699	2010
9.704	2044
9.709	2000
9.715	2000
9.72	1977
9.726	1994
9.731	2011
9.736	2016
9.742	2038
9.747	2003
9.752	1994
9.758	2010
9.763	1993
9.768	1959
9.774	2022
9.779	1991
9.785	2005
9.79	2029
9.795	2032
9.801	2008
9.806	2009
9.811	2010
9.817	2045
9.822	2054
9.828	2012
9.833	1973
9.838	1972
9.844	1961
9.849	1960
9.854	1943
9.86	1948
9.865	1962
9.87	1971
9.876	1993
9.881	2010
9.887	2038
9.892	2015
9.897	1999
9.903	2007
9.908	2001
9.913	2010
9.919	1996
9.924	2018
9.929	2002
9.935	1988
9.94	2014
9.946	2040
9.951	2076
9.956	2053
9.962	2023
9.967	2093
9.972	1947
9.978	1917
9.983	1949
9.989	1944
9.994	1975
9.999	1983
10.005	2008
10.01	2018
10.015	2023
10.021	2025
10.026	2052
10.031	2053
10.037	2051
10.042	2059
10.048	2048
10.053	2081
10.058	1892
10.064	1934
10.069	1981
10.074	2040
10.08	2075
10.085	2023
10.09	2014
10.096	1847
10.101	1875
10.107	1899
10.112	1925
10.117	1918
10.123	1947
10.128	1972
10.133	1997
10.139	2006
10.144	2024
10.149	2037
10.155	2042
10.16	1915
10.166	1958
10.171	1962
10.176	1950
10.182	1978
10.187	1993
10.192	1976
10.198	2024
10.203	2064
10.209	1903
10.214	1917
10.219	1924
10.225	1922
10.23	1915
10.235	1940
10.241	1937
10.246	1934
10.251	1966
10.257	1960
10.262	1995
10.268	2020
10.273	2020
10.278	2041
10.284	1899
10.289	1941
10.294	1988
10.3	1998
10.305	2019
10.31	2015
10.316	2003
10.321	1999
10.327	1904
10.332	1941
10.337	1977
10.343	2035
10.348	1999
10.353	1929
10.359	1975
10.364	1994
10.37	1996
10.375	1997
10.38	1976
10.386	1979
10.391	1989
10.396	2016
10.402	2023
10.407	1995
10.412	1918
10.418	1905
10.423	1934
10.429	1909
10.434	1888
10.439	1919
10.445	1906
10.45	1905
10.455	1924
10.461	1944
10.466	1950
10.471	1977
10.477	1974
10.482	1936
10.488	1954
10.493	1994
10.498	1982
10.504	2002
10.509	1992
10.514	2003
10.52	1998
10.525	2012
10.53	2026
10.536	1984
10.541	1987
10.547	2033
10.552	2037
10.557	1883
10.563	1904
10.568	1912
10.573	1942
10.579	1952
10.584	1967
10.59	1975
10.595	1968
10.6	1972
10.606	1981
10.611	1998
10.616	1985
10.622	2001
10.627	1999
10.632	1974
10.638	1995
10.643	1989
10.649	1991
10.654	1976
10.659	1982
10.665	1983
10.67	1988
10.675	1993
10.681	2006
10.686	2016
10.691	2013
10.697	1988
10.702	1987
10.708	2001
10.713	2039
10.718	2006
10.724	1962
10.729	2034
10.734	2035
10.74	2043
10.745	1945
10.751	1994
10.756	2013
10.761	2032
10.767	1972
10.772	1929
10.777	1991
10.783	1936
10.788	1898
10.793	1928
10.799	1985
10.804	1989
[truncated: 1,713 more rows]

## Sheet: Figure S6
Fgiure S6
x	y
28	999
14	137
29	7
--	--
--	--
--	--
--	--
--	--
--	--
--	--

## Sheet: Figure S7
Figure S7
x	y
32	999
16	218
--	--
--	--
--	--
--	--
--	--
--	--
--	--
--	--

## Sheet: Figure S8
Figure S8 left			Figure S8 right
x	y		x	y
0.091	58496		3.4	32.8806
0.095	60062		5.3	20.4552
0.098	60421		6.6	19.5492
0.102	62888		7.3	22.1257
0.105	62676		8.9	18.3728
0.109	64692		9.7	22.5985
0.112	63844		11.3	211.054
0.115	65385		12.1	33238.1
0.119	66154		13.1	135462
0.122	67177		14.1	334621
0.126	68286		15.1	1.46087e+06
0.129	68110		16.1	1.88973e+06
0.133	67007		17.1	30766
0.136	66154		19.1	128.769
0.139	66648		20.2	27.819
0.143	66573		21.3	10.8784
0.146	64364		21.8	11.4137
0.15	63583		22.7	19.8579
0.153	61347		24.3	11.3847
0.157	60199		24.9	15.2203
0.16	60604		26.1	885.482
0.163	57809		27.1	3244.92
0.167	56285		29.1	9722.91
0.17	54493		30.1	746.509
0.174	53071		31.1	78.1513
0.177	50224		33.3	11.8132
0.181	48375		34.2	6.65886
0.184	46030		34.8	5.49323
0.188	43404		35.8	14.7963
0.191	41443		37	17.1348
0.194	41179		37.3	9.37823
0.198	37803		39.1	12.8782
0.201	38656		41.1	33.6878
0.205	36549		42.3	8.83084
0.208	34388		43.1	40.9359
0.212	34381		44.9	20.5683
0.215	33169		45.5	1.24756
0.218	31848		46.1	21.1522
0.222	32470		47	12.4586
0.225	29969		47.5	4.90733
0.229	29397		49.1	12.1639
0.232	29780		50.1	15.3837
0.236	28973		50.9	4.46062
0.239	27918		51.7	21.9021
0.242	27861		52.2	2.0691
0.246	26846		53.2	0.76391
0.249	26210		53.7	23.6414
0.253	25953		55.3	12.6092
0.256	25216		56.1	17.4595
0.26	25259		56.9	15.886
0.263	25013		57.6	4.80712
0.266	24550		58.1	6.24809
0.27	23950		59.3	3.82712
0.273	23799		59.8	15.0001
0.277	23738		60.6	11.5937
0.28	23825		61.1	9.05261
0.284	22436		61.6	4.85101
0.287	23031		63.1	3.853
0.29	22774		64.3	16.3429
0.294	22492		66	10.9572
0.297	22736		66.9	4.59403
0.301	22522		67.7	15.9578
0.304	21418		68.1	6.28003
0.308	21776		69.9	12.9159
0.311	21097
0.314	21756
0.318	21482
0.321	21043
0.325	21664
0.328	21086
0.332	21381
0.335	21492
0.339	20477
0.342	19823
0.345	20976
0.349	20451
0.352	20318
0.356	20686
0.359	20593
0.363	20997
0.366	20068
0.369	20116
0.373	20497
0.376	21228
0.38	20051
0.383	20870
0.387	20973
0.39	20009
0.393	20044
0.397	20449
0.4	19515
0.404	21720
0.407	18931
0.411	19939
0.414	19417
0.417	18647
0.421	19868
0.424	20808
0.428	20048
0.431	20446
0.435	20023
0.438	18736
0.441	19707
0.445	20013
0.448	20187
0.452	20018
0.455	19860
0.459	20159
0.462	20848
0.465	20806
0.469	21503
0.472	20753
0.476	19467
0.479	20143
0.483	19580
0.486	19649
0.49	19324
0.493	18407
0.496	21430
0.5	20253
0.503	20460
0.507	19735
0.51	20388
0.514	19813
0.517	20479
0.52	19902
0.524	19243
0.527	21443
0.531	20802
0.534	20150
0.538	19841
0.541	19732
0.544	21078
0.548	20722
0.551	19886
0.555	19712
0.558	20281
0.562	19874
0.565	21138
0.568	20065
0.572	21346
0.575	20126
0.579	19811
0.582	20972
0.586	20208
0.589	20040
0.592	21483
0.596	20955
0.599	20449
0.603	19367
0.606	20440
0.61	20925
0.613	19785
0.617	20115
0.62	20164
0.623	21090
0.627	20417
0.63	19798
0.634	19226
0.637	20427
0.641	19179
0.644	20064
0.647	19334
0.651	20330
0.654	20246
0.658	19540
0.661	19273
0.665	19979
0.668	19890
0.671	19324
0.675	21240
0.678	20456
0.682	20782
0.685	19731
0.689	19765
0.692	20491
0.695	19795
0.699	20537
0.702	19581
0.706	19600
0.709	20057
0.713	20693
0.716	19300
0.719	20065
0.723	19215
0.726	21443
0.73	20798
0.733	20251
0.737	20239
0.74	20573
0.743	21171
0.747	20105
0.75	19494
0.754	21122
0.757	20440
0.761	20359
0.764	19902
0.768	19407
0.771	19488
0.774	19890
0.778	20536
0.781	19911
0.785	21315
0.788	19937
0.792	20779
0.795	19476
0.798	19498
0.802	20024
0.805	19929
0.809	18785
0.812	19569
0.816	20858
0.819	20417
0.822	20416
0.826	20316
0.829	20258
0.833	19937
0.836	18621
0.84	20365
0.843	20433
0.846	20217
0.85	20403
0.853	20515
0.857	18842
0.86	20212
0.864	20017
0.867	19231
0.87	21646
0.874	20680
0.877	19107
0.881	20450
0.884	20182
0.888	20280
0.891	19344
0.894	19771
0.898	21030
0.901	19633
0.905	19964
0.908	19122
0.912	20081
0.915	19764
0.919	20810
0.922	19865
0.925	20452
0.929	20277
0.932	20012
0.936	19868
0.939	21233
0.943	20232
0.946	19142
0.949	19659
0.953	20345
0.956	20451
0.96	20780
0.963	19646
0.967	20619
0.97	21154
0.973	20193
0.977	19979
0.98	20283
0.984	20260
0.987	19677
0.991	19092
0.994	20977
0.997	19754
1.001	20475
1.004	19819
1.008	19940
1.011	19701
1.015	20151
1.018	19274
1.021	20188
1.025	20509
1.028	20522
1.032	20056
1.035	19801
1.039	20257
1.042	19891
1.045	19345
1.049	20534
1.052	20792
1.056	19683
1.059	19456
1.063	21160
1.066	20868
1.07	20034
1.073	19037
1.076	19958
1.08	19031
1.083	20353
1.087	19864
1.09	19381
1.094	20317
1.097	20385
1.1	20384
1.104	19792
1.107	19380
1.111	19892
1.114	19124
1.118	20183
1.121	19422
1.124	20040
1.128	19883
1.131	21151
1.135	18451
1.138	21434
1.142	19628
1.145	19900
1.148	19013
1.152	20225
1.155	19062
1.159	19538
1.162	20723
1.166	20719
1.169	21484
1.172	20384
1.176	20090
1.179	20248
1.183	19197
1.186	20010
1.19	20032
1.193	20524
1.196	20176
1.2	20072
1.203	19653
1.207	20703
1.21	20710
1.214	20527
1.217	19889
1.221	19414
1.224	19993
1.227	19967
1.231	20374
1.234	19634
1.238	19016
1.241	19332
1.245	20512
1.248	20194
1.251	20258
1.255	21095
1.258	19393
1.262	20266
1.265	19910
1.269	19182
1.272	20118
1.275	19328
1.279	19677
1.282	19972
1.286	19222
1.289	19654
1.293	18482
1.296	17614
1.299	19424
1.303	20344
1.306	20100
1.31	20907
1.313	20292
1.317	20904
1.32	19582
1.323	19026
1.327	19382
1.33	20599
1.334	18969
1.337	20176
1.341	20092
1.344	19627
1.347	21047
1.351	21204
1.354	20602
1.358	20142
1.361	19732
1.365	19567
1.368	19994
1.372	19352
1.375	19871
1.378	20449
1.382	18505
1.385	19785
1.389	21299
1.392	20403
1.396	20150
1.399	20561
1.402	20824
1.406	19482
1.409	19343
1.413	20641
1.416	19804
1.42	18636
1.423	19183
1.426	18859
1.43	20318
1.433	20542
1.437	20709
1.44	19954
1.444	20109
1.447	19025
1.45	19545
1.454	20525
1.457	19284
1.461	19764
1.464	19356
1.468	19345
1.471	18506
1.474	20127
1.478	19443
1.481	19219
1.485	19284
1.488	19542
1.492	19786
1.495	19656
1.498	20160
1.502	18830
1.505	18353
1.509	19645
1.512	20090
1.516	19595
1.519	18917
1.523	20042
1.526	19219
1.529	20195
1.533	20619
1.536	19073
1.54	19809
1.543	19050
1.547	19976
1.55	20610
1.553	19500
1.557	19517
1.56	20289
1.564	19828
1.567	20047
1.571	20400
1.574	18930
1.577	19855
1.581	19293
1.584	20235
1.588	19521
1.591	19273
1.595	20864
1.598	19867
1.601	19510
1.605	18955
1.608	19168
1.612	18707
1.615	19691
1.619	19658
1.622	19621
1.625	20123
1.629	19906
1.632	20399
1.636	19512
1.639	18968
1.643	18197
1.646	19471
1.65	19378
1.653	20482
1.656	19553
1.66	19330
1.663	19020
1.667	18353
1.67	19859
1.674	20918
1.677	19876
1.68	19211
1.684	18898
1.687	19177
1.691	18942
1.694	20955
1.698	19533
1.701	18251
1.704	19591
1.708	17690
1.711	20155
1.715	21075
1.718	19321
1.722	20926
1.725	19146
1.728	19899
1.732	20190
1.735	20257
1.739	19952
1.742	19614
1.746	19543
1.749	19380
1.752	18799
1.756	19715
1.759	19541
1.763	19513
1.766	19079
1.77	20270
1.773	19080
1.776	19929
1.78	20355
1.783	19187
1.787	20184
1.79	18804
1.794	20255
1.797	20422
1.801	19194
1.804	20236
1.807	18806
1.811	18927
1.814	19831
1.818	19870
1.821	18991
1.825	20481
1.828	19763
1.831	20814
1.835	19650
1.838	19464
1.842	19621
1.845	19848
1.849	20616
1.852	20195
1.855	20976
1.859	19125
1.862	19486
1.866	19242
1.869	19838
1.873	19246
1.876	20350
1.879	18844
1.883	20402
1.886	20263
1.89	19044
1.893	19904
1.897	19079
1.9	19706
1.903	18627
1.907	19215
1.91	20552
1.914	19744
1.917	19632
1.921	20277
1.924	18730
1.927	20612
1.931	19723
1.934	19584
1.938	19202
1.941	19192
1.945	19300
1.948	19588
1.952	19579
1.955	19555
1.958	20370
1.962	18636
1.965	18586
1.969	19600
1.972	20408
1.976	19677
1.979	20127
1.982	18725
1.986	17851
1.989	19734
1.993	20870
1.996	19540
2	19856
2.003	17541
2.006	19649
2.01	19821
2.013	19985
2.017	19624
2.02	19938
2.024	19104
2.027	20149
2.03	19942
2.034	18154
2.037	19170
2.041	18888
2.044	19332
2.048	20120
2.051	19136
2.054	18640
2.058	19586
2.061	19348
2.065	19854
2.068	18559
2.072	19669
2.075	19500
2.078	19199
2.082	19525
2.085	18966
2.089	20846
2.092	20201
2.096	19956
2.099	19249
2.103	20269
2.106	19079
2.109	19250
2.113	18781
2.116	19806
2.12	19343
2.123	17823
2.127	19200
2.13	19835
2.133	20114
2.137	18899
2.14	20469
2.144	19460
2.147	18944
2.151	19683
2.154	18653
2.157	19953
2.161	19863
2.164	18452
2.168	19173
2.171	19356
2.175	19309
2.178	19971
2.181	19999
2.185	19176
2.188	19329
2.192	18703
2.195	19484
2.199	20065
2.202	19886
2.205	20461
2.209	18754
2.212	18887
2.216	20325
2.219	19709
2.223	19004
2.226	19773
2.229	18991
2.233	19272
2.236	19166
2.24	20755
2.243	19377
2.247	19232
2.25	19320
2.254	20299
2.257	18342
2.26	18957
2.264	18831
2.267	20265
2.271	19016
2.274	20416
2.278	19613
2.281	19743
2.284	19446
2.288	20196
2.291	18328
2.295	18956
2.298	18198
2.302	20855
2.305	19693
2.308	19137
2.312	18789
2.315	19362
2.319	20901
2.322	19851
2.326	18694
2.329	18974
2.332	19236
2.336	20214
2.339	19633
2.343	18650
2.346	20031
2.35	19126
2.353	19757
2.356	18971
2.36	19816
2.363	18961
2.367	19874
2.37	20080
2.374	20114
2.377	18649
2.38	19844
2.384	19348
2.387	19889
2.391	18728
2.394	19373
2.398	20323
2.401	19089
2.405	19417
2.408	20039
2.411	19678
2.415	18890
2.418	18931
2.422	20414
2.425	19519
2.429	20202
2.432	18223
2.435	19554
2.439	20611
2.442	19959
2.446	20454
2.449	19527
2.453	18677
2.456	20737
2.459	20311
2.463	18998
2.466	20292
2.47	19131
2.473	19291
2.477	19837
2.48	19519
2.483	18764
2.487	19422
2.49	19764
2.494	19644
2.497	19965
2.501	19755
2.504	18896
2.507	18195
2.511	20098
2.514	20542
2.518	18768
2.521	19775
2.525	19005
2.528	19933
2.531	19614
2.535	20190
2.538	19144
2.542	20275
2.545	18175
2.549	20151
2.552	19894
2.556	18224
2.559	18800
2.562	19075
2.566	20164
2.569	18898
2.573	20607
2.576	18558
2.58	18478
2.583	19501
2.586	19942
2.59	18904
2.593	19011
2.597	19491
2.6	20105
2.604	19731
2.607	19172
2.61	18824
2.614	19257
2.617	19659
2.621	19030
2.624	20378
2.628	19485
2.631	18676
2.634	18808
2.638	19914
2.641	19157
2.645	19811
2.648	20205
2.652	20746
2.655	19067
2.658	20283
2.662	19035
2.665	20049
2.669	19495
2.672	19387
2.676	19835
2.679	19730
2.682	19753
2.686	18662
2.689	18836
2.693	18990
2.696	19832
2.7	19229
2.703	19938
2.707	19849
2.71	20673
2.713	19762
2.717	19041
2.72	19936
2.724	20770
2.727	19742
2.731	20219
2.734	19711
2.737	20288
2.741	19701
2.744	20256
2.748	20010
2.751	19366
2.755	18283
2.758	19850
2.761	20379
2.765	20273
2.768	19471
2.772	20632
2.775	19071
2.779	18771
2.782	19762
2.785	20056
2.789	20023
2.792	20068
2.796	19010
2.799	19290
2.803	19562
2.806	19424
2.809	19745
2.813	19596
2.816	19085
2.82	20364
2.823	20225
2.827	20229
2.83	19357
2.834	18680
2.837	20069
2.84	18693
2.844	20633
2.847	19309
2.851	18904
2.854	20053
2.858	19468
2.861	19510
2.864	19243
2.868	20637
2.871	18787
2.875	20274
2.878	19020
2.882	19176
2.885	19472
2.888	18935
2.892	19869
2.895	19892
2.899	18616
2.902	19647
2.906	19904
2.909	19340
2.912	20037
2.916	20435
2.919	19133
2.923	18551
2.926	20337
2.93	19380
2.933	19237
2.936	18966
2.94	18856
2.943	19582
2.947	19205
2.95	21390
2.954	19292
2.957	19571
2.96	19377
2.964	17611
2.967	18882
2.971	18247
2.974	18605
2.978	18106
2.981	19788
2.985	19159
2.988	19735
2.991	21073
2.995	19701
2.998	19405
3.002	20126
3.005	19531
3.009	19205
3.012	19101
3.015	19765
3.019	18541
3.022	19048
3.026	19769
3.029	19001
3.033	18859
3.036	19170
3.039	20339
3.043	19122
3.046	19654
3.05	18798
3.053	19258
3.057	19354
3.06	19035
3.063	19440
3.067	21283
3.07	19240
3.074	19748
3.077	20760
3.081	19571
3.084	19130
3.087	18655
3.091	18754
3.094	19505
3.098	19160
3.101	19163
3.105	19742
3.108	19490
3.111	19548
3.115	19088
3.118	19097
3.122	20931
3.125	18139
3.129	19294
3.132	18990
3.136	18479
3.139	19467
3.142	19366
3.146	19115
3.149	19955
3.153	19739
3.156	19706
3.16	19607
3.163	19322
3.166	18789
3.17	19250
3.173	19997
3.177	19088
3.18	20130
3.184	19841
3.187	19206
3.19	18653
3.194	17131
3.197	18660
3.201	19213
3.204	19248
3.208	18970
3.211	19259
3.214	18432
3.218	19208
3.221	19767
3.225	17247
3.228	19183
3.232	19383
3.235	18590
3.238	19478
3.242	19043
3.245	19387
3.249	19407
3.252	18362
3.256	20360
3.259	19074
3.262	19396
3.266	20569
3.269	19361
3.273	20339
3.276	18632
3.28	18658
3.283	18480
3.287	19422
3.29	18900
3.293	19846
3.297	20090
3.3	19005
3.304	18152
3.307	19907
3.311	18680
3.314	19276
3.317	19975
3.321	18504
3.324	19094
3.328	19096
3.331	18801
3.335	18008
3.338	19224
3.341	19005
3.345	19305
3.348	19961
3.352	20241
3.355	19305
3.359	18290
3.362	19058
3.365	18732
3.369	18575
3.372	18082
3.376	19372
3.379	19646
3.383	19054
3.386	18790
3.389	18944
3.393	18677
3.396	19946
3.4	18917
3.403	18516
3.407	19679
3.41	20009
3.413	19543
3.417	19467
3.42	19515
3.424	18573
3.427	18840
3.431	20789
3.434	18423
3.438	18532
3.441	19286
3.444	19029
3.448	18585
3.451	19618
3.455	18950
3.458	18967
3.462	19801
3.465	18178
3.468	17836
3.472	18821
3.475	19134
3.479	19209
3.482	19562
3.486	19219
3.489	19083
3.492	19953
3.496	18547
3.499	20075
3.503	18136
3.506	19919
3.51	18980
3.513	18804
3.516	19607
3.52	19289
3.523	19265
3.527	19509
3.53	19008
3.534	18993
3.537	19292
3.54	18975
3.544	19287
3.547	19394
3.551	18781
3.554	19096
3.558	19443
3.561	18684
3.564	19105
3.568	18672
3.571	18491
3.575	20006
3.578	20016
3.582	20835
3.585	18505
3.589	18589
3.592	19712
3.595	19551
3.599	18392
3.602	19105
3.606	18784
3.609	18381
3.613	18891
3.616	19027
3.619	19197
3.623	19400
3.626	19523
3.63	19998
3.633	18757
3.637	18514
3.64	19761
3.643	18576
3.647	19096
3.65	19400
3.654	17070
3.657	18102
3.661	18685
3.664	18692
3.667	18461
3.671	19413
3.674	17880
3.678	19506
3.681	18616
3.685	19128
3.688	18780
3.691	19528
3.695	18731
3.698	18548
3.702	19681
3.705	20329
3.709	18509
3.712	18149
3.715	19323
3.719	18608
3.722	19421
3.726	19067
3.729	18005
3.733	19388
3.736	18622
3.74	18889
3.743	19187
3.746	19321
3.75	18070
3.753	19075
3.757	19594
3.76	18209
3.764	18752
3.767	19030
3.77	19213
3.774	18407
3.777	18922
3.781	18625
3.784	19746
3.788	19262
3.791	19250
3.794	19592
3.798	17621
3.801	18144
3.805	19121
3.808	19160
3.812	18423
3.815	19301
3.818	18347
3.822	18720
3.825	19792
3.829	19060
3.832	19593
3.836	18547
3.839	18314
3.842	18495
3.846	19058
3.849	19052
3.853	18678
3.856	20868
3.86	18658
3.863	17823
3.867	19125
3.87	19744
3.873	19093
3.877	18236
3.88	17599
3.884	17955
3.887	18448
3.891	20098
3.894	18585
3.897	19931
3.901	17693
3.904	19133
3.908	19117
3.911	19408
3.915	18392
3.918	18049
3.921	18281
3.925	19200
3.928	18124
3.932	18547
3.935	17364
3.939	18447
3.942	18947
3.945	18455
3.949	17559
3.952	18725
3.956	19604
3.959	19193
3.963	19179
3.966	18492
3.969	18326
3.973	18082
3.976	18547
3.98	19966
3.983	19138
3.987	18015
3.99	18064
3.993	19566
3.997	18602
4	19048
4.004	18441
4.007	19176
4.011	19395
4.014	19573
4.018	18536
4.021	20252
4.024	18764
4.028	18934
4.031	19061
4.035	19158
4.038	18344
4.042	19272
4.045	18503
4.048	18747
4.052	19555
4.055	18443
4.059	19398
4.062	18337
4.066	18652
4.069	18894
4.072	19339
4.076	19293
4.079	18672
4.083	18009
4.086	18500
4.09	18946
4.093	18624
4.096	19784
4.1	19259
4.103	19404
4.107	19615
4.11	19337
4.114	18727
4.117	19758
4.12	19177
4.124	19380
4.127	19198
4.131	19071
4.134	18350
4.138	18757
4.141	18826
4.144	20299
4.148	19794
4.151	19705
4.155	20640
4.158	21920
4.162	21904
4.165	24850
4.169	25760
4.172	27887
4.175	31079
4.179	32294
4.182	36256
4.186	39033
4.189	44721
4.193	47651
4.196	49408
4.199	50943
4.203	55783
4.206	57568
4.21	57803
4.213	58948
4.217	57205
4.22	56712
4.223	54557
4.227	52045
4.23	50022
4.234	47001
4.237	42305
4.241	40353
4.244	37352
4.247	34501
4.251	32978
4.254	29463
4.258	26073
4.261	24855
4.265	24543
4.268	22904
4.271	22645
4.275	20905
4.278	20610
4.282	20846
4.285	20302
4.289	20090
4.292	20394
4.295	18804
4.299	18782
4.302	19300
4.306	18797
4.309	19950
4.313	18918
4.316	19899
4.32	19257
4.323	19683
4.326	19578
4.33	19519
4.333	19402
4.337	19682
4.34	19793
4.344	18100
4.347	18950
4.35	18535
4.354	19883
4.357	18613
4.361	18879
4.364	18609
4.368	18924
4.371	18258
4.374	18617
4.378	18799
4.381	19359
4.385	18666
4.388	19392
4.392	18634
4.395	20289
4.398	18946
4.402	19079
4.405	18086
4.409	19189
4.412	17707
4.416	19378
4.419	18822
4.422	20399
4.426	18473
4.429	18669
4.433	18744
4.436	17162
4.44	17971
4.443	20054
4.446	18685
4.45	18257
4.453	18712
4.457	17712
4.46	18939
4.464	18962
4.467	18329
4.471	17483
4.474	18870
4.477	19836
4.481	18100
4.484	18281
4.488	19455
4.491	19336
4.495	18225
4.498	19649
4.501	19493
4.505	19447
4.508	19610
4.512	19048
4.515	18957
4.519	18803
4.522	18763
4.525	20426
4.529	18726
4.532	18166
4.536	19701
4.539	19324
4.543	17626
4.546	18346
4.549	19160
4.553	19704
4.556	18063
4.56	19502
4.563	19161
4.567	19116
4.57	19059
4.573	19796
4.577	18675
4.58	18032
4.584	18938
4.587	19012
4.591	19585
4.594	19094
4.597	18555
4.601	18403
4.604	19565
4.608	18951
4.611	18944
4.615	18763
4.618	20715
4.622	18803
4.625	19634
4.628	17959
4.632	18889
4.635	18697
4.639	18652
4.642	18600
4.646	18641
4.649	18518
4.652	18680
4.656	18416
4.659	19560
4.663	20003
4.666	18838
4.67	19386
4.673	18286
4.676	18594
4.68	19675
4.683	19701
4.687	18667
4.69	18551
4.694	19768
4.697	18538
4.7	18969
4.704	18347
4.707	18858
4.711	20031
4.714	18450
4.718	18622
4.721	19256
4.724	18964
4.728	19661
4.731	19328
4.735	18939
4.738	20185
4.742	20518
4.745	20808
4.748	20764
4.752	21271
4.755	22273
4.759	22152
4.762	24417
4.766	26721
4.769	29434
4.773	31803
4.776	35976
4.779	39575
4.783	45196
4.786	51012
4.79	56455
4.793	62589
4.797	68659
4.8	76002
4.803	82773
4.807	87944
4.81	94668
4.814	102694
4.817	107893
4.821	111191
4.824	115331
4.827	114496
4.831	118066
4.834	116130
4.838	113370
4.841	108914
4.845	104985
4.848	99237
4.851	96078
4.855	86911
4.858	81718
4.862	75566
4.865	67652
4.869	62250
4.872	56315
4.875	51634
4.879	45026
4.882	40886
4.886	36674
4.889	34811
4.893	31041
4.896	29087
4.9	27404
4.903	25253
4.906	23807
4.91	23226
4.913	21805
4.917	22182
4.92	20499
4.924	19767
4.927	19542
4.93	20681
4.934	18949
4.937	20054
4.941	19705
4.944	18903
4.948	19325
4.951	18233
4.954	18989
4.958	19871
4.961	17862
4.965	17467
4.968	19537
4.972	20470
4.975	18539
4.978	19005
4.982	18878
4.985	18950
4.989	18568
4.992	18254
4.996	19398
4.999	18014
5.002	18891
5.006	17981
5.009	19271
5.013	18406
5.016	18543
5.02	18154
5.023	18213
5.026	17484
5.03	19238
5.033	18846
5.037	18808
5.04	19637
5.044	18282
5.047	19717
5.051	19291
5.054	19059
5.057	18292
5.061	18622
5.064	18888
5.068	18194
5.071	18571
5.075	18910
5.078	18139
5.081	17656
5.085	18279
5.088	17263
5.092	19011
5.095	17948
5.099	18903
5.102	19577
5.105	17938
5.109	19274
5.112	17950
5.116	19530
5.119	18397
5.123	19105
5.126	18305
5.129	18354
5.133	19165
5.136	18631
5.14	18601
5.143	18914
5.147	19291
5.15	18734
5.153	18775
5.157	18402
5.16	17960
5.164	17736
5.167	18638
5.171	18577
5.174	19063
5.177	18570
5.181	17601
5.184	19018
5.188	19515
5.191	19112
5.195	21009
5.198	18636
5.202	19307
5.205	18965
5.208	18965
5.212	17693
5.215	18641
5.219	19902
5.222	19543
5.226	18997
5.229	18478
5.232	17995
5.236	19451
5.239	18024
5.243	19379
5.246	19064
5.25	17036
5.253	17761
5.256	18741
5.26	18850
5.263	19304
5.267	18873
5.27	17741
5.274	19181
5.277	18958
5.28	18243
5.284	18006
5.287	17590
5.291	18563
5.294	19785
5.298	18917
5.301	18676
5.304	18783
5.308	20085
5.311	18604
5.315	19351
5.318	18780
5.322	18281
5.325	18400
5.328	19860
5.332	18056
5.335	19180
5.339	17765
5.342	18791
5.346	19659
5.349	18461
5.353	19157
5.356	19897
5.359	18022
5.363	19041
5.366	19125
5.37	19711
5.373	18417
5.377	18246
5.38	18391
5.383	18710
5.387	19065
5.39	18729
5.394	18240
5.397	17804
5.401	17427
5.404	18864
5.407	19085
5.411	18582
5.414	20026
5.418	17967
5.421	18253
5.425	20025
5.428	17516
5.431	19121
5.435	19470
5.438	17923
5.442	18181
5.445	18730
5.449	18558
5.452	19229
5.455	18946
5.459	19134
5.462	19427
5.466	18505
5.469	18022
5.473	17894
5.476	17539
5.479	18514
5.483	17827
5.486	17936
5.49	17672
5.493	19046
5.497	18598
5.5	19040
5.504	18460
5.507	18697
5.51	17880
5.514	18540
5.517	18804
5.521	18888
5.524	18685
5.528	18456
5.531	18579
5.534	18209
5.538	17241
5.541	18191
5.545	18365
5.548	18588
5.552	18183
5.555	18279
5.558	17559
5.562	18431
5.565	19031
5.569	19410
5.572	20070
5.576	18610
5.579	19168
5.582	18568
5.586	18697
5.589	17737
5.593	18931
5.596	19320
5.6	19030
5.603	18785
5.606	20067
5.61	18449
5.613	17790
5.617	19643
5.62	18033
5.624	19217
5.627	19092
5.63	17777
5.634	19448
5.637	18904
5.641	18752
5.644	18948
5.648	18041
5.651	17153
5.655	18634
5.658	18553
5.661	17846
5.665	18634
5.668	18722
5.672	17554
5.675	19012
5.679	18146
5.682	19975
5.685	18615
5.689	18253
5.692	18461
5.696	19055
5.699	18747
5.703	18398
5.706	18647
5.709	18637
5.713	18443
5.716	17775
5.72	20199
5.723	18287
5.727	19280
5.73	18401
5.733	18732
5.737	18848
5.74	18627
5.744	18039
5.747	17243
5.751	19036
5.754	18125
5.757	18855
5.761	19090
5.764	18546
5.768	19792
5.771	18964
5.775	18156
5.778	18224
5.781	19194
5.785	18792
5.788	18526
5.792	18574
5.795	18464
5.799	19252
5.802	17338
5.806	18965
5.809	18566
5.812	20202
5.816	17439
5.819	17223
5.823	18721
5.826	18547
5.83	18993
5.833	18504
5.836	17912
5.84	17968
5.843	18736
5.847	17737
5.85	18198
5.854	19055
5.857	19308
5.86	19351
5.864	19846
5.867	18205
5.871	18438
5.874	19174
5.878	18200
5.881	18323
5.884	19399
5.888	18632
5.891	18849
5.895	17979
5.898	18175
5.902	19106
5.905	19647
5.908	17654
5.912	18997
5.915	19053
5.919	18399
5.922	19418
5.926	18665
5.929	19895
5.932	18632
5.936	19060
5.939	18042
5.943	18606
5.946	18890
5.95	18807
5.953	18977
5.957	18573
5.96	19363
5.963	17976
5.967	19191
5.97	18379
5.974	19303
5.977	18504
5.981	19365
5.984	18869
5.987	19041
5.991	17718
5.994	19217
5.998	19048
6.001	18514
6.005	17661
6.008	17707
6.011	18626
6.015	18502
6.018	18643
6.022	19063
6.025	18923
6.029	18690
6.032	18895
6.035	18615
6.039	18615
6.042	17075
6.046	19032
6.049	20357
6.053	18733
6.056	19119
6.059	19447
6.063	19021
6.066	18476
6.07	19144
6.073	18006
6.077	18867
6.08	17582
6.084	19551
6.087	18447
6.09	17897
6.094	17842
6.097	17114
6.101	18254
6.104	19266
6.108	18401
6.111	18507
6.114	18217
6.118	18541
6.121	18646
6.125	18776
6.128	18975
6.132	18873
6.135	18492
6.138	18709
6.142	18454
6.145	18969
6.149	18499
6.152	18725
6.156	17928
6.159	19376
6.162	16892
6.166	18745
6.169	18483
6.173	18636
6.176	18696
6.18	19820
6.183	18020
6.186	18141
6.19	17790
6.193	19375
6.197	19310
6.2	18399
6.204	18496
6.207	18573
6.21	18942
6.214	18774
6.217	17990
6.221	18203
6.224	17737
6.228	19168
6.231	17907
6.235	19559
6.238	17493
6.241	19208
6.245	17676
6.248	18469
6.252	19443
6.255	17734
6.259	18693
6.262	18731
6.265	19212
6.269	19038
6.272	18117
6.276	19438
6.279	17648
6.283	18830
6.286	18341
6.289	18931
6.293	18824
6.296	17785
6.3	17751
6.303	18966
6.307	18626
6.31	18446
6.313	18711
6.317	18301
6.32	19099
6.324	19765
6.327	18510
6.331	18597
6.334	17850
6.337	17731
6.341	17826
6.344	19101
6.348	18116
6.351	18724
6.355	18219
6.358	18813
6.361	18243
6.365	19671
6.368	19037
6.372	19462
6.375	18624
6.379	19306
6.382	20079
6.386	22077
6.389	23425
6.392	23961
6.396	27513
6.399	30161
6.403	36264
6.406	42338
6.41	52197
6.413	63724
6.416	79949
6.42	101318
6.423	126341
6.427	161028
6.43	205730
6.434	260517
6.437	326144
6.44	404995
6.444	496695
6.447	607639
6.451	732720
6.454	882115
6.458	1044752
6.461	1219800
6.464	1410577
6.468	1608736
6.471	1813562
6.475	2024773
6.478	2229489
6.482	2424809
6.485	2633258
6.488	2806326
6.492	2990383
6.495	3143041
6.499	3296299
6.502	3411909
6.506	3535988
6.509	3620188
6.512	3710443
6.516	3767848
6.519	3818594
6.523	3867022
6.526	3897221
6.53	3914886
6.533	3907117
6.537	3899894
6.54	3915922
6.543	3879257
6.547	3862421
6.55	3832227
6.554	3783584
6.557	3733668
6.561	3708009
6.564	3646091
6.567	3582118
6.571	3529026
6.574	3451864
6.578	3405060
6.581	3326900
6.585	3259159
6.588	3187378
6.591	3100074
6.595	3029760
6.598	2952319
6.602	2872718
6.605	2786446
6.609	2700043
6.612	2616527
6.615	2534674
6.619	2429136
6.622	2350878
6.626	2273536
6.629	2181440
6.633	2085945
6.636	2004032
6.639	1909997
6.643	1823793
6.646	1740626
6.65	1651081
6.653	1573576
6.657	1484473
6.66	1402099
6.663	1328125
6.667	1242911
6.67	1167257
6.674	1091831
6.677	1022154
6.681	950785
6.684	886305
6.688	819180
6.691	766516
6.694	704539
6.698	645072
6.701	596520
6.705	548901
6.708	500819
6.712	457448
6.715	417502
6.718	379587
6.722	347909
6.725	317038
6.729	285540
6.732	260642
6.736	233603
6.739	213729
6.742	192243
6.746	174290
6.749	156970
6.753	144847
6.756	129906
6.76	118111
6.763	107083
6.766	97944
6.77	89073
6.773	83786
6.777	74964
6.78	69288
6.784	67303
6.787	61665
6.79	57959
6.794	53712
6.797	51903
6.801	50038
6.804	47199
6.808	43232
6.811	42422
6.814	42129
6.818	40176
6.821	38458
6.825	37408
6.828	37289
6.832	35792
6.835	34979
6.839	33781
6.842	32707
6.845	32642
6.849	32415
6.852	31119
6.856	31269
6.859	31258
6.863	31330
6.866	30860
6.869	30245
6.873	30615
6.876	29669
6.88	28217
6.883	28764
6.887	30025
6.89	28140
6.893	27570
6.897	27714
6.9	27881
6.904	27711
6.907	27085
6.911	26593
6.914	26727
6.917	27116
6.921	26182
6.924	25950
6.928	26753
6.931	25955
6.935	26886
6.938	26120
6.941	25754
6.945	25249
[truncated: 3,802 more rows]

## Sheet: Figure S9
Figure S9 left			Figure S9 right
x	y		x	y
0.091	105343		3.4	125.086
0.095	104531		5.1	17.5171
0.098	105148		5.6	17.0289
0.102	104775		6.2	121.807
0.105	105073		7.2	25.2094
0.109	104885		9.4	74.7696
0.112	104734		12.1	173792
0.115	104426		13.1	1928.23
0.119	104561		14.1	4764.73
0.122	106363		16.1	133666
0.126	103407		19.2	24.6592
0.129	105370		20.6	10.7281
0.133	104934		21.2	5.04766
0.136	104815		22.4	26.673
0.139	105000		24.1	27.2591
0.143	104387		28.1	7.02488e+06
0.146	105127		29.1	112390
0.15	104281		30.1	23161.6
0.153	104271		31	273.1
0.157	104298		33.3	13.2261
0.16	104434		34.5	20.1199
0.163	104847		35.3	15.2686
0.167	104179		37.7	1.40183
0.17	105805		38.9	3.09154
0.174	104467		40	51.148
0.177	104241		41.1	1.7302
0.181	105374		41.7	14.702
0.184	104551		42.2	8.71461
0.187	104109		43	28.1619
0.191	105238		44	2079.28
0.194	104363		45.1	44.6022
0.198	104720		45.8	12.5828
0.201	104950		46.3	18.7144
0.205	105178		46.9	17.9768
0.208	104348		47.4	7.83066
0.211	104567		48.1	5.26207
0.215	105137		50	21.9623
0.218	104298		50.6	4.32705
0.222	105238		51.2	20.2697
0.225	104541		51.7	5.74238
0.229	105090		52.7	6.25148
0.232	104393		53.1	1.81055
0.235	105199		53.9	15.937
0.239	103836		55.9	10.7076
0.242	103560		56.4	12.9944
0.246	105345		56.9	14.7303
0.249	103906		57.6	7.16696
0.253	103936		58.4	1.8284
0.256	104837		58.9	9.28256
0.26	105348		59.5	7.17443
0.263	104140		60.1	5.45696
0.266	105887		61.2	2.58529
0.27	103238		62.3	11.0523
0.273	103328		63.1	0.75725
0.277	104486		63.9	12.5017
0.28	104350		64.5	9.86737
0.284	103500		65.1	6.24603
0.287	103740		65.9	20.4896
0.29	103553		67	6.94449
0.294	105266		67.6	7.68083
0.297	102833		68.2	7.35437
0.301	103749
0.304	104069
0.308	104934
0.311	103420
0.314	103169
0.318	104607
0.321	102874
0.325	103353
0.328	103321
0.332	103786
0.335	103472
0.338	104164
0.342	103375
0.345	104168
0.349	103627
0.352	104688
0.356	103495
0.359	103396
0.362	104216
0.366	103942
0.369	104037
0.373	105062
0.376	103624
0.38	104258
0.383	103780
0.386	102892
0.39	103724
0.393	103185
0.397	103706
0.4	104400
0.404	103356
0.407	103406
0.411	103034
0.414	103618
0.417	103177
0.421	104372
0.424	104060
0.428	103468
0.431	102551
0.435	104302
0.438	104267
0.441	104669
0.445	104049
0.448	103078
0.452	103214
0.455	103521
0.459	103136
0.462	103007
0.465	104510
0.469	103913
0.472	103028
0.476	105164
0.479	102837
0.483	103440
0.486	104761
0.489	102639
0.493	103223
0.496	104528
0.5	103411
0.503	102723
0.507	103262
0.51	103434
0.513	103172
0.517	104547
0.52	103672
0.524	103602
0.527	101803
0.531	103444
0.534	103749
0.537	102210
0.541	102403
0.544	103035
0.548	102324
0.551	104806
0.555	102986
0.558	103442
0.562	102734
0.565	103345
0.568	103810
0.572	104463
0.575	103466
0.579	102241
0.582	102979
0.586	102970
0.589	102972
0.592	103487
0.596	102907
0.599	103582
0.603	103641
0.606	102868
0.61	104227
0.613	102917
0.616	102935
0.62	103715
0.623	102752
0.627	102211
0.63	104005
0.634	102156
0.637	103160
0.64	103431
0.644	103064
0.647	104049
0.651	103107
0.654	103723
0.658	104286
0.661	103109
0.664	103912
0.668	102353
0.671	103033
0.675	103959
0.678	104547
0.682	102309
0.685	102505
0.688	102624
0.692	103632
0.695	103327
0.699	103942
0.702	103571
0.706	102947
0.709	103110
0.713	103486
0.716	103346
0.719	102928
0.723	103014
0.726	103443
0.73	103074
0.733	103371
0.737	103329
0.74	102569
0.743	102542
0.747	103395
0.75	103692
0.754	104515
0.757	102736
0.761	103404
0.764	102405
0.767	103244
0.771	103885
0.774	104078
0.778	101953
0.781	102416
0.785	104895
0.788	103404
0.791	103519
0.795	103357
0.798	102968
0.802	101914
0.805	102784
0.809	104239
0.812	103433
0.815	102045
0.819	103440
0.822	103350
0.826	103096
0.829	101982
0.833	102916
0.836	103244
0.839	102085
0.843	102927
0.846	102498
0.85	104320
0.853	102836
0.857	102491
0.86	102931
0.864	103195
0.867	101565
0.87	103532
0.874	103280
0.877	103621
0.881	103207
0.884	102937
0.888	102041
0.891	103731
0.894	103804
0.898	103905
0.901	102432
0.905	102958
0.908	103400
0.912	102628
0.915	102662
0.918	103352
0.922	101605
0.925	103259
0.929	102844
0.932	102653
0.936	103532
0.939	104534
0.942	102367
0.946	102160
0.949	103163
0.953	103309
0.956	103421
0.96	101950
0.963	103166
0.966	102790
0.97	102329
0.973	104045
0.977	102105
0.98	101832
0.984	103508
0.987	102620
0.99	102575
0.994	103327
0.997	102829
1.001	102430
1.004	102545
1.008	102220
1.011	103488
1.015	103300
1.018	101380
1.021	102508
1.025	103802
1.028	103084
1.032	102252
1.035	101717
1.039	103015
1.042	102861
1.045	102755
1.049	102177
1.052	103187
1.056	102082
1.059	102973
1.063	103495
1.066	102854
1.069	103058
1.073	103322
1.076	102922
1.08	102686
1.083	102199
1.087	102711
1.09	102426
1.093	102698
1.097	102459
1.1	102291
1.104	103326
1.107	103407
1.111	101824
1.114	102254
1.117	102224
1.121	103045
1.124	102935
1.128	102749
1.131	102300
1.135	102353
1.138	103115
1.142	101364
1.145	103043
1.148	103419
1.152	103535
1.155	102237
1.159	101946
1.162	103635
1.166	102062
1.169	103173
1.172	102631
1.176	102675
1.179	102679
1.183	103943
1.186	102613
1.19	102849
1.193	102869
1.196	101808
1.2	103005
1.203	103212
1.207	102636
1.21	102402
1.214	102739
1.217	101739
1.22	102649
1.224	103305
1.227	102088
1.231	102098
1.234	102645
1.238	102756
1.241	102246
1.244	103756
1.248	103370
1.251	102243
1.255	102714
1.258	102071
1.262	102110
1.265	102480
1.268	103634
1.272	103255
1.275	102312
1.279	102406
1.282	102171
1.286	102333
1.289	102569
1.293	100681
1.296	103211
1.299	102164
1.303	101634
1.306	103264
1.31	103050
1.313	104006
1.317	102075
1.32	103811
1.323	101515
1.327	102381
1.33	102620
1.334	103277
1.337	102936
1.341	102313
1.344	102655
1.347	101773
1.351	102658
1.354	103088
1.358	102392
1.361	100604
1.365	102783
1.368	103098
1.371	102442
1.375	102350
1.378	102745
1.382	103402
1.385	102517
1.389	102480
1.392	102540
1.395	102998
1.399	102661
1.402	102588
1.406	102532
1.409	102589
1.413	102503
1.416	101668
1.419	102183
1.423	103666
1.426	103204
1.43	101902
1.433	102358
1.437	101660
1.44	102252
1.444	102094
1.447	102764
1.45	102232
1.454	102688
1.457	102446
1.461	102705
1.464	103164
1.468	102984
1.471	103517
1.474	101598
1.478	103409
1.481	102828
1.485	102673
1.488	102096
1.492	102554
1.495	102495
1.498	103553
1.502	101786
1.505	102394
1.509	104131
1.512	102494
1.516	102723
1.519	104322
1.522	102620
1.526	102409
1.529	103178
1.533	101230
1.536	102746
1.54	101218
1.543	103561
1.546	103305
1.55	103053
1.553	102192
1.557	101678
1.56	101704
1.564	102353
1.567	103168
1.57	102068
1.574	102782
1.577	103236
1.581	102343
1.584	103849
1.588	101682
1.591	101945
1.595	102951
1.598	102300
1.601	104072
1.605	101700
1.608	101519
1.612	102416
1.615	101574
1.619	102745
1.622	101722
1.625	103000
1.629	102617
1.632	103999
1.636	102396
1.639	102157
1.643	103611
1.646	103561
1.649	101301
1.653	103414
1.656	102131
1.66	102196
1.663	102835
1.667	102629
1.67	101070
1.673	102217
1.677	103470
1.68	103035
1.684	102686
1.687	102771
1.691	103292
1.694	103159
1.697	102793
1.701	102417
1.704	102734
1.708	103154
1.711	102554
1.715	102609
1.718	102021
1.721	102719
1.725	102943
1.728	102506
1.732	102167
1.735	103529
1.739	102583
1.742	102405
1.746	102283
1.749	102434
1.752	102201
1.756	102341
1.759	102436
1.763	102532
1.766	103041
1.77	102650
1.773	103113
1.776	103227
1.78	103029
1.783	101600
1.787	101296
1.79	102545
1.794	102788
1.797	102274
1.8	102625
1.804	101857
1.807	103251
1.811	102574
1.814	103654
1.818	102608
1.821	102089
1.824	102542
1.828	102152
1.831	102409
1.835	102222
1.838	102333
1.842	102363
1.845	103203
1.848	102280
1.852	103104
1.855	102051
1.859	102324
1.862	102715
1.866	102211
1.869	102415
1.872	103842
1.876	102607
1.879	102760
1.883	103587
1.886	102152
1.89	103767
1.893	103144
1.897	102239
1.9	102757
1.903	104248
1.907	102541
1.91	102872
1.914	102405
1.917	102264
1.921	101716
1.924	102157
1.927	101553
1.931	102238
1.934	102626
1.938	101462
1.941	102834
1.945	102034
1.948	103341
1.951	101886
1.955	102985
1.958	102902
1.962	103473
1.965	101794
1.969	101766
1.972	103036
1.975	103559
1.979	102509
1.982	102497
1.986	103026
1.989	101965
1.993	102540
1.996	103476
1.999	101900
2.003	103368
2.006	101789
2.01	101798
2.013	101970
2.017	103731
2.02	103000
2.023	102207
2.027	102489
2.03	102551
2.034	102793
2.037	103115
2.041	102828
2.044	103234
2.048	102159
2.051	102554
2.054	101639
2.058	102920
2.061	103523
2.065	101516
2.068	102284
2.072	102621
2.075	101765
2.078	103018
2.082	102729
2.085	102301
2.089	102399
2.092	103577
2.096	102915
2.099	102285
2.102	102257
2.106	102251
2.109	102106
2.113	101562
2.116	102178
2.12	102687
2.123	102208
2.126	102916
2.13	102376
2.133	102791
2.137	103529
2.14	103397
2.144	101146
2.147	101537
2.15	102368
2.154	102740
2.157	102492
2.161	102038
2.164	102910
2.168	102327
2.171	103211
2.175	103428
2.178	101746
2.181	101830
2.185	102331
2.188	102903
2.192	102015
2.195	103202
2.199	102710
2.202	105038
2.205	103770
2.209	102811
2.212	102422
2.216	102061
2.219	102795
2.223	102157
2.226	102242
2.229	103246
2.233	102237
2.236	102452
2.24	102172
2.243	102366
2.247	101674
2.25	101996
2.253	102274
2.257	102049
2.26	101366
2.264	102162
2.267	101886
2.271	103061
2.274	102816
2.277	102782
2.281	101679
2.284	101780
2.288	102574
2.291	102166
2.295	102093
2.298	101563
2.301	102346
2.305	101121
2.308	102854
2.312	102159
2.315	102188
2.319	100743
2.322	103590
2.326	101986
2.329	101965
2.332	102500
2.336	101688
2.339	101968
2.343	101679
2.346	101526
2.35	102539
2.353	102540
2.356	102265
2.36	102487
2.363	101730
2.367	102383
2.37	100782
2.374	101750
2.377	103182
2.38	102427
2.384	101937
2.387	103776
2.391	101665
2.394	101365
2.398	101602
2.401	102286
2.404	102434
2.408	102755
2.411	101735
2.415	102630
2.418	101839
2.422	103028
2.425	102640
2.428	101913
2.432	100926
2.435	102538
2.439	102439
2.442	102104
2.446	102111
2.449	100947
2.452	102095
2.456	102590
2.459	102382
2.463	102632
2.466	102310
2.47	101003
2.473	102576
2.477	101580
2.48	102396
2.483	102008
2.487	102573
2.49	102685
2.494	102285
2.497	101061
2.501	102960
2.504	102894
2.507	102975
2.511	101365
2.514	102537
2.518	101511
2.521	102476
2.525	102056
2.528	101130
2.531	102120
2.535	102129
2.538	102050
2.542	103713
2.545	101923
2.549	101581
2.552	101784
2.555	102009
2.559	102030
2.562	102920
2.566	102045
2.569	102301
2.573	102610
2.576	100955
2.579	102883
2.583	100906
2.586	101682
2.59	101589
2.593	102320
2.597	100814
2.6	102388
2.603	101985
2.607	102598
2.61	102158
2.614	103238
2.617	102161
2.621	101767
2.624	103194
2.628	102558
2.631	101725
2.634	101799
2.638	102651
2.641	101498
2.645	102382
2.648	101999
2.652	102638
2.655	102579
2.658	102232
2.662	101823
2.665	101625
2.669	101521
2.672	102369
2.676	102757
2.679	102515
2.682	102974
2.686	101725
2.689	101937
2.693	102081
2.696	101576
2.7	101398
2.703	101542
2.706	102315
2.71	101744
2.713	101952
2.717	102053
2.72	102177
2.724	102653
2.727	100984
2.73	102356
2.734	102074
2.737	101478
2.741	102130
2.744	102162
2.748	100867
2.751	102623
2.754	101820
2.758	101587
2.761	102312
2.765	102035
2.768	102808
2.772	102272
2.775	100492
2.779	101590
2.782	101438
2.785	100946
2.789	102527
2.792	102070
2.796	100734
2.799	102699
2.803	102521
2.806	102497
2.809	101575
2.813	101537
2.816	101362
2.82	101813
2.823	101541
2.827	101367
2.83	101969
2.833	103381
2.837	101800
2.84	102944
2.844	101407
2.847	101747
2.851	101959
2.854	101902
2.857	102672
2.861	101173
2.864	103275
2.868	102464
2.871	100740
2.875	102585
2.878	102048
2.881	102064
2.885	101786
2.888	102118
2.892	101031
2.895	102397
2.899	102045
2.902	101624
2.905	101673
2.909	101010
2.912	102737
2.916	101651
2.919	101788
2.923	100569
2.926	102768
2.93	102284
2.933	102498
2.936	101945
2.94	100915
2.943	101915
2.947	101036
2.95	101845
2.954	101633
2.957	102377
2.96	101835
2.964	101957
2.967	102029
2.971	102087
2.974	101957
2.978	101533
2.981	101529
2.984	102101
2.988	102576
2.991	102376
2.995	101491
2.998	102239
3.002	101828
3.005	101813
3.008	102906
3.012	101582
3.015	101396
3.019	102691
3.022	103712
3.026	101897
3.029	101494
3.032	101824
3.036	101807
3.039	102199
3.043	101031
3.046	101772
3.05	101459
3.053	101546
3.056	101633
3.06	102217
3.063	101487
3.067	101504
3.07	100517
3.074	101349
3.077	102859
3.081	101877
3.084	102845
3.087	101696
3.091	101662
3.094	101856
3.098	102900
3.101	101682
3.105	101935
3.108	101564
3.111	101639
3.115	102211
3.118	101699
3.122	101007
3.125	102001
3.129	101931
3.132	102251
3.135	102919
3.139	101882
3.142	101916
3.146	102460
3.149	102248
3.153	102204
3.156	100987
3.159	100913
3.163	101659
3.166	102232
3.17	101555
3.173	101185
3.177	102495
3.18	101208
3.183	101481
3.187	102401
3.19	103148
3.194	101300
3.197	101788
3.201	101277
3.204	102425
3.207	101335
3.211	101863
3.214	101343
3.218	101272
3.221	102693
3.225	102848
3.228	101783
3.232	101209
3.235	102853
3.238	102727
3.242	102086
3.245	101735
3.249	101036
3.252	101476
3.256	101764
3.259	102271
3.262	100853
3.266	101767
3.269	103451
3.273	101168
3.276	102612
3.28	101698
3.283	102798
3.286	101083
3.29	100912
3.293	102166
3.297	101946
3.3	101369
3.304	103349
3.307	101451
3.31	100917
3.314	102018
3.317	101568
3.321	101367
3.324	101416
3.328	102535
3.331	102270
3.334	101532
3.338	101738
3.341	102176
3.345	101875
3.348	100520
3.352	101777
3.355	102072
3.359	101001
3.362	101805
3.365	102122
3.369	102116
3.372	101841
3.376	101104
3.379	101061
3.383	101205
3.386	101893
3.389	102487
3.393	101661
3.396	101118
3.4	101538
3.403	101834
3.407	102264
3.41	101236
3.413	101762
3.417	101599
3.42	101922
3.424	101377
3.427	101606
3.431	102589
3.434	102108
3.437	103179
3.441	101343
3.444	101283
3.448	101302
3.451	103369
3.455	102595
3.458	101824
3.461	100672
3.465	102077
3.468	102495
3.472	101560
3.475	101353
3.479	101223
3.482	101687
3.485	101437
3.489	102862
3.492	101597
3.496	100931
3.499	101460
3.503	102285
3.506	101810
3.51	101355
3.513	101310
3.516	101333
3.52	101895
3.523	100847
3.527	102061
3.53	101154
3.534	101754
3.537	101451
3.54	102626
3.544	101555
3.547	101373
3.551	100948
3.554	100962
3.558	100747
3.561	102058
3.564	102807
3.568	102243
3.571	101858
3.575	101771
3.578	101070
3.582	100957
3.585	101899
3.588	101111
3.592	101460
3.595	102115
3.599	101863
3.602	102125
3.606	100895
3.609	100607
3.612	102285
3.616	102131
3.619	101822
3.623	102113
3.626	101727
3.63	102093
3.633	102284
3.636	101324
3.64	101967
3.643	101664
3.647	102454
3.65	101834
3.654	102078
3.657	101312
3.661	101184
3.664	101070
3.667	101596
3.671	102519
3.674	101887
3.678	100828
3.681	101772
3.685	100712
3.688	102564
3.691	102413
3.695	101202
3.698	101487
3.702	102726
3.705	101947
3.709	101111
3.712	101734
3.715	100936
3.719	102592
3.722	101829
3.726	101792
3.729	101233
3.733	102111
3.736	101884
3.739	101286
3.743	102574
3.746	101935
3.75	101764
3.753	103079
3.757	101819
3.76	102426
3.763	101332
3.767	100989
3.77	101865
3.774	102283
3.777	101017
3.781	102020
3.784	101212
3.787	102189
3.791	102741
3.794	102329
3.798	102022
3.801	101933
3.805	101690
3.808	101223
3.812	102426
3.815	101908
3.818	101425
3.822	101594
3.825	100630
3.829	102209
3.832	102267
3.836	101187
3.839	102370
3.842	103145
3.846	101357
3.849	103196
3.853	102291
3.856	101837
3.86	102676
3.863	101818
3.866	101233
3.87	102610
3.873	102485
3.877	101968
3.88	101549
3.884	102850
3.887	101848
3.89	102285
3.894	100736
3.897	102744
3.901	102674
3.904	102383
3.908	102116
3.911	101487
3.914	101935
3.918	102826
3.921	101590
3.925	102118
3.928	102479
3.932	102386
3.935	102014
3.938	101669
3.942	102317
3.945	101523
3.949	100771
3.952	101810
3.956	101328
3.959	101836
3.963	101854
3.966	102534
3.969	101582
3.973	101336
3.976	102586
3.98	101549
3.983	102042
3.987	103191
3.99	101008
3.993	101835
3.997	101771
4	101403
4.004	102455
4.007	101289
4.011	102370
4.014	101469
4.017	102646
4.021	101628
4.024	101692
4.028	101731
4.031	102197
4.035	102401
4.038	101868
4.041	101563
4.045	101621
4.048	102084
4.052	102788
4.055	101456
4.059	102447
4.062	100731
4.065	101566
4.069	101266
4.072	101402
4.076	102517
4.079	101550
4.083	102671
4.086	101028
4.089	101797
4.093	101488
4.096	101614
4.1	101465
4.103	102439
4.107	102642
4.11	102331
4.114	100694
4.117	102607
4.12	101733
4.124	101558
4.127	101245
4.131	101909
4.134	101964
4.138	102425
4.141	102851
4.144	104875
4.148	103984
4.151	105098
4.155	106917
4.158	110095
4.162	112125
4.165	117667
4.168	122138
4.172	127717
4.175	136328
4.179	144729
4.182	155004
4.186	167397
4.189	179394
4.192	191986
4.196	203916
4.199	217200
4.203	228473
4.206	238606
4.21	246366
4.213	251480
4.216	253357
4.22	252506
4.223	249332
4.227	243739
4.23	232874
4.234	224122
4.237	211014
4.24	199578
4.244	186751
4.247	175564
4.251	164168
4.254	154507
4.258	144132
4.261	136777
4.265	129861
4.268	123074
4.271	119539
4.275	114355
4.278	111439
4.282	110432
4.285	107622
4.289	106204
4.292	105454
4.295	104879
4.299	103762
4.302	103580
4.306	104412
4.309	102469
4.313	103103
4.316	102918
4.319	102490
4.323	102101
4.326	102891
4.33	102006
4.333	102044
4.337	102523
4.34	102328
4.343	102969
4.347	102586
4.35	100804
4.354	101910
4.357	102154
4.361	101537
4.364	102635
4.367	101931
4.371	102416
4.374	101548
4.378	100644
4.381	101993
4.385	101074
4.388	100807
4.392	101050
4.395	100724
4.398	101403
4.402	102625
4.405	102106
4.409	101099
4.412	101222
4.416	101358
4.419	101128
4.422	101092
4.426	101733
4.429	100871
4.433	102265
4.436	101578
4.44	101629
4.443	101339
4.446	100329
4.45	101351
4.453	101656
4.457	101696
4.46	101961
4.464	102029
4.467	102222
4.47	101550
4.474	102031
4.477	101120
4.481	101812
4.484	102679
4.488	101338
4.491	101563
4.494	101719
4.498	101073
4.501	102470
4.505	101413
4.508	102196
4.512	101121
4.515	101586
4.518	101620
4.522	102392
4.525	101068
4.529	101978
4.532	101236
4.536	101292
4.539	102810
4.543	101808
4.546	101305
4.549	102648
4.553	101933
4.556	100432
4.56	102428
4.563	100472
4.567	101600
4.57	100876
4.573	103008
4.577	101744
4.58	100760
4.584	101318
4.587	100417
4.591	101340
4.594	101477
4.597	101610
4.601	101050
4.604	101501
4.608	101376
4.611	101237
4.615	100996
4.618	102109
4.621	100324
4.625	102230
4.628	101076
4.632	102272
4.635	101060
4.639	100960
4.642	102821
4.645	100793
4.649	102335
4.652	101922
4.656	101548
4.659	101024
4.663	102072
4.666	100637
4.669	101424
4.673	100684
4.676	100755
4.68	102007
4.683	101827
4.687	100043
4.69	100986
4.694	101526
4.697	101233
4.7	101275
4.704	100204
4.707	100552
4.711	101732
4.714	100700
4.718	101881
4.721	102155
4.724	102291
4.728	100893
4.731	100826
4.735	102321
4.738	101630
4.742	102319
4.745	102752
4.748	104524
4.752	105592
4.755	109374
4.759	111656
4.762	116205
4.766	120438
4.769	126713
4.772	133913
4.776	144891
4.779	156057
4.783	174145
4.786	187058
4.79	207758
4.793	227629
4.796	252150
4.8	273917
4.803	301353
4.807	330933
4.81	352291
4.814	379618
4.817	400573
4.82	422534
4.824	440389
4.827	456095
4.831	464532
4.834	468021
4.838	466470
4.841	466427
4.845	455024
4.848	441043
4.851	424074
4.855	405185
4.858	383725
4.862	358007
4.865	334391
4.869	309701
4.872	285849
4.875	263268
4.879	237752
4.882	218930
4.886	203978
4.889	184748
4.893	169165
4.896	157325
4.899	146394
4.903	138274
4.906	131750
4.91	123973
4.913	119186
4.917	115126
4.92	111838
4.923	110190
4.927	107852
4.93	106291
4.934	104833
4.937	103683
4.941	103813
4.944	102208
4.947	103858
4.951	101477
4.954	101776
4.958	102255
4.961	101955
4.965	101370
4.968	101861
4.971	101830
4.975	102275
4.978	101116
4.982	100189
4.985	101097
4.989	101595
4.992	100441
4.996	101369
4.999	100202
5.002	100566
5.006	101708
5.009	100740
5.013	101703
5.016	100839
5.02	100431
5.023	100979
5.026	101963
5.03	102045
5.033	100985
5.037	101761
5.04	100907
5.044	101245
5.047	100419
5.05	100106
5.054	102151
5.057	101485
5.061	101675
5.064	101195
5.068	101068
5.071	100445
5.074	100953
5.078	101314
5.081	101966
5.085	101068
5.088	100891
5.092	101021
5.095	100702
5.098	101198
5.102	101191
5.105	100730
5.109	101272
5.112	100686
5.116	101643
5.119	101637
5.122	100373
5.126	100341
5.129	101201
5.133	101165
5.136	101768
5.14	100458
5.143	100385
5.147	101103
5.15	100875
5.153	100741
5.157	100754
5.16	101277
5.164	100971
5.167	101875
5.171	100964
5.174	101377
5.177	100452
5.181	101000
5.184	100658
5.188	101278
5.191	100531
5.195	100765
5.198	101329
5.201	101323
5.205	100992
5.208	100289
5.212	101370
5.215	101573
5.219	101891
5.222	101140
5.225	99874
5.229	101223
5.232	102050
5.236	100926
5.239	102174
5.243	101404
5.246	102097
5.249	100190
5.253	101617
5.256	102116
5.26	100233
5.263	101046
5.267	101173
5.27	102136
5.273	102086
5.277	100349
5.28	102307
5.284	101934
5.287	101338
5.291	101184
5.294	101202
5.298	101425
5.301	101819
5.304	101340
5.308	101291
5.311	101050
5.315	100667
5.318	100805
5.322	103038
5.325	101484
5.328	100857
5.332	101121
5.335	101829
5.339	101065
5.342	100250
5.346	100536
5.349	101988
5.352	101316
5.356	100457
5.359	101019
5.363	99871
5.366	100751
5.37	102014
5.373	100989
5.376	100784
5.38	101452
5.383	100244
5.387	100699
5.39	101365
5.394	101579
5.397	102252
5.4	101431
5.404	100882
5.407	102045
5.411	101452
5.414	100481
5.418	101108
5.421	100951
5.425	101623
5.428	101099
5.431	100688
5.435	101279
5.438	101929
5.442	102546
5.445	100604
5.449	101196
5.452	101188
5.455	100606
5.459	100872
5.462	101352
5.466	100357
5.469	100773
5.473	100643
5.476	99794
5.479	100436
5.483	100093
5.486	101583
5.49	101042
5.493	101139
5.497	100498
5.5	101071
5.503	101179
5.507	100630
5.51	102503
5.514	100129
5.517	101451
5.521	99998
5.524	101340
5.527	100331
5.531	101861
5.534	100950
5.538	100308
5.541	100371
5.545	100526
5.548	101023
5.551	101867
5.555	101757
5.558	101687
5.562	100915
5.565	99446
5.569	100695
5.572	101308
5.576	100763
5.579	101512
5.582	100715
5.586	101924
5.589	101218
5.593	100573
5.596	101053
5.6	101433
5.603	101115
5.606	101513
5.61	100547
5.613	101577
5.617	101058
5.62	100871
5.624	100477
5.627	100790
5.63	100952
5.634	101194
5.637	100982
5.641	100846
5.644	100638
5.648	99874
5.651	101665
5.654	100639
5.658	101339
5.661	99691
5.665	101718
5.668	100902
5.672	99835
5.675	100194
5.678	101870
5.682	100814
5.685	101443
5.689	101246
5.692	99657
5.696	100706
5.699	100221
5.702	101129
5.706	100173
5.709	101441
5.713	101621
5.716	102447
5.72	100870
5.723	102386
5.727	101266
5.73	99439
5.733	100388
5.737	101445
5.74	101617
5.744	101283
5.747	101784
5.751	101113
5.754	100194
5.757	100990
5.761	101422
5.764	100361
5.768	102103
5.771	101526
5.775	101536
5.778	101228
5.781	100574
5.785	101623
5.788	102275
5.792	100846
5.795	100694
5.799	101739
5.802	100890
5.805	101192
5.809	101050
5.812	101052
5.816	100374
5.819	101451
5.823	101334
5.826	100921
5.829	100630
5.833	100557
5.836	100933
5.84	100944
5.843	101410
5.847	100871
5.85	101073
5.853	100638
5.857	101277
5.86	100815
5.864	101228
5.867	100582
5.871	101377
5.874	100819
5.878	101133
5.881	101187
5.884	101682
5.888	100650
5.891	101015
5.895	99894
5.898	100137
5.902	100974
5.905	102160
5.908	100373
5.912	101680
5.915	101782
5.919	101187
5.922	100795
5.926	100396
5.929	100894
5.932	100130
5.936	100279
5.939	101331
5.943	100143
5.946	101393
5.95	101467
5.953	101316
5.956	101485
5.96	101313
5.963	99441
5.967	101259
5.97	101194
5.974	101444
5.977	100878
5.98	101115
5.984	101520
5.987	100918
5.991	101195
5.994	100110
5.998	100418
6.001	101619
6.004	101289
6.008	100570
6.011	100642
6.015	101657
6.018	101542
6.022	101252
6.025	100903
6.029	101886
6.032	100792
6.035	100273
6.039	101772
6.042	100806
6.046	101527
6.049	100252
6.053	100703
6.056	101173
6.059	100641
6.063	100953
6.066	101106
6.07	100749
6.073	100345
6.077	100315
6.08	100718
6.083	101085
6.087	101950
6.09	100908
6.094	100803
6.097	101258
6.101	101972
6.104	99989
6.107	100567
6.111	100690
6.114	100880
6.118	100596
6.121	100487
6.125	101442
6.128	100200
6.131	101384
6.135	101379
6.138	100332
6.142	101618
6.145	100607
6.149	100893
6.152	101160
6.155	100533
6.159	100565
6.162	100509
6.166	100784
6.169	101219
6.173	100982
6.176	101698
6.18	103390
6.183	100546
6.186	101763
6.19	101350
6.193	100710
6.197	101727
6.2	100713
6.204	101560
6.207	99782
6.21	101775
6.214	100301
6.217	102579
6.221	101032
6.224	100525
6.228	101603
6.231	101553
6.234	101457
6.238	100776
6.241	99684
6.245	102674
6.248	100900
6.252	100274
6.255	101326
6.258	101301
6.262	100835
6.265	101259
6.269	102446
6.272	100874
6.276	101177
6.279	99621
6.282	101010
6.286	101456
6.289	100337
6.293	100930
6.296	101431
6.3	100476
6.303	101908
6.306	100357
6.31	100818
6.313	101274
6.317	100360
6.32	101421
6.324	102044
6.327	99620
6.331	100133
6.334	100011
6.337	101141
6.341	102395
6.344	100926
6.348	101255
6.351	100941
6.355	101797
6.358	101354
6.361	100884
6.365	102074
6.368	100980
6.372	100588
6.375	101021
6.379	99727
6.382	101963
6.385	101221
6.389	101228
6.392	101088
6.396	99912
6.399	99789
6.403	101186
6.406	101265
6.409	100903
6.413	101000
6.416	100107
6.42	101619
6.423	100876
6.427	100919
6.43	102609
6.433	100274
6.437	100980
6.44	100883
6.444	99395
6.447	101998
6.451	99918
6.454	100342
6.457	100624
6.461	100671
6.464	100494
6.468	100008
6.471	99830
6.475	100338
6.478	101858
6.482	101825
6.485	101211
6.488	100935
6.492	100835
6.495	101267
6.499	100662
6.502	100296
6.506	100524
6.509	101229
6.512	100117
6.516	100032
6.519	99457
6.523	101081
6.526	101179
6.53	101556
6.533	100411
6.536	100451
6.54	100572
6.543	100544
6.547	99385
6.55	100563
6.554	101419
6.557	100326
6.56	100947
6.564	100085
6.567	100485
6.571	101963
6.574	101082
6.578	101113
6.581	101073
6.584	102244
6.588	100834
6.591	100790
6.595	101386
6.598	100495
6.602	101337
6.605	100605
6.609	99883
6.612	100046
6.615	101251
6.619	101133
6.622	101747
6.626	99442
6.629	100859
6.633	101206
6.636	101467
6.639	101331
6.643	101115
6.646	101329
6.65	101505
6.653	101029
6.657	100379
6.66	101284
6.663	100516
6.667	101522
6.67	99976
6.674	100940
6.677	101687
6.681	100523
6.684	100929
6.687	100930
6.691	100752
6.694	101161
6.698	101721
6.701	101357
6.705	100499
6.708	100585
6.711	101234
6.715	101562
6.718	100476
6.722	99131
6.725	100504
6.729	100258
6.732	100399
6.735	100290
6.739	100860
6.742	100345
6.746	100579
6.749	101751
6.753	101622
6.756	99946
6.76	100859
6.763	101371
6.766	101603
6.77	100302
6.773	100929
6.777	100995
6.78	100161
6.784	100869
6.787	100502
6.79	101394
6.794	100311
6.797	101453
6.801	100802
6.804	100302
6.808	99280
6.811	101981
6.814	100417
6.818	100538
6.821	101849
6.825	100609
6.828	100737
6.832	100660
6.835	100542
6.838	101468
6.842	100769
6.845	100303
6.849	100595
6.852	101005
6.856	99841
6.859	100892
6.862	100697
6.866	101274
6.869	101662
6.873	101106
6.876	100724
6.88	100555
6.883	100972
6.886	100744
6.89	101617
6.893	100370
6.897	100893
6.9	100325
6.904	100112
6.907	101587
6.911	101215
6.914	100741
6.917	100493
6.921	100936
6.924	100980
6.928	100956
6.931	100858
6.935	101286
6.938	100976
6.941	100883
6.945	102012
[truncated: 3,803 more rows]

## Sheet: Figure S10
Figure S10 left			Figure S10 right
x	y		x	y
0.091	22748		3.4	9.55341
0.095	23271		5.1	4.41625
0.098	23714		6.1	1.79603
0.102	24596		7.2	18.0281
0.105	24020		9	19.4977
0.108	23224		9.7	11.9217
0.112	23510		10.5	12.1334
0.115	22847		11.3	47.9067
0.119	22895		12.1	50798.9
0.122	23426		13.1	156.975
0.126	22721		15.3	172.04
0.129	22784		16.1	169704
0.132	23289		19.4	19.3488
0.136	23181		20	22.1608
0.139	23154		20.8	17.7091
0.143	23240		21.2	13.1728
0.146	23502		22.1	4391.47
0.15	23484		23.1	74.3956
0.153	22320		24.1	9.27026
0.156	23918		24.6	15.0465
0.16	23149		25.1	2.781
0.163	22696		26.1	1.52393
0.167	22732		27.2	413.257
0.17	23007		28.1	716269
0.174	22993		29.1	1361.06
0.177	22832		30.1	317.892
0.181	22739		32	357.284
0.184	22858		33.8	9.79347
0.187	23235		34.3	7.13011
0.191	22950		35.1	5.54005
0.194	21343		35.5	5.99932
0.198	23398		36.1	10.7468
0.201	22799		37.2	21.3595
0.205	22832		38	3.32857
0.208	22125		39.1	15.9953
0.211	22567		40	7.05447
0.215	22486		40.9	15.8589
0.218	21980		43.1	1664.01
0.222	23214		44	2.32984e+06
0.225	24732		45	29942.1
0.229	22299		46	10872.6
0.232	23573		47.1	166.572
0.235	22912		47.9	18.6729
0.239	22577		49.2	5.00769
0.242	22258		50.6	5.5137
0.246	23724		51.7	5.35988
0.249	22268		52.9	8.1182
0.253	22053		53.8	16.5908
0.256	23043		54.4	15.7819
0.259	23669		55.1	1.83211
0.263	23199		56.1	8.89814
0.266	23122		58.2	6.51635
0.27	23596		58.7	12.736
0.273	23420		59.2	6.87887
0.277	25020		60.7	11.439
0.28	26467		61.5	5.51132
0.283	26401		62	9.6715
0.287	27406		62.5	16.7072
0.29	29531		63.8	10.1817
0.294	30395		64.2	9.64963
0.297	29969		65.1	7.53578
0.301	33318		66.1	12.5435
0.304	34366		67.1	9.00639
0.307	32552		67.8	5.00927
0.311	33481		68.1	2.54886
0.314	32498
0.318	32266
0.321	31789
0.325	32314
0.328	30558
0.332	31128
0.335	28561
0.338	28229
0.342	27658
0.345	26586
0.349	25134
0.352	25955
0.356	26204
0.359	23513
0.362	23842
0.366	22734
0.369	23135
0.373	23057
0.376	23375
0.38	23405
0.383	23642
0.386	22220
0.39	21090
0.393	21198
0.397	21671
0.4	23273
0.404	22364
0.407	23158
0.41	22519
0.414	23410
0.417	23179
0.421	21541
0.424	22590
0.428	22376
0.431	22630
0.434	22536
0.438	22847
0.441	22804
0.445	22920
0.448	22883
0.452	23401
0.455	21433
0.458	21697
0.462	23326
0.465	22687
0.469	22737
0.472	22608
0.476	22499
0.479	22596
0.483	23012
0.486	21066
0.489	22215
0.493	21880
0.496	22088
0.5	22613
0.503	23362
0.507	23204
0.51	23119
0.513	22065
0.517	22568
0.52	23342
0.524	22869
0.527	22376
0.531	23600
0.534	21973
0.537	23066
0.541	23617
0.544	22879
0.548	23450
0.551	23004
0.555	24242
0.558	22202
0.561	21996
0.565	22960
0.568	21959
0.572	21622
0.575	23285
0.579	23574
0.582	22728
0.585	21863
0.589	21774
0.592	23468
0.596	22319
0.599	22646
0.603	22628
0.606	22851
0.609	23965
0.613	23004
0.616	21841
0.62	22909
0.623	22096
0.627	22893
0.63	22297
0.634	22933
0.637	22102
0.64	22711
0.644	22304
0.647	23165
0.651	22245
0.654	22908
0.658	21611
0.661	22427
0.664	22624
0.668	22969
0.671	22245
0.675	21885
0.678	23098
0.682	23499
0.685	22460
0.688	22362
0.692	22763
0.695	22324
0.699	22562
0.702	23377
0.706	23210
0.709	22933
0.712	21636
0.716	22953
0.719	23121
0.723	22264
0.726	22290
0.73	22999
0.733	21963
0.736	22273
0.74	22890
0.743	22064
0.747	21657
0.75	23092
0.754	23089
0.757	22077
0.761	23695
0.764	23984
0.767	22707
0.771	23565
0.774	22375
0.778	21774
0.781	22982
0.785	22760
0.788	22893
0.791	22867
0.795	22044
0.798	21506
0.802	23035
0.805	21556
0.809	22653
0.812	21800
0.815	22348
0.819	22199
0.822	22857
0.826	21750
0.829	21770
0.833	22274
0.836	23056
0.839	21795
0.843	22981
0.846	22361
0.85	22431
0.853	22176
0.857	22186
0.86	22213
0.863	22282
0.867	23803
0.87	22883
0.874	22615
0.877	23040
0.881	22175
0.884	22231
0.887	21773
0.891	22011
0.894	23038
0.898	22134
0.901	23319
0.905	23018
0.908	21603
0.912	23057
0.915	23111
0.918	22950
0.922	22889
0.925	21749
0.929	22334
0.932	23048
0.936	22179
0.939	23297
0.942	22490
0.946	22755
0.949	22182
0.953	23066
0.956	22800
0.96	22649
0.963	22986
0.966	23018
0.97	22915
0.973	22128
0.977	22318
0.98	23055
0.984	22233
0.987	22731
0.99	22977
0.994	21491
0.997	21982
1.001	22426
1.004	23740
1.008	23101
1.011	21639
1.014	22686
1.018	21546
1.021	23255
1.025	22503
1.028	23200
1.032	23050
1.035	22315
1.038	23312
1.042	21598
1.045	23355
1.049	22306
1.052	22897
1.056	23172
1.059	22010
1.063	23965
1.066	21850
1.069	23411
1.073	21457
1.076	22599
1.08	21786
1.083	22736
1.087	23586
1.09	23122
1.093	22340
1.097	21792
1.1	22214
1.104	23745
1.107	22503
1.111	22752
1.114	22064
1.117	22865
1.121	21144
1.124	21732
1.128	22442
1.131	22373
1.135	21406
1.138	22908
1.141	23710
1.145	22502
1.148	23340
1.152	23172
1.155	22657
1.159	23410
1.162	22040
1.165	21922
1.169	23393
1.172	22978
1.176	22212
1.179	23157
1.183	21799
1.186	23129
1.189	22119
1.193	23139
1.196	22105
1.2	22876
1.203	22446
1.207	23002
1.21	22861
1.214	23238
1.217	23272
1.22	21498
1.224	22242
1.227	23008
1.231	22945
1.234	22983
1.238	22788
1.241	23980
1.244	23999
1.248	23615
1.251	23330
1.255	23169
1.258	24250
1.262	24687
1.265	25478
1.268	24864
1.272	24800
1.275	25670
1.279	25877
1.282	25638
1.286	27357
1.289	27221
1.292	29083
1.296	28417
1.299	28611
1.303	28550
1.306	29424
1.31	28978
1.313	30046
1.316	28761
1.32	27949
1.323	28496
1.327	27734
1.33	27904
1.334	28662
1.337	26966
1.34	27339
1.344	25857
1.347	26749
1.351	26507
1.354	26598
1.358	24827
1.361	26051
1.365	24956
1.368	25854
1.371	24382
1.375	23892
1.378	25545
1.382	23738
1.385	22917
1.389	23767
1.392	23134
1.395	23782
1.399	23183
1.402	23005
1.406	22898
1.409	23180
1.413	22857
1.416	22905
1.419	23228
1.423	21105
1.426	22422
1.43	23317
1.433	22758
1.437	21711
1.44	23029
1.443	22527
1.447	22969
1.45	22443
1.454	22895
1.457	21230
1.461	22622
1.464	23051
1.467	22475
1.471	21755
1.474	22106
1.478	21708
1.481	22600
1.485	21929
1.488	22469
1.491	21562
1.495	22874
1.498	20983
1.502	22534
1.505	23215
1.509	22341
1.512	21513
1.516	22303
1.519	22098
1.522	21879
1.526	22202
1.529	22035
1.533	23925
1.536	23494
1.54	21784
1.543	23212
1.546	21323
1.55	22270
1.553	22275
1.557	22258
1.56	22253
1.564	22763
1.567	22310
1.57	23608
1.574	21719
1.577	23562
1.581	22332
1.584	22556
1.588	22882
1.591	22808
1.594	23682
1.598	22403
1.601	23619
1.605	22402
1.608	22650
1.612	21980
1.615	22002
1.618	23252
1.622	22963
1.625	23317
1.629	23362
1.632	21735
1.636	22706
1.639	23095
1.642	22440
1.646	22148
1.649	22723
1.653	23563
1.656	22673
1.66	21380
1.663	22011
1.667	22684
1.67	22745
1.673	22808
1.677	22014
1.68	22021
1.684	22779
1.687	21822
1.691	22683
1.694	22577
1.697	22614
1.701	22280
1.704	22911
1.708	23265
1.711	22280
1.715	21998
1.718	22067
1.721	22213
1.725	22583
1.728	23774
1.732	22410
1.735	22748
1.739	21009
1.742	22829
1.745	22943
1.749	21463
1.752	22298
1.756	22836
1.759	22858
1.763	22050
1.766	22861
1.769	22307
1.773	22660
1.776	22852
1.78	21861
1.783	22408
1.787	22979
1.79	21905
1.794	21957
1.797	23415
1.8	21965
1.804	23174
1.807	21916
1.811	22791
1.814	22037
1.818	23051
1.821	22666
1.824	21981
1.828	22878
1.831	22431
1.835	21932
1.838	23236
1.842	22864
1.845	24213
1.848	24056
1.852	24110
1.855	24827
1.859	24518
1.862	25684
1.866	26524
1.869	27258
1.872	27146
1.876	28315
1.879	29388
1.883	29111
1.886	31663
1.89	32765
1.893	33177
1.896	33208
1.9	35368
1.903	35401
1.907	36372
1.91	37099
1.914	37783
1.917	37458
1.92	37474
1.924	38677
1.927	37369
1.931	38061
1.934	37793
1.938	38499
1.941	36365
1.945	35715
1.948	34459
1.951	34468
1.955	33953
1.958	32030
1.962	32653
1.965	30066
1.969	29991
1.972	28759
1.975	28362
1.979	28152
1.982	28784
1.986	27177
1.989	26722
1.993	25983
1.996	24524
1.999	25937
2.003	24216
2.006	24143
2.01	24496
2.013	23707
2.017	23003
2.02	23435
2.023	22771
2.027	23101
2.03	23418
2.034	22452
2.037	23795
2.041	22708
2.044	21630
2.047	23737
2.051	22704
2.054	22865
2.058	22555
2.061	20898
2.065	21997
2.068	23852
2.071	20899
2.075	21990
2.078	22569
2.082	22649
2.085	22889
2.089	23390
2.092	22822
2.096	23755
2.099	21923
2.102	22313
2.106	21850
2.109	22625
2.113	22206
2.116	22395
2.12	22430
2.123	22786
2.126	21972
2.13	21602
2.133	23725
2.137	22746
2.14	22963
2.144	22328
2.147	21950
2.15	22383
2.154	22959
2.157	22642
2.161	23689
2.164	22780
2.168	23065
2.171	22353
2.174	22017
2.178	22469
2.181	23063
2.185	22670
2.188	22107
2.192	23074
2.195	22801
2.198	21617
2.202	21894
2.205	22506
2.209	22473
2.212	22973
2.216	21639
2.219	22428
2.222	22320
2.226	23312
2.229	23270
2.233	22551
2.236	23239
2.24	22645
2.243	21726
2.247	22622
2.25	22902
2.253	21767
2.257	25697
2.26	23544
2.264	22997
2.267	22663
2.271	22433
2.274	21365
2.277	23239
2.281	22616
2.284	24099
2.288	22818
2.291	23363
2.295	21809
2.298	22618
2.301	22228
2.305	22580
2.308	23404
2.312	22160
2.315	22863
2.319	21477
2.322	22149
2.325	23334
2.329	22657
2.332	22697
2.336	21862
2.339	22121
2.343	21868
2.346	22235
2.349	22505
2.353	23447
2.356	22755
2.36	21943
2.363	23429
2.367	22446
2.37	22826
2.373	22125
2.377	23370
2.38	22143
2.384	21792
2.387	22092
2.391	21272
2.394	22555
2.398	21992
2.401	22145
2.404	22467
2.408	21970
2.411	23525
2.415	22113
2.418	22818
2.422	23287
2.425	22187
2.428	23958
2.432	22692
2.435	23193
2.439	22638
2.442	23319
2.446	23854
2.449	23713
2.452	21944
2.456	23948
2.459	22485
2.463	22532
2.466	22495
2.47	21825
2.473	23310
2.476	22550
2.48	22048
2.483	21346
2.487	22685
2.49	22118
2.494	21994
2.497	22505
2.5	24027
2.504	23728
2.507	24327
2.511	22738
2.514	22223
2.518	24219
2.521	23397
2.524	22443
2.528	23702
2.531	22959
2.535	22442
2.538	22628
2.542	22151
2.545	22613
2.549	22734
2.552	23071
2.555	22402
2.559	21918
2.562	22858
2.566	23320
2.569	22241
2.573	23075
2.576	22702
2.579	21999
2.583	23896
2.586	21721
2.59	22730
2.593	23159
2.597	22775
2.6	23423
2.603	22644
2.607	21959
2.61	22632
2.614	23075
2.617	23142
2.621	23130
2.624	23172
2.627	23523
2.631	21734
2.634	22610
2.638	22191
2.641	22380
2.645	22650
2.648	22858
2.651	22116
2.655	23357
2.658	23631
2.662	22655
2.665	21879
2.669	21676
2.672	22419
2.675	22394
2.679	22268
2.682	21662
2.686	23797
2.689	22809
2.693	23310
2.696	22754
2.7	21804
2.703	22002
2.706	22595
2.71	22630
2.713	22148
2.717	23919
2.72	21910
2.724	23012
2.727	23360
2.73	22517
2.734	23010
2.737	22242
2.741	22831
2.744	23074
2.748	22317
2.751	21865
2.754	22067
2.758	22453
2.761	23676
2.765	22730
2.768	22432
2.772	22525
2.775	21724
2.778	22216
2.782	23219
2.785	21476
2.789	21737
2.792	22229
2.796	22781
2.799	22432
2.802	22477
2.806	23193
2.809	22880
2.813	22289
2.816	23086
2.82	22477
2.823	22568
2.827	22444
2.83	21474
2.833	22722
2.837	22286
2.84	22463
2.844	22004
2.847	23092
2.851	22326
2.854	22436
2.857	23233
2.861	23443
2.864	22860
2.868	23158
2.871	21887
2.875	23137
2.878	22795
2.881	23071
2.885	22628
2.888	22462
2.892	23452
2.895	23603
2.899	23769
2.902	21953
2.905	22108
2.909	21358
2.912	20939
2.916	23247
2.919	21800
2.923	22225
2.926	23038
2.929	22730
2.933	22735
2.936	22858
2.94	22952
2.943	22826
2.947	24385
2.95	21272
2.953	20816
2.957	22549
2.96	22337
2.964	21981
2.967	23496
2.971	22056
2.974	22134
2.978	23011
2.981	22530
2.984	23243
2.988	22779
2.991	22778
2.995	22723
2.998	21896
3.002	22826
3.005	22359
3.008	22598
3.012	22685
3.015	22625
3.019	22747
3.022	22578
3.026	22638
3.029	22221
3.032	22573
3.036	22923
3.039	22658
3.043	23031
3.046	21266
3.05	22296
3.053	23332
3.056	22706
3.06	23115
3.063	22532
3.067	22435
3.07	22656
3.074	21964
3.077	23003
3.08	22769
3.084	22408
3.087	22676
3.091	22890
3.094	23923
3.098	23737
3.101	24265
3.104	24723
3.108	24247
3.111	25612
3.115	27115
3.118	27719
3.122	28051
3.125	28066
3.129	29319
3.132	30118
3.135	29227
3.139	29148
3.142	27817
3.146	28304
3.149	26943
3.153	28146
3.156	27904
3.159	26472
3.163	24871
3.166	27262
3.17	25417
3.173	25220
3.177	26399
3.18	24551
3.183	23856
3.187	24369
3.19	23897
3.194	24457
3.197	22579
3.201	23439
3.204	22482
3.207	22980
3.211	22803
3.214	23357
3.218	23983
3.221	22937
3.225	22348
3.228	23114
3.231	23079
3.235	23076
3.238	21720
3.242	22667
3.245	22316
3.249	21860
3.252	22552
3.255	23400
3.259	22490
3.262	24050
3.266	22266
3.269	22766
3.273	23070
3.276	22320
3.28	22971
3.283	22075
3.286	21954
3.29	22397
3.293	22118
3.297	22755
3.3	21823
3.304	22215
3.307	23127
3.31	23144
3.314	22501
3.317	23139
3.321	22053
3.324	23566
3.328	22045
3.331	22190
3.334	22646
3.338	22876
3.341	21017
3.345	24085
3.348	21965
3.352	22098
3.355	23292
3.358	22176
3.362	23060
3.365	23899
3.369	23151
3.372	23062
3.376	23646
3.379	22024
3.382	21782
3.386	21566
3.389	21911
3.393	23029
3.396	22933
3.4	22843
3.403	23052
3.406	22860
3.41	22558
3.413	21956
3.417	22594
3.42	23044
3.424	22581
3.427	22457
3.431	23347
3.434	22426
3.437	23244
3.441	22949
3.444	23018
3.448	22808
3.451	21697
3.455	23015
3.458	22143
3.461	22036
3.465	22953
3.468	23054
3.472	23652
3.475	22338
3.479	22856
3.482	21229
3.485	21951
3.489	23046
3.492	21695
3.496	23188
3.499	23330
3.503	23117
3.506	22069
3.509	21868
3.513	22723
3.516	22914
3.52	24262
3.523	21135
3.527	22412
3.53	22238
3.533	22460
3.537	22882
3.54	21627
3.544	22370
3.547	22328
3.551	22130
3.554	22550
3.557	21881
3.561	23104
3.564	23739
3.568	22871
3.571	22792
3.575	22580
3.578	22357
3.582	22574
3.585	23616
3.588	23134
3.592	22966
3.595	23767
3.599	22492
3.602	22396
3.606	23428
3.609	22482
3.612	22995
3.616	23336
3.619	22188
3.623	23033
3.626	22856
3.63	22246
3.633	23046
3.636	22684
3.64	22080
3.643	22885
3.647	23287
3.65	23050
3.654	22056
3.657	22172
3.66	23329
3.664	23770
3.667	23330
3.671	22758
3.674	22080
3.678	22215
3.681	22484
3.684	21859
3.688	22303
3.691	22707
3.695	23059
3.698	22664
3.702	21363
3.705	22271
3.708	23976
3.712	23228
3.715	23837
3.719	22408
3.722	23095
3.726	21906
3.729	22606
3.733	22679
3.736	22146
3.739	22787
3.743	21383
3.746	22540
3.75	22661
3.753	22953
3.757	22339
3.76	21891
3.763	22249
3.767	23299
3.77	22894
3.774	22535
3.777	22806
3.781	22108
3.784	23123
3.787	22207
3.791	21114
3.794	22341
3.798	22356
3.801	22191
3.805	23114
3.808	21898
3.811	21511
3.815	22268
3.818	23131
3.822	23887
3.825	22890
3.829	23525
3.832	21803
3.835	22875
3.839	21597
3.842	23571
3.846	22330
3.849	22386
3.853	23410
3.856	22475
3.859	22411
3.863	22111
3.866	23119
3.87	21805
3.873	22520
3.877	22554
3.88	22615
3.884	23284
3.887	21593
3.89	21602
3.894	22616
3.897	22179
3.901	21656
3.904	21580
3.908	22846
3.911	23371
3.914	23202
3.918	23220
3.921	23286
3.925	23677
3.928	22717
3.932	21678
3.935	22920
3.938	22193
3.942	22783
3.945	21893
3.949	23160
3.952	22529
3.956	22684
3.959	23212
3.962	22519
3.966	23072
3.969	22964
3.973	22652
3.976	23108
3.98	22307
3.983	21900
3.986	21974
3.99	22418
3.993	24194
3.997	23223
4	22624
4.004	22543
4.007	22740
4.011	21908
4.014	23803
4.017	22119
4.021	22449
4.024	22456
4.028	21151
4.031	23056
4.035	23675
4.038	22270
4.041	23192
4.045	23233
4.048	22520
4.052	22749
4.055	22644
4.059	22931
4.062	21691
4.065	23181
4.069	23647
4.072	22533
4.076	21647
4.079	22217
4.083	22738
4.086	22320
4.089	21592
4.093	23191
4.096	21580
4.1	22803
4.103	22259
4.107	22694
4.11	22622
4.113	22595
4.117	22907
4.12	22938
4.124	21857
4.127	22887
4.131	22005
4.134	22812
4.137	22309
4.141	22270
4.144	21631
4.148	22665
4.151	21512
4.155	22127
4.158	22828
4.162	22059
4.165	22561
4.168	21918
4.172	23683
4.175	22865
4.179	22873
4.182	24393
4.186	22077
4.189	23844
4.192	22271
4.196	21958
4.199	22827
4.203	21694
4.206	22298
4.21	23267
4.213	22347
4.216	21862
4.22	23046
4.223	22967
4.227	22692
4.23	23540
4.234	23737
4.237	22166
4.24	23118
4.244	22887
4.247	22065
4.251	22023
4.254	22645
4.258	21549
4.261	22559
4.264	22072
4.268	22564
4.271	22621
4.275	22282
4.278	22024
4.282	22606
4.285	23233
4.288	22355
4.292	23216
4.295	22982
4.299	22761
4.302	23306
4.306	22936
4.309	22176
4.313	23094
4.316	22358
4.319	22208
4.323	23142
4.326	22745
4.33	23956
4.333	22759
4.337	23251
4.34	23155
4.343	22199
4.347	22278
4.35	22747
4.354	23659
4.357	24536
4.361	26203
4.364	28332
4.367	33971
4.371	43353
4.374	58850
4.378	82760
4.381	115420
4.385	166191
4.388	241213
4.391	337975
4.395	466137
4.398	625643
4.402	818667
4.405	1040723
4.409	1289582
4.412	1541480
4.415	1792762
4.419	2034916
4.422	2237998
4.426	2424045
4.429	2554561
4.433	2630100
4.436	2679763
4.439	2685015
4.443	2643020
4.446	2587337
4.45	2504653
4.453	2398379
4.457	2273707
4.46	2133561
4.464	2004436
4.467	1860284
4.47	1714462
4.474	1563839
4.477	1410007
4.481	1257387
4.484	1105111
4.488	951732
4.491	815145
4.494	680056
4.498	557926
4.501	445742
4.505	357004
4.508	276367
4.512	209896
4.515	159829
4.518	118956
4.522	86767
4.525	65747
4.529	53081
4.532	41066
4.536	33876
4.539	29211
4.542	26711
4.546	24646
4.549	24418
4.553	24212
4.556	22560
4.56	21847
4.563	23421
4.566	22525
4.57	21665
4.573	21973
4.577	21999
4.58	22033
4.584	22581
4.587	22309
4.59	21874
4.594	22788
4.597	22810
4.601	22212
4.604	20981
4.608	22737
4.611	21443
4.615	22387
4.618	21330
4.621	21004
4.625	22424
4.628	21822
4.632	21435
4.635	23479
4.639	21908
4.642	21856
4.645	23026
4.649	20774
4.652	21743
4.656	22420
4.659	22706
4.663	23195
4.666	21701
4.669	21367
4.673	22886
4.676	20975
4.68	22315
4.683	22339
4.687	22375
4.69	21557
4.693	22256
4.697	20892
4.7	21135
4.704	23115
4.707	22369
4.711	22131
4.714	21841
4.717	23262
4.721	21649
4.724	22679
4.728	22376
4.731	22352
4.735	23841
4.738	22123
4.741	22554
4.745	21797
4.748	21980
4.752	22668
4.755	22836
4.759	23463
4.762	21412
4.766	21737
4.769	22268
4.772	21672
4.776	22595
4.779	22313
4.783	22468
4.786	22646
4.79	22142
4.793	22104
4.796	21916
4.8	21830
4.803	21904
4.807	21136
4.81	22355
4.814	21838
4.817	23110
4.82	21953
4.824	21509
4.827	20928
4.831	21893
4.834	22370
4.838	22275
4.841	21598
4.844	22920
4.848	23390
4.851	22335
4.855	22671
4.858	21926
4.862	22847
4.865	23097
4.868	22285
4.872	22655
4.875	22915
4.879	22436
4.882	21720
4.886	22770
4.889	23486
4.892	21854
4.896	22036
4.899	22107
4.903	22029
4.906	22793
4.91	22708
4.913	21853
4.917	21691
4.92	22791
4.923	22896
4.927	22361
4.93	23434
4.934	21774
4.937	21789
4.941	22272
4.944	22688
4.947	23223
4.951	21861
4.954	22646
4.958	22111
4.961	22433
4.965	22602
4.968	22793
4.971	23014
4.975	22221
4.978	21982
4.982	21599
4.985	22148
4.989	22486
4.992	21982
4.995	21849
4.999	22198
5.002	22466
5.006	22089
5.009	21960
5.013	22138
5.016	22858
5.019	22401
5.023	21042
5.026	22394
5.03	22124
5.033	22531
5.037	22481
5.04	22533
5.044	21573
5.047	22075
5.05	21039
5.054	22305
5.057	22347
5.061	21838
5.064	22147
5.068	22405
5.071	22304
5.074	22200
5.078	22138
5.081	22242
5.085	24180
5.088	21653
5.092	22734
5.095	22198
5.098	21992
5.102	22350
5.105	22011
5.109	21573
5.112	22858
5.116	22117
5.119	22337
5.122	22764
5.126	22552
5.129	22283
5.133	22621
5.136	22795
5.14	22663
5.143	22302
5.146	21561
5.15	20749
5.153	23034
5.157	22777
5.16	22726
5.164	23834
5.167	23064
5.17	22081
5.174	22432
5.177	22674
5.181	22667
5.184	23299
5.188	22915
5.191	21612
5.195	22697
5.198	22939
5.201	22060
5.205	22762
5.208	21287
5.212	22151
5.215	22645
5.219	22559
5.222	21544
5.225	22287
5.229	21253
5.232	22237
5.236	22588
5.239	21777
5.243	22314
5.246	23021
5.249	21363
5.253	21838
5.256	23897
5.26	21255
5.263	22618
5.267	22926
5.27	23250
5.273	22563
5.277	22956
5.28	22000
5.284	22126
5.287	22037
5.291	22416
5.294	22653
5.297	22831
5.301	22126
5.304	22506
5.308	22341
5.311	23357
5.315	22585
5.318	22707
5.321	22553
5.325	23243
5.328	22795
5.332	22335
5.335	22141
5.339	22701
5.342	21313
5.346	23189
5.349	21925
5.352	22799
5.356	22529
5.359	21640
5.363	23389
5.366	23537
5.37	22308
5.373	22573
5.376	20700
5.38	22012
5.383	23416
5.387	22979
5.39	22167
5.394	23424
5.397	22091
5.4	22824
5.404	22605
5.407	21169
5.411	23160
5.414	22401
5.418	22610
5.421	22268
5.424	22347
5.428	22350
5.431	21187
5.435	23107
5.438	23104
5.442	21849
5.445	23529
5.448	23322
5.452	22109
5.455	23584
5.459	23304
5.462	22043
5.466	22842
5.469	21972
5.472	22235
5.476	22269
5.479	21642
5.483	21693
5.486	22021
5.49	21314
5.493	22626
5.497	22513
5.5	21762
5.503	23430
5.507	20809
5.51	22471
5.514	22158
5.517	22827
5.521	22847
5.524	22349
5.527	22429
5.531	21960
5.534	22986
5.538	22772
5.541	22932
5.545	22306
5.548	21381
5.551	23154
5.555	22371
5.558	22037
5.562	23231
5.565	21087
5.569	21387
5.572	23294
5.575	22598
5.579	23347
5.582	22750
5.586	22725
5.589	22226
5.593	21739
5.596	22560
5.599	22932
5.603	23014
5.606	22041
5.61	22901
5.613	22162
5.617	24035
5.62	22070
5.623	22922
5.627	22311
5.63	22667
5.634	22903
5.637	21823
5.641	23317
5.644	23935
5.648	22663
5.651	20740
5.654	21708
5.658	23385
5.661	22723
5.665	21908
5.668	21655
5.672	22482
5.675	21143
5.678	22134
5.682	23304
5.685	22038
5.689	21694
5.692	22878
5.696	23029
5.699	22521
5.702	22751
5.706	22060
5.709	22480
5.713	21570
5.716	23447
5.72	22478
5.723	22668
5.726	21831
5.73	22959
5.733	21248
5.737	21480
5.74	23019
5.744	21383
5.747	22251
5.75	22834
5.754	22526
5.757	21764
5.761	22199
5.764	21193
5.768	21912
5.771	22073
5.774	22729
5.778	21997
5.781	22049
5.785	23371
5.788	22573
5.792	22553
5.795	21918
5.799	22639
5.802	23016
5.805	21802
5.809	22992
5.812	22990
5.816	22943
5.819	22643
5.823	22882
5.826	22601
5.829	21857
5.833	23865
5.836	22299
5.84	22979
5.843	22553
5.847	22235
5.85	22152
5.853	22621
5.857	22053
5.86	22826
5.864	22735
5.867	22780
5.871	22314
5.874	22982
5.877	22867
5.881	22742
5.884	22327
5.888	23088
5.891	22093
5.895	22032
5.898	22158
5.901	21640
5.905	22506
5.908	22376
5.912	22504
5.915	22016
5.919	23704
5.922	22408
5.925	22608
5.929	22376
5.932	23342
5.936	22634
5.939	22657
5.943	22370
5.946	21866
5.95	21805
5.953	22688
5.956	22254
5.96	22214
5.963	21817
5.967	22740
5.97	21845
5.974	22838
5.977	22369
5.98	23059
5.984	21938
5.987	21806
5.991	22884
5.994	22146
5.998	23297
6.001	22139
6.004	22134
6.008	22332
6.011	21860
6.015	22517
6.018	22478
6.022	23186
6.025	22635
6.028	22703
6.032	21570
6.035	22955
6.039	22813
6.042	21841
6.046	21682
6.049	21063
6.052	22492
6.056	22711
6.059	23584
6.063	22744
6.066	22702
6.07	22977
6.073	23121
6.077	23221
6.08	22064
6.083	21995
6.087	22342
6.09	22476
6.094	22571
6.097	22505
6.101	21930
6.104	23152
6.107	23862
6.111	21696
6.114	23587
6.118	22444
6.121	22675
6.125	23368
6.128	23290
6.131	22568
6.135	22743
6.138	21913
6.142	22771
6.145	22185
6.149	22844
6.152	22158
6.155	22562
6.159	23369
6.162	22690
6.166	22100
6.169	21628
6.173	22866
6.176	22548
6.179	22564
6.183	23076
6.186	22200
6.19	24072
6.193	22353
6.197	22324
6.2	22542
6.203	22337
6.207	21212
6.21	22421
6.214	22455
6.217	22595
6.221	22869
6.224	22468
6.228	22171
6.231	22347
6.234	22895
6.238	21753
6.241	21863
6.245	22134
6.248	22986
6.252	22424
6.255	22755
6.258	22339
6.262	21902
6.265	22152
6.269	23408
6.272	22160
6.276	22134
6.279	22038
6.282	22863
6.286	23875
6.289	22275
6.293	21531
6.296	22606
6.3	23169
6.303	22530
6.306	22902
6.31	22073
6.313	22301
6.317	21998
6.32	22587
6.324	22767
6.327	23492
6.33	22087
6.334	21974
6.337	24326
6.341	22484
6.344	22403
6.348	22314
6.351	22462
6.354	22688
6.358	22347
6.361	22232
6.365	22058
6.368	21522
6.372	23565
6.375	23245
6.379	23056
6.382	21626
6.385	22346
6.389	23479
6.392	22551
6.396	21693
6.399	21655
6.403	21938
6.406	22804
6.409	22693
6.413	22284
6.416	22921
6.42	22090
6.423	22229
6.427	22588
6.43	22091
6.433	21627
6.437	22848
6.44	22677
6.444	21963
6.447	22132
6.451	22348
6.454	22777
6.457	22018
6.461	21958
6.464	23313
6.468	21968
6.471	22634
6.475	22651
6.478	23160
6.481	22363
6.485	21538
6.488	22453
6.492	21388
6.495	22669
6.499	22806
6.502	22300
6.505	22588
6.509	22465
6.512	21556
6.516	22713
6.519	21678
6.523	22350
6.526	21657
6.53	23114
6.533	23025
6.536	22137
6.54	21994
6.543	22139
6.547	21761
6.55	22915
6.554	22693
6.557	22767
6.56	22431
6.564	22372
6.567	21631
6.571	21461
6.574	22210
6.578	22313
6.581	22369
6.584	23564
6.588	21644
6.591	22529
6.595	21879
6.598	23003
6.602	22930
6.605	22815
6.608	23040
6.612	21854
6.615	23225
6.619	21737
6.622	22214
6.626	22599
6.629	21499
6.632	22175
6.636	21987
6.639	22445
6.643	22182
6.646	23273
6.65	21878
6.653	21695
6.656	23020
6.66	22465
6.663	23223
6.667	21994
6.67	22288
6.674	21221
6.677	23631
6.681	22729
6.684	21512
6.687	23379
6.691	20985
6.694	22504
6.698	23027
6.701	23267
6.705	22602
6.708	22128
6.711	22495
6.715	23379
6.718	22962
6.722	20864
6.725	22036
6.729	21940
6.732	22261
6.735	21732
6.739	21689
6.742	22354
6.746	23067
6.749	22600
6.753	21579
6.756	23101
6.759	21339
6.763	23341
6.766	22337
6.77	22698
6.773	23001
6.777	22203
6.78	22689
6.783	21681
6.787	22163
6.79	22308
6.794	21897
6.797	22439
6.801	22398
6.804	22447
6.807	22322
6.811	22776
6.814	22266
6.818	22126
6.821	24019
6.825	21505
6.828	22048
6.832	22325
6.835	22413
6.838	22599
6.842	22454
6.845	22098
6.849	23127
6.852	22841
6.856	22874
6.859	23109
6.862	22132
6.866	21749
6.869	22243
6.873	23261
6.876	22532
6.88	23431
6.883	21537
6.886	22464
6.89	23681
6.893	22313
6.897	22636
6.9	23458
6.904	22209
6.907	22339
6.91	23169
6.914	22894
6.917	22421
6.921	22357
6.924	23143
6.928	22610
6.931	22114
6.934	22760
6.938	22398
6.941	21608
6.945	22363
[truncated: 3,803 more rows]
