# Supplementary material for: Designing reliable and accurate isotope-tracer experiments for CO2 photoreduction
Source: Nat Commun. 2023 May 3;14:2534. doi: 10.1038/s41467-023-38052-0 (PMC10156805; doi:10.1038/s41467-023-38052-0)
Supplement: Supplementary file 3 — Source Data [file 41467_2023_38052_MOESM3_ESM.zip › Source Data Files/Figure1.xlsx]

## Sheet: Fgiure1b
Figure 1b			inset of Figure 1b
x	y		x	y
4.2	165.828		0.091	182708
5.2	83.997		0.095	182586
5.8	104.475		0.098	181530
6.3	47.9985		0.102	181423
6.8	64.4556		0.105	183202
7.3	98.1527		0.109	186818
8.2	6244.58		0.112	185248
9	60.2646		0.115	186183
9.6	71.9311		0.119	186698
10.4	73.8534		0.122	186352
12.3	1735.55		0.126	186249
13.1	165822		0.129	187876
14.2	360287		0.133	187809
15.2	233.5		0.136	185155
16.2	1052350		0.139	187657
17.2	520418		0.143	188356
18.1	1.60031e+06		0.146	188448
19.1	379.413		0.15	189939
20.1	718.884		0.153	191119
21.3	72.6106		0.157	189837
22.6	73.5011		0.16	190070
23.7	61.8433		0.163	188814
24.1	62.4332		0.167	190851
25	106.852		0.17	191771
27.2	6801.63		0.174	190657
28.1	5.01488e+06		0.177	191814
29.1	2.64744e+06		0.181	191231
30.1	128158		0.184	192419
31.1	1602.06		0.187	192949
32.1	1622625		0.191	192388
33.1	2535.55		0.194	192447
34	8130.47		0.198	192736
35.2	78.6798		0.201	193431
36	820.991		0.205	194570
37	65.1399		0.208	192278
38	266.551		0.211	194038
39.1	517.94		0.215	194913
40	243911		0.218	193825
41	527.56		0.222	194321
42.1	807.432		0.225	195103
43.1	1852.21		0.229	193946
44.1	187376		0.232	192854
45.1	15386400		0.236	195310
46.1	181872		0.239	196202
47	99846.1		0.242	195274
48.1	1379.09		0.246	195624
49	329.589		0.249	196070
50	90.897		0.253	196108
50.8	92.4488		0.256	195892
51.2	101.423		0.26	198280
52.1	112.558		0.263	197009
53.2	95.9309		0.266	196770
54.1	119.034		0.27	196724
55.1	315.119		0.273	197932
56.1	360.524		0.277	197040
57	97.4491		0.28	198111
57.3	86.3922		0.284	197991
58	375.15		0.287	196943
58.9	90.1064		0.29	196236
59.8	105.599		0.294	197412
61	412.62		0.297	198026
61.8	23.9017		0.301	198385
63.2	36.238		0.304	197872
63.8	66.5113		0.308	198681
65.2	75.836		0.311	198780
65.7	49.2014		0.314	198618
66.2	52.4898		0.318	198413
66.9	45.6506		0.321	199299
67.9	62.8894		0.325	198854
69	652.906		0.328	198784
69.9	55.3853		0.332	199774
			0.335	200475
			0.338	199857
			0.342	200976
			0.345	202939
			0.349	197687
			0.352	202016
			0.356	201113
			0.359	200080
			0.362	201955
			0.366	200802
			0.369	200982
			0.373	199530
			0.376	200714
			0.38	200906
			0.383	200984
			0.387	202800
			0.39	200190
			0.393	202339
			0.397	201580
			0.4	202574
			0.404	202667
			0.407	199625
			0.411	200786
			0.414	201864
			0.417	203480
			0.421	201037
			0.424	199384
			0.428	202810
			0.431	202470
			0.435	203410
			0.438	203887
			0.441	202831
			0.445	203819
			0.448	200300
			0.452	202682
			0.455	202278
			0.459	203083
			0.462	202164
			0.465	203171
			0.469	202762
			0.472	202097
			0.476	203783
			0.479	202483
			0.483	204202
			0.486	201883
			0.489	202726
			0.493	203435
			0.496	202681
			0.5	201852
			0.503	200083
			0.507	203669
			0.51	205225
			0.514	204003
			0.517	203910
			0.52	203100
			0.524	204493
			0.527	203741
			0.531	202692
			0.534	203724
			0.538	205035
			0.541	203610
			0.544	204425
			0.548	203450
			0.551	204704
			0.555	204930
			0.558	203813
			0.562	203577
			0.565	203995
			0.568	205730
			0.572	204242
			0.575	202179
			0.579	204246
			0.582	201828
			0.586	204634
			0.589	204151
			0.592	205128
			0.596	204164
			0.599	203657
			0.603	205538
			0.606	204064
			0.61	203148
			0.613	204940
			0.616	203239
			0.62	202576
			0.623	202943
			0.627	204771
			0.63	205842
			0.634	202399
			0.637	205166
			0.64	205553
			0.644	204833
			0.647	203929
			0.651	204533
			0.654	204491
			0.658	204330
			0.661	204088
			0.665	204953
			0.668	204866
			0.671	202485
			0.675	203587
			0.678	206211
			0.682	205259
			0.685	205859
			0.689	205401
			0.692	204012
			0.695	205950
			0.699	204256
			0.702	204047
			0.706	203885
			0.709	202504
			0.713	204776
			0.716	206408
			0.719	203815
			0.723	204723
			0.726	205882
			0.73	203714
			0.733	204932
			0.737	206249
			0.74	204696
			0.743	206969
			0.747	205274
			0.75	205367
			0.754	204664
			0.757	204828
			0.761	204554
			0.764	204522
			0.767	203123
			0.771	205236
			0.774	203741
			0.778	205572
			0.781	204898
			0.785	203116
			0.788	204700
			0.791	206401
			0.795	202692
			0.798	204828
			0.802	206728
			0.805	203794
			0.809	204645
			0.812	205768
			0.816	207203
			0.819	204489
			0.822	203520
			0.826	204788
			0.829	205029
			0.833	205287
			0.836	204674
			0.84	204919
			0.843	205684
			0.846	205574
			0.85	205510
			0.853	203463
			0.857	205798
			0.86	206844
			0.864	206023
			0.867	205181
			0.87	203140
			0.874	204655
			0.877	205314
			0.881	204719
			0.884	205749
			0.888	204256
			0.891	205514
			0.894	203885
			0.898	204514
			0.901	207412
			0.905	203435
			0.908	204425
			0.912	204885
			0.915	204826
			0.918	204841
			0.922	205472
			0.925	203870
			0.929	205265
			0.932	202760
			0.936	205044
			0.939	203982
			0.942	205700
			0.946	205405
			0.949	204206
			0.953	204930
			0.956	206355
			0.96	205981
			0.963	204117
			0.967	203462
			0.97	203256
			0.973	205949
			0.977	204923
			0.98	205173
			0.984	206355
			0.987	205187
			0.991	204771
			0.994	205251
			0.997	204366
			1.001	205189
			1.004	206351
			1.008	204786
			1.011	206374
			1.015	206150
			1.018	205622
			1.021	205232
			1.025	204731
			1.028	202872
			1.032	205582
			1.035	205897
			1.039	207362
			1.042	206245
			1.045	203940
			1.049	205031
			1.052	205557
			1.056	205094
			1.059	203805
			1.063	204408
			1.066	203209
			1.069	205282
			1.073	204921
			1.076	203612
			1.08	203874
			1.083	205949
			1.087	203636
			1.09	204520
			1.093	205479
			1.097	205637
			1.1	205470
			1.104	205717
			1.107	204256
			1.111	206460
			1.114	204174
			1.118	206401
			1.121	205770
			1.124	204184
			1.128	204419
			1.131	205734
			1.135	205027
			1.138	205521
			1.142	205850
			1.145	204315
			1.148	205058
			1.152	205614
			1.155	205686
			1.159	205439
			1.162	203106
			1.166	203214
			1.169	204609
			1.172	203131
			1.176	205527
			1.179	205774
			1.183	205515
			1.186	204227
			1.19	205918
			1.193	203334
			1.196	202747
			1.2	206701
			1.203	204336
			1.207	205810
			1.21	203904
			1.214	203114
			1.217	205310
			1.22	205248
			1.224	204687
			1.227	203083
			1.231	204546
			1.234	205348
			1.238	204233
			1.241	204928
			1.244	202578
			1.248	204178
			1.251	205411
			1.255	206175
			1.258	207539
			1.262	205014
			1.265	203078
			1.269	204820
			1.272	203925
			1.275	204552
			1.279	206315
			1.282	205836
			1.286	204451
			1.289	205525
			1.293	204280
			1.296	204303
			1.299	204240
			1.303	204054
			1.306	207444
			1.31	204499
			1.313	205145
			1.317	201816
			1.32	204812
			1.323	202825
			1.327	204043
			1.33	204995
			1.334	202559
			1.337	202173
			1.341	203131
			1.344	203173
			1.347	205918
			1.351	204900
			1.354	204577
			1.358	204655
			1.361	206710
			1.365	206304
			1.368	204957
			1.371	203965
			1.375	203349
			1.378	202751
			1.382	206853
			1.385	203473
			1.389	205286
			1.392	203745
			1.395	202728
			1.399	202838
			1.402	203773
			1.406	202185
			1.409	204394
			1.413	206306
			1.416	203655
			1.42	204354
			1.423	203277
			1.426	205952
			1.43	206082
			1.433	205189
			1.437	205025
			1.44	204592
			1.444	203971
			1.447	204816
			1.45	202910
			1.454	203686
			1.457	205405
			1.461	203743
			1.464	204299
			1.468	203931
			1.471	203450
			1.474	202738
			1.478	201693
			1.481	202076
			1.485	204638
			1.488	203260
			1.492	203397
			1.495	205692
			1.498	203746
			1.502	202907
			1.505	204185
			1.509	204197
			1.512	203325
			1.516	205451
			1.519	204740
			1.522	205622
			1.526	205046
			1.529	203891
			1.533	205911
			1.536	202798
			1.54	204539
			1.543	204436
			1.547	203266
			1.55	205734
			1.553	204115
			1.557	204282
			1.56	206038
			1.564	202943
			1.567	203555
			1.571	204237
			1.574	202749
			1.577	205000
			1.581	201968
			1.584	203976
			1.588	205743
			1.591	204244
			1.595	205137
			1.598	203135
			1.601	204337
			1.605	203321
			1.608	205096
			1.612	204193
			1.615	203828
			1.619	203596
			1.622	202255
			1.625	204436
			1.629	203137
			1.632	202109
			1.636	204146
			1.639	203114
			1.643	203389
			1.646	203501
			1.649	204229
			1.653	204761
			1.656	202154
			1.66	207014
			1.663	203859
			1.667	203418
			1.67	205008
			1.673	204482
			1.677	204398
			1.68	203813
			1.684	203408
			1.687	204242
			1.691	203680
			1.694	204938
			1.698	204533
			1.701	203140
			1.704	205135
			1.708	203638
			1.711	203270
			1.715	204670
			1.718	205145
			1.722	204917
			1.725	204731
			1.728	200722
			1.732	204296
			1.735	203175
			1.739	204294
			1.742	203714
			1.746	204630
			1.749	204465
			1.752	207493
			1.756	204349
			1.759	202561
			1.763	204868
			1.766	204721
			1.77	203465
			1.773	203412
			1.776	203121
			1.78	204412
			1.783	206338
			1.787	204560
			1.79	203365
			1.794	204429
			1.797	204153
			1.8	205388
			1.804	203752
			1.807	205018
			1.811	205158
			1.814	204594
			1.818	203277
			1.821	205588
			1.824	204812
			1.828	202204
			1.831	203764
			1.835	205379
			1.838	203100
			1.842	203473
			1.845	203735
			1.849	204018
			1.852	202776
			1.855	204725
			1.859	202523
			1.862	205048
			1.866	205916
			1.869	203992
			1.873	203290
			1.876	203194
			1.879	204273
			1.883	204814
			1.886	202044
			1.89	204328
			1.893	206887
			1.897	202935
			1.9	203606
			1.903	205458
			1.907	203389
			1.91	202124
			1.914	203752
			1.917	204577
			1.921	204400
			1.924	204567
			1.927	204225
			1.931	203916
			1.934	203898
			1.938	205745
			1.941	204543
			1.945	201634
			1.948	203199
			1.951	204923
			1.955	204271
			1.958	203511
			1.962	202291
			1.965	204104
			1.969	204470
			1.972	203230
			1.975	205228
			1.979	202810
			1.982	206036
			1.986	202567
			1.989	204643
			1.993	205299
			1.996	205042
			2	202422
			2.003	203070
			2.006	202420
			2.01	203545
			2.013	204864
			2.017	202905
			2.02	206414
			2.024	202635
			2.027	202656
			2.03	204947
			2.034	202935
			2.037	202793
			2.041	203817
			2.044	203076
			2.048	205677
			2.051	201714
			2.054	204353
			2.058	202643
			2.061	204009
			2.065	202798
			2.068	201410
			2.072	201714
			2.075	204201
			2.078	203762
			2.082	202785
			2.085	201750
			2.089	203663
			2.092	202078
			2.096	202042
			2.099	203646
			2.102	205970
			2.106	204174
			2.109	201267
			2.113	204269
			2.116	202323
			2.12	201940
			2.123	205027
			2.126	203746
			2.13	203082
			2.133	202947
			2.137	204056
			2.14	204480
			2.144	202112
			2.147	204037
			2.151	204075
			2.154	203249
			2.157	204164
			2.161	203332
			2.164	201565
			2.168	201413
			2.171	203171
			2.175	204311
			2.178	203507
			2.181	204090
			2.185	202314
			2.188	203306
			2.192	202422
			2.195	202810
			2.199	205086
			2.202	203013
			2.205	202914
			2.209	202973
			2.212	201797
			2.216	202304
			2.219	200893
			2.223	201938
			2.226	202698
			2.229	201446
			2.233	202335
			2.236	204548
			2.24	204184
			2.243	203775
			2.247	200878
			2.25	201292
			2.253	201770
			2.257	202086
			2.26	203973
			2.264	202515
			2.267	205781
			2.271	202133
			2.274	204130
			2.277	201529
			2.281	203330
			2.284	204719
			2.288	203211
			2.291	204387
			2.295	201010
			2.298	203842
			2.302	202460
			2.305	204246
			2.308	204001
			2.312	203254
			2.315	203796
			2.319	203971
			2.322	202686
			2.326	202375
			2.329	204379
			2.332	202652
			2.336	203205
			2.339	201645
			2.343	203900
			2.346	205527
			2.35	203076
			2.353	203870
			2.356	202758
			2.36	202892
			2.363	203030
			2.367	201991
			2.37	202597
			2.374	204138
			2.377	201881
			2.38	203011
			2.384	202762
			2.387	203296
			2.391	201079
			2.394	202825
			2.398	202776
			2.401	204404
			2.404	202817
			2.408	204788
			2.411	204510
			2.415	203213
			2.418	202553
			2.422	204843
			2.425	201727
			2.428	205456
			2.432	204286
			2.435	201155
			2.439	204216
			2.442	206150
			2.446	202331
			2.449	203230
			2.453	201463
			2.456	203819
			2.459	203986
			2.463	203623
			2.466	202626
			2.47	201542
			2.473	202517
			2.477	205196
			2.48	200638
			2.483	202692
			2.487	203614
			2.49	202342
			2.494	203294
			2.497	204202
			2.501	203469
			2.504	203465
			2.507	202601
			2.511	202454
			2.514	202002
			2.518	203059
			2.521	204081
			2.525	202333
			2.528	203028
			2.531	204379
			2.535	204178
			2.538	203300
			2.542	204024
			2.545	202498
			2.549	203082
			2.552	202500
			2.555	202510
			2.559	205004
			2.562	202006
			2.566	203731
			2.569	202405
			2.573	203511
			2.576	202361
			2.579	201980
			2.583	203036
			2.586	201742
			2.59	202244
			2.593	202466
			2.597	202724
			2.6	201400
			2.604	204028
			2.607	205099
			2.61	201793
			2.614	204917
			2.617	203456
			2.621	202867
			2.624	204225
			2.628	203627
			2.631	202280
			2.634	203424
			2.638	203828
			2.641	205707
			2.645	203024
			2.648	203395
			2.652	203237
			2.655	203830
			2.658	204883
			2.662	202320
			2.665	203813
			2.669	205555
			2.672	203712
			2.676	202445
			2.679	202588
			2.682	205253
			2.686	203652
			2.689	207271
			2.693	203655
			2.696	203756
			2.7	204809
			2.703	203480
			2.706	203684
			2.71	202880
			2.713	206484
			2.717	205088
			2.72	203515
			2.724	203990
			2.727	203615
			2.731	201964
			2.734	204516
			2.737	205111
			2.741	203596
			2.744	202109
			2.748	201919
			2.751	205468
			2.755	204717
			2.758	203296
			2.761	204153
			2.765	202757
			2.768	204636
			2.772	202757
			2.775	205280
			2.779	203368
			2.782	205031
			2.785	203959
			2.789	203057
			2.792	203106
			2.796	204508
			2.799	205042
			2.803	204085
			2.806	203488
			2.809	203682
			2.813	204573
			2.816	203900
			2.82	205795
			2.823	202975
			2.827	202308
			2.83	203826
			2.833	201693
			2.837	204776
			2.84	204334
			2.844	204174
			2.847	204009
			2.851	202964
			2.854	204345
			2.857	203758
			2.861	200165
			2.864	204254
			2.868	205755
			2.871	204611
			2.875	203775
			2.878	203049
			2.882	203680
			2.885	202743
			2.888	201187
			2.892	203059
			2.895	202145
			2.899	203612
			2.902	204261
			2.906	203159
			2.909	202333
			2.912	203952
			2.916	203319
			2.919	205705
			2.923	203646
			2.926	201237
			2.93	201793
			2.933	201601
			2.936	202132
			2.94	203659
			2.943	202730
			2.947	203437
			2.95	203638
			2.954	201940
			2.957	202439
			2.96	203389
			2.964	201497
			2.967	203667
			2.971	202804
			2.974	202631
			2.978	203853
			2.981	203933
			2.984	202466
			2.988	201427
			2.991	202202
			2.995	203159
			2.998	201261
			3.002	203258
			3.005	201161
			3.008	201381
			3.012	201801
			3.015	201605
			3.019	203526
			3.022	203083
			3.026	201723
			3.029	200737
			3.033	201248
			3.036	200777
			3.039	202947
			3.043	201833
			3.046	201860
			3.05	201525
			3.053	201909
			3.057	201345
			3.06	201909
			3.063	201609
			3.067	200868
			3.07	204497
			3.074	200887
			3.077	200820
			3.081	202086
			3.084	203344
			3.087	202698
			3.091	200399
			3.094	202388
			3.098	203154
			3.101	200604
			3.105	201124
			3.108	202477
			3.111	200112
			3.115	201611
			3.118	204377
			3.122	202981
			3.125	200338
			3.129	201837
			3.132	203463
			3.135	201427
			3.139	202534
			3.142	201611
			3.146	201869
			3.149	202046
			3.153	202428
			3.156	200916
			3.159	201759
			3.163	201822
			3.166	200610
			3.17	201871
			3.173	204472
			3.177	200247
			3.18	200201
			3.184	202223
			3.187	200140
			3.19	201189
			3.194	200053
			3.197	200218
			3.201	201746
			3.204	200473
			3.208	201873
			3.211	201974
			3.214	202012
			3.218	201396
			3.221	202413
			3.225	203308
			3.228	200792
			3.232	200560
			3.235	201470
			3.238	201829
			3.242	200712
			3.245	199918
			3.249	199445
			3.252	202660
			3.256	201356
			3.259	200980
			3.262	203306
			3.266	201028
			3.269	199297
			3.273	201142
			3.276	200277
			3.28	200389
			3.283	200735
			3.286	199728
			3.29	202789
			3.293	200963
			3.297	199956
			3.3	204261
			3.304	201364
			3.307	201024
			3.31	202234
			3.314	199551
			3.317	202418
			3.321	200142
			3.324	201195
			3.328	202190
			3.331	202274
			3.335	200621
			3.338	200986
			3.341	199382
			3.345	202325
			3.348	202593
			3.352	200672
			3.355	199054
			3.359	202143
			3.362	201124
			3.365	201009
			3.369	201518
			3.372	202175
			3.376	201848
			3.379	200708
			3.383	201202
			3.386	200771
			3.389	200705
			3.393	200308
			3.396	202335
			3.4	201233
			3.403	200250
			3.407	199209
			3.41	200513
			3.413	201360
			3.417	201668
			3.42	201808
			3.424	200199
			3.427	201406
			3.431	202219
			3.434	199380
			3.437	202371
			3.441	203553
			3.444	201510
			3.448	203176
			3.451	200845
			3.455	201729
			3.458	201966
			3.461	200406
			3.465	202133
			3.468	201400
			3.472	202377
			3.475	200473
			3.479	203268
			3.482	200452
			3.486	199468
			3.489	202346
			3.492	201962
			3.496	200756
			3.499	200087
			3.503	202711
			3.506	202512
			3.51	201178
			3.513	203387
			3.516	201373
			3.52	202143
			3.523	202546
			3.527	201324
			3.53	202816
			3.534	203040
			3.537	201770
			3.54	200815
			3.544	201159
			3.547	202137
			3.551	200347
			3.554	201991
			3.558	202219
			3.561	202988
			3.564	201624
			3.568	201484
			3.571	201400
			3.575	201632
			3.578	203475
			3.582	201714
			3.585	199462
			3.588	201972
			3.592	202428
			3.595	201879
			3.599	199386
			3.602	202073
			3.606	202730
			3.609	201020
			3.612	199452
			3.616	201037
			3.619	201195
			3.623	200203
			3.626	201178
			3.63	202154
			3.633	201634
			3.637	202299
			3.64	200630
			3.643	200098
			3.647	199958
			3.65	200505
			3.654	201560
			3.657	201736
			3.661	200551
			3.664	200832
			3.667	200507
			3.671	201560
			3.674	200957
			3.678	199890
			3.681	201292
			3.685	201294
			3.688	201797
			3.691	200059
			3.695	203247
			3.698	200515
			3.702	201518
			3.705	201486
			3.709	201265
			3.712	200129
			3.715	200758
			3.719	201457
			3.722	201487
			3.726	202373
			3.729	202382
			3.733	203064
			3.736	202945
			3.739	202439
			3.743	201159
			3.746	201474
			3.75	202152
			3.753	198259
			3.757	202762
			3.76	200268
			3.764	200765
			3.767	199986
			3.77	200756
			3.774	201499
			3.777	200007
			3.781	200826
			3.784	199998
			3.788	201512
			3.791	201630
			3.794	200655
			3.798	199546
			3.801	200682
			3.805	201421
			3.808	201609
			3.812	199327
			3.815	201710
			3.818	201461
			3.822	202424
			3.825	199477
			3.829	201668
			3.832	200292
			3.836	199416
			3.839	200598
			3.842	200760
			3.846	202732
			3.849	200986
			3.853	199107
			3.856	202483
			3.86	201495
			3.863	201926
			3.866	200781
			3.87	200159
			3.873	202099
			3.877	201214
			3.88	201385
			3.884	200302
			3.887	201276
			3.89	201560
			3.894	200119
			3.897	201459
			3.901	198843
			3.904	201098
			3.908	201875
			3.911	200241
			3.915	198962
			3.918	199452
			3.921	202785
			3.925	202044
			3.928	200820
			3.932	200066
			3.935	203621
			3.939	200218
			3.942	202800
			3.945	201003
			3.949	200940
			3.952	200218
			3.956	201533
			3.959	199555
			3.963	198865
			3.966	201712
			3.969	201231
			3.973	201172
			3.976	201035
			3.98	199886
			3.983	200993
			3.987	202418
			3.99	200794
			3.993	200974
			3.997	201066
			4	201284
			4.004	201267
			4.007	201767
			4.011	202080
			4.014	200228
			4.017	200364
			4.021	199918
			4.024	199662
			4.028	199414
			4.031	201170
			4.035	199946
			4.038	198782
			4.041	200104
			4.045	202331
			4.048	201031
			4.052	201037
			4.055	200435
			4.059	199675
			4.062	201197
			4.066	202059
			4.069	198691
			4.072	200758
			4.076	199454
			4.079	201267
			4.083	203412
			4.086	199812
			4.09	202285
			4.093	198643
			4.096	200758
			4.1	200104
			4.103	201647
			4.107	202757
			4.11	198525
			4.114	201533
			4.117	201022
			4.12	199998
			4.124	202132
			4.127	202082
			4.131	200154
			4.134	200604
			4.138	199253
			4.141	200032
			4.144	200927
			4.148	200737
			4.151	200021
			4.155	201161
			4.158	199181
			4.162	203266
			4.165	199720
			4.168	200743
			4.172	200332
			4.175	199671
			4.179	200429
			4.182	198544
			4.186	201750
			4.189	201679
			4.192	201189
			4.196	200152
			4.199	200273
			4.203	200741
			4.206	200570
			4.21	200537
			4.213	202698
			4.217	199595
			4.22	199185
			4.223	199660
			4.227	199498
			4.23	199730
			4.234	202175
			4.237	199954
			4.241	200237
			4.244	201455
			4.247	201624
			4.251	198660
			4.254	202048
			4.258	200706
			4.261	202082
			4.265	200650
			4.268	198415
			4.271	198596
			4.275	200589
			4.278	200997
			4.282	200452
			4.285	200606
			4.289	199304
			4.292	202631
			4.295	199479
			4.299	200676
			4.302	200988
			4.306	199595
			4.309	202626
			4.313	200651
			4.316	200522
			4.319	200300
			4.323	200224
			4.326	202073
			4.33	199698
			4.333	200513
			4.337	201486
			4.34	201590
			4.343	199941
			4.347	200678
			4.35	200594
			4.354	201071
			4.357	201389
			4.361	200526
			4.364	200017
			4.368	200051
			4.371	199700
			4.374	201829
			4.378	199776
			4.381	199680
			4.385	200076
			4.388	199072
			4.392	198900
			4.395	200452
			4.398	199969
			4.402	201071
			4.405	201444
			4.409	201128
			4.412	200173
			4.416	200923
			4.419	202105
			4.422	201041
			4.426	200188
			4.429	201164
			4.433	201330
			4.436	201208
			4.44	201261
			4.443	200478
			4.446	200773
			4.45	202886
			4.453	199832
			4.457	201537
			4.46	199924
			4.464	201807
			4.467	199821
			4.47	199589
			4.474	203110
			4.477	201987
			4.481	199169
			4.484	200553
			4.488	200800
			4.491	200494
			4.494	201066
			4.498	198297
			4.501	199386
			4.505	202432
			4.508	198844
			4.512	200391
			4.515	200627
			4.519	199234
			4.522	200357
			4.525	199025
			4.529	203302
			4.532	202080
			4.536	200490
			4.539	202489
			4.543	201575
			4.546	199331
			4.549	201402
			4.553	202044
			4.556	199981
			4.56	198890
			4.563	199361
			4.567	199766
			4.57	202388
			4.573	201235
			4.577	198611
			4.58	198582
			4.584	200095
			4.587	201096
			4.591	200478
			4.594	198647
			4.597	200233
			4.601	200477
			4.604	200834
			4.608	198280
			4.611	200896
			4.615	201829
			4.618	199842
			4.621	199530
			4.625	201145
			4.628	200340
			4.632	198487
			4.635	199050
			4.639	202631
			4.642	202652
			4.645	201261
			4.649	200378
			4.652	199337
			4.656	200874
			4.659	200708
			4.663	201328
			4.666	200693
			4.67	199470
			4.673	200803
			4.676	199584
			4.68	200076
			4.683	198801
			4.687	198592
			4.69	200505
			4.694	200355
			4.697	201151
			4.7	199673
			4.704	199876
			4.707	200393
			4.711	199074
			4.714	200104
			4.718	201898
			4.721	198455
			4.724	201763
			4.728	201884
			4.731	200212
			4.735	200781
			4.738	200689
			4.742	197210
			4.745	200952
			4.748	198514
			4.752	199494
			4.755	202677
			4.759	201461
			4.762	200463
			4.766	202304
			4.769	199369
			4.772	198940
			4.776	199312
			4.779	201199
			4.783	199335
			4.786	198314
			4.79	201043
			4.793	199888
			4.797	198936
			4.8	199095
			4.803	199242
			4.807	200300
			4.81	200906
			4.814	198976
			4.817	201839
			4.821	201296
			4.824	199971
			4.827	199840
			4.831	198753
			4.834	200002
			4.838	201026
			4.841	200287
			4.845	201356
			4.848	200032
			4.851	199620
			4.855	201683
			4.858	201197
			4.862	199101
			4.865	199016
			4.869	200040
			4.872	201183
			4.875	199109
			4.879	199063
			4.882	201487
			4.886	199145
			4.889	202010
			4.893	199973
			4.896	198890
			4.899	199139
			4.903	198890
			4.906	201047
			4.91	200256
			4.913	202352
			4.917	200663
			4.92	199530
			4.923	199768
			4.927	198615
			4.93	200045
			4.934	199920
			4.937	198827
			4.941	200699
			4.944	201069
			4.948	199487
			4.951	201320
			4.954	200566
			4.958	200705
			4.961	201107
			4.965	200838
			4.968	200843
			4.972	200682
			4.975	200564
			4.978	201641
			4.982	198531
			4.985	200805
			4.989	202044
			4.992	201311
			4.996	201212
			4.999	200169
			5.002	200349
			5.006	201455
			5.009	202223
			5.013	201548
			5.016	201672
			5.02	202266
			5.023	199407
			5.026	202686
			5.03	201848
			5.033	200306
			5.037	201487
			5.04	202441
			5.044	204332
			5.047	201976
			5.05	202985
			5.054	201402
			5.057	204115
			5.061	204237
			5.064	204282
			5.068	204134
			5.071	204679
			5.074	205990
			5.078	204144
			5.081	204655
			5.085	202264
			5.088	205646
			5.092	205156
			5.095	205037
			5.099	205253
			5.102	204535
			5.105	206420
			5.109	204459
			5.112	203444
			5.116	204438
			5.119	205086
			5.123	203976
			5.126	204123
			5.129	204839
			5.133	203013
			5.136	204379
			5.14	206196
			5.143	204567
			5.147	202350
			5.15	202350
			5.153	204657
			5.157	202909
			5.16	203437
			5.164	201396
			5.167	202930
			5.171	202947
			5.174	200617
			5.177	202162
			5.181	201233
			5.184	202120
			5.188	201641
			5.191	201926
			5.195	201816
			5.198	201098
			5.201	199986
			5.205	198121
			5.208	199627
			5.212	203404
			5.215	202156
			5.219	200570
			5.222	200896
			5.225	199354
			5.229	201153
			5.232	201208
			5.236	200334
			5.239	200344
			5.243	196851
			5.246	201784
			5.25	201332
			5.253	198540
			5.256	201607
			5.26	200695
			5.263	200847
			5.267	201235
			5.27	201009
			5.274	199449
			5.277	200070
			5.28	199610
			5.284	201694
			5.287	200404
			5.291	200927
			5.294	199213
			5.298	197856
			5.301	200498
			5.304	201054
			5.308	198894
			5.311	199878
			5.315	198653
			5.318	202282
			5.322	199952
			5.325	199770
			5.328	200241
			5.332	200279
			5.335	202367
			5.339	198580
			5.342	198180
			5.346	198666
			5.349	199224
			5.352	198953
			5.356	201736
			5.359	201862
			5.363	199996
			5.366	198421
			5.37	198736
			5.373	198683
			5.376	199671
			5.38	199633
			5.383	199044
			5.387	199236
			5.39	199857
			5.394	200195
			5.397	201626
			5.401	199770
			5.404	200188
			5.407	200190
			5.411	198829
			5.414	200019
			5.418	199580
			5.421	199899
			5.425	198390
			5.428	196470
			5.431	200188
			5.435	200068
			5.438	198339
			5.442	200612
			5.445	201415
			5.449	197321
			5.452	199846
			5.455	198404
			5.459	199052
			5.462	200201
			5.466	201138
			5.469	200184
			5.473	200150
			5.476	199295
			5.479	200630
			5.483	200815
			5.486	199361
			5.49	199939
			5.493	199517
			5.497	198729
			5.5	200237
			5.503	200503
			5.507	199553
			5.51	197541
			5.514	201014
			5.517	199008
			5.521	197298
			5.524	200230
			5.527	199238
			5.531	198926
			5.534	199337
			5.538	198806
			5.541	198001
			5.545	200123
			5.548	201235
			5.552	200357
			5.555	199103
			5.558	198284
			5.562	199447
			5.565	199327
			5.569	198791
			5.572	200363
			5.576	199033
			5.579	197566
			5.582	200095
			5.586	200461
			5.589	199126
			5.593	198740
			5.596	201284
			5.6	200815
			5.603	199209
			5.606	199086
			5.61	197788
			5.613	199527
			5.617	202310
			5.62	199918
			5.624	199844
			5.627	200560
			5.63	199874
			5.634	199116
			5.637	199432
			5.641	200522
			5.644	201147
			5.648	199627
			5.651	199895
			5.654	200712
			5.658	199812
			5.661	200043
			5.665	200287
			5.668	199669
			5.672	200207
			5.675	198252
			5.678	199479
			5.682	202192
			5.685	199542
			5.689	199946
			5.692	198768
			5.696	198263
			5.699	200478
			5.703	198953
			5.706	199563
			5.709	200581
			5.713	201976
			5.716	200332
			5.72	199090
			5.723	199282
			5.727	200592
			5.73	198639
			5.733	198998
			5.737	200560
			5.74	199109
			5.744	199534
			5.747	198522
			5.751	200378
			5.754	199109
			5.757	200148
			5.761	200558
			5.764	199287
			5.768	197634
			5.771	199536
			5.775	200456
			5.778	197906
			5.781	201220
			5.785	199076
			5.788	199396
			5.792	201888
			5.795	199696
			5.799	197471
			5.802	199071
			5.805	198084
			5.809	200188
			5.812	197134
			5.816	197448
			5.819	199964
			5.823	197475
			5.826	199407
			5.829	200176
			5.833	198094
			5.836	199637
			5.84	199650
			5.843	199021
			5.847	199472
			5.85	201626
			5.854	199983
			5.857	198862
			5.86	199736
			5.864	197689
			5.867	201085
			5.871	200355
			5.874	200418
			5.878	198841
			5.881	198214
			5.884	199475
			5.888	199663
			5.891	197644
			5.895	198140
			5.898	201390
			5.902	199171
			5.905	197923
			5.908	198147
			5.912	200665
			5.915	199850
			5.919	196952
			5.922	199354
			5.926	200026
			5.929	197252
			5.932	202688
			5.936	199373
			5.939	198683
			5.943	199622
			5.946	199912
			5.95	200228
			5.953	199608
			5.956	198561
			5.96	198943
			5.963	199945
			5.967	199637
			5.97	197953
			5.974	199998
			5.977	199988
			5.981	198176
			5.984	197792
			5.987	198100
			5.991	197651
			5.994	201932
			5.998	199054
			6.001	196477
			6.005	200592
			6.008	200532
			6.011	196863
			6.015	200602
			6.018	199392
			6.022	200142
			6.025	200520
			6.029	198894
			6.032	199736
			6.035	200363
			6.039	197760
			6.042	199481
			6.046	198664
			6.049	199097
			6.053	199181
			6.056	199608
			6.059	199025
			6.063	199692
			6.066	197178
			6.07	198060
			6.073	199169
			6.077	198732
			6.08	199950
			6.083	200819
			6.087	200708
			6.09	201225
			6.094	199365
			6.097	199764
			6.101	199228
			6.104	199644
			6.107	199848
			6.111	201579
			6.114	199504
			6.118	200921
			6.121	200515
			6.125	200422
			6.128	200955
			6.132	200990
			6.135	201805
			6.138	203469
			6.142	204590
			6.145	208668
			6.149	208531
			6.152	213062
			6.156	217309
			6.159	221935
			6.162	227529
			6.166	233658
			6.169	246926
			6.173	257505
			6.176	270837
			6.18	289892
			6.183	314045
			6.186	340227
			6.19	378681
			6.193	418545
			6.197	472433
			6.2	532076
			6.204	604742
			6.207	694820
			6.21	799258
			6.214	924618
			6.217	1.06888e+06
			6.221	1.23708e+06
			6.224	1433531
			6.228	1.66324e+06
			6.231	1.93121e+06
			6.234	2.23082e+06
			6.238	2.57356e+06
			6.241	2.96714e+06
			6.245	3.40495e+06
			6.248	3.88918e+06
			6.252	4.43683e+06
			6.255	5.03896e+06
			6.258	5.71789e+06
			6.262	6.44963e+06
			6.265	7228094
			6.269	8.09227e+06
			6.272	9.00868e+06
			6.276	9997705
			6.279	11042000
			6.283	12173300
			6.286	13339900
			6.289	14530400
			6.293	15805000
			6.296	17168000
			6.3	18499400
			6.303	19864800
			6.307	21185200
			6.31	22524300
			6.313	23816000
			6.317	25054500
			6.32	26258800
			6.324	27374500
			6.327	28352400
			6.331	29167700
			6.334	29888700
			6.337	30586000
			6.341	31027400
			6.344	31410500
			6.348	31677400
			6.351	31888000
			6.355	31929800
			6.358	31998000
			6.361	31996400
			6.365	31979800
			6.368	32044700
			6.372	31970200
			6.375	31915700
			6.379	31919300
			6.382	31913300
			6.385	31966500
			6.389	32074400
			6.392	32137800
			6.396	32256400
			6.399	32421400
			6.403	32562300
			6.406	32780100
			6.409	32879600
			6.413	32997500
			6.416	33186000
			6.42	33301000
			6.423	33267400
			6.427	33281000
			6.43	33142400
			6.434	32911600
			6.437	32689600
			6.44	32264900
			6.444	31726200
			6.447	31087900
			6.451	30351400
			6.454	29561400
			6.458	28573300
			6.461	27507000
			6.464	26456100
			6.468	25369500
			6.471	24102300
			6.475	22936100
			6.478	21673500
			6.482	20465500
			6.485	19233900
			6.488	18001000
			6.492	16830400
			6.495	15691300
			6.499	14616600
			6.502	13513800
			6.506	12511500
			6.509	11559700
			6.512	10649200
			6.516	9.75974e+06
			6.519	8.94852e+06
			6.523	8.20723e+06
			6.526	7.48157e+06
			6.53	6.82109e+06
			6.533	6204222
			6.536	5633063
			6.54	5.12163e+06
			6.543	4.64258e+06
			6.547	4.1997e+06
			6.55	3.78659e+06
			6.554	3.4179e+06
			6.557	3.08686e+06
			6.56	2.78333e+06
			6.564	2.50998e+06
			6.567	2.25717e+06
			6.571	2.03775e+06
			6.574	1841727
			6.578	1.656e+06
			6.581	1.49495e+06
			6.585	1.34544e+06
			6.588	1.22556e+06
			6.591	1111823
			6.595	1.00481e+06
			6.598	921891
			6.602	838675
			6.605	766564
			6.609	702472
			6.612	646756
			6.615	600081
			6.619	556820
			6.622	518352
			6.626	484158
			6.629	456876
			6.633	427867
			6.636	409507
			6.639	384469
			6.643	369071
			6.646	353837
			6.65	335019
			6.653	325080
			6.657	314296
			6.66	304452
			6.663	294166
			6.667	288857
			6.67	282952
			6.674	275367
			6.677	269409
			6.681	266372
			6.684	261147
			6.687	261974
			6.691	254570
			6.694	252869
			6.698	249924
			6.701	246962
			6.705	244944
			6.708	243890
			6.711	243975
			6.715	241306
			6.718	238764
			6.722	239862
			6.725	238304
			6.729	234663
			6.732	235657
			6.736	233652
			6.739	234340
			6.742	233607
			6.746	234964
			6.749	233596
			6.753	232408
			6.756	233022
			6.76	232144
			6.763	229930
			6.766	231006
			6.77	228044
			6.773	231034
			6.777	231557
			6.78	228566
			6.784	228044
			6.787	227238
			6.79	227206
			6.794	228593
			6.797	226579
			6.801	227244
			6.804	229108
			6.808	226809
			6.811	224424
			6.814	227270
			6.818	223788
			6.821	224327
			6.825	225330
			6.828	225030
			6.832	225963
			6.835	224324
			6.838	223109
			6.842	223915
			6.845	221487
			6.849	225798
			6.852	224384
			6.856	223275
			6.859	225380
			6.862	222534
			6.866	222480
			6.869	221646
			6.873	223647
			6.876	221329
			6.88	217898
			6.883	220790
			6.887	223161
			6.89	222361
			6.893	221257
			6.897	222287
			6.9	223197
			6.904	222045
			6.907	222370
			6.911	220453
			6.914	220820
			6.917	223117
			6.921	221878
			6.924	222745
			6.928	220919
			6.931	220810
			6.935	220829
			6.938	220305
			6.941	222652
			6.945	218975
[truncated: 5,260 more rows]

## Sheet: Figure1c
Figure 1c			inset of Figure 1c
x	y		x	y
3.3	359.801		0.091	169470
3.9	249.651		0.095	168805
5	73.0381		0.098	169015
6.2	29.1837		0.102	167720
6.8	47.1951		0.105	169680
7.3	107.702		0.108	169890
8.3	41.802		0.112	168875
9.2	24.5971		0.115	168752
10.1	43.1578		0.119	169225
10.9	16.4187		0.122	168980
11.6	32.7575		0.126	168052
12.2	11.0817		0.129	168210
12.9	27.3634		0.132	168910
13.4	300548		0.136	168542
14	674880		0.139	169172
14.4	79.8559		0.143	168805
15.2	233.616		0.146	168682
16.1	752949		0.15	169278
17.1	803076		0.153	168385
18.1	1.80036e+06		0.156	170170
19.1	183.407		0.16	168665
20.4	254.393		0.163	169085
21.2	23.1229		0.167	169190
21.8	22.0916		0.17	167562
22.9	24.7439		0.174	168455
23.7	20.4622		0.177	168385
24.5	44.9616		0.18	169382
25.2	204.99		0.184	167440
25.9	457.794		0.187	168052
27.2	18303		0.191	168945
28.1	5.02317e+06		0.194	167615
29.1	2.21564e+06		0.198	167300
30	2363.72		0.201	167335
31.2	5844.95		0.204	168000
32.1	1.72303e+06		0.208	167072
33.1	4032.73		0.211	168245
34	22717.8		0.215	168175
35	23.4603		0.218	167265
36.1	1616.86		0.222	167318
36.9	11.1388		0.225	168088
37.9	326.191		0.228	168700
38.6	200.381		0.232	167335
39.1	529.548		0.235	166618
40	482933		0.239	167388
41	147.03		0.242	167842
42.1	473.84		0.246	168280
43.2	1422.91		0.249	166582
44.1	109409		0.253	168210
45	15657400		0.256	167948
46.1	14946.2		0.259	166618
47	128559		0.263	168612
48	119.036		0.266	167160
49	218.241		0.27	169102
49.5	113.728		0.273	168822
51.1	67.6382		0.277	168892
51.9	160.993		0.28	168052
52.9	19.3584		0.283	168682
53.4	70.8432		0.287	168018
54.2	80.1646		0.29	167125
55.1	159.784		0.294	167912
55.8	98.757		0.297	167668
56.3	161.962		0.301	168245
57.2	128.48		0.304	167632
58	278.395		0.307	167160
58.8	85.4014		0.311	167545
59.9	113.289		0.314	168508
60.4	20.9303		0.318	168018
60.9	20.4342		0.321	168262
61.6	28.0135		0.325	167545
62.2	19.5421		0.328	168892
64	242.446		0.331	167282
64.7	16.1506		0.335	166932
65.1	18.5018		0.338	167772
66.6	52.5674		0.342	168735
67.1	128.715		0.345	168228
68.1	248.024		0.349	167860
68.8	244.275		0.352	167300
69.7	20.7112		0.355	168402
			0.359	166845
			0.362	167422
			0.366	167930
			0.369	167528
			0.373	167160
			0.376	166792
			0.38	168175
			0.383	168298
			0.386	167125
			0.39	168210
			0.393	168158
			0.397	167755
			0.4	168192
			0.404	168175
			0.407	168105
			0.41	167212
			0.414	167195
			0.417	168210
			0.421	169190
			0.424	168735
			0.428	168805
			0.431	168910
			0.434	167195
			0.438	167178
			0.441	167440
			0.445	167790
			0.448	167405
			0.452	168928
			0.455	167598
			0.458	167475
			0.462	167738
			0.465	168035
			0.469	168245
			0.472	167912
			0.476	167860
			0.479	167878
			0.482	167370
			0.486	168578
			0.489	170082
			0.493	166950
			0.496	168682
			0.5	167265
			0.503	167195
			0.506	167965
			0.51	168612
			0.513	169435
			0.517	168052
			0.52	167702
			0.524	167072
			0.527	167982
			0.531	168000
			0.534	167265
			0.537	168542
			0.541	168298
			0.544	167912
			0.548	167860
			0.551	168612
			0.555	169540
			0.558	168385
			0.561	168122
			0.565	167160
			0.568	167912
			0.572	167545
			0.575	167650
			0.579	168018
			0.582	168070
			0.585	168332
			0.589	168035
			0.592	168682
			0.596	166740
			0.599	168262
			0.603	167072
			0.606	168472
			0.609	168105
			0.613	167545
			0.616	168560
			0.62	168612
			0.623	166775
			0.627	168298
			0.63	167545
			0.633	168788
			0.637	167948
			0.64	168385
			0.644	169032
			0.647	168210
			0.651	168315
			0.654	168910
			0.657	167842
			0.661	167930
			0.664	168158
			0.668	166915
			0.671	167562
			0.675	167440
			0.678	168018
			0.682	168402
			0.685	168350
			0.688	167912
			0.692	167790
			0.695	168052
			0.699	167388
			0.702	167562
			0.706	167212
			0.709	167020
			0.712	168648
			0.716	167965
			0.719	168822
			0.723	167685
			0.726	167615
			0.73	167842
			0.733	167562
			0.736	167510
			0.74	169400
			0.743	168105
			0.747	167965
			0.75	169032
			0.754	168035
			0.757	168472
			0.76	166862
			0.764	166425
			0.767	167615
			0.771	167842
			0.774	168332
			0.778	167458
			0.781	166932
			0.784	167055
			0.788	167668
			0.791	167668
			0.795	169050
			0.798	168438
			0.802	168420
			0.805	168472
			0.808	168122
			0.812	168700
			0.815	168665
			0.819	167528
			0.822	169312
			0.826	168070
			0.829	167492
			0.833	168000
			0.836	167790
			0.839	168105
			0.843	167825
			0.846	168280
			0.85	168158
			0.853	167458
			0.857	167160
			0.86	167265
			0.863	167790
			0.867	166828
			0.87	168718
			0.874	168508
			0.877	168018
			0.881	167405
			0.884	167300
			0.887	167562
			0.891	167160
			0.894	168560
			0.898	167650
			0.901	168665
			0.905	168858
			0.908	167720
			0.911	166932
			0.915	168192
			0.918	167422
			0.922	167002
			0.925	167895
			0.929	167948
			0.932	168018
			0.935	166722
			0.939	169330
			0.942	168052
			0.946	169348
			0.949	166530
			0.953	167318
			0.956	167755
			0.959	167860
			0.963	168402
			0.966	167720
			0.97	167720
			0.973	167598
			0.977	168595
			0.98	167492
			0.984	166845
			0.987	167160
			0.99	168192
			0.994	169138
			0.997	166338
			1.001	167615
			1.004	168088
			1.008	168192
			1.011	167142
			1.014	167912
			1.018	167650
			1.021	167930
			1.025	167055
			1.028	167598
			1.032	167650
			1.035	167230
			1.038	167562
			1.042	167790
			1.045	167352
			1.049	167318
			1.052	167212
			1.056	166845
			1.059	167318
			1.062	167352
			1.066	167160
			1.069	167668
			1.073	166758
			1.076	168070
			1.08	168665
			1.083	168945
			1.086	168472
			1.09	168192
			1.093	167335
			1.097	168508
			1.1	168315
			1.104	168122
			1.107	167632
			1.11	167545
			1.114	168245
			1.117	167212
			1.121	166792
			1.124	167108
			1.128	167965
			1.131	166915
			1.135	166775
			1.138	167738
			1.141	168158
			1.145	168262
			1.148	167072
			1.152	166845
			1.155	167650
			1.159	167212
			1.162	167002
			1.165	168578
			1.169	166985
			1.172	167002
			1.176	167108
			1.179	167475
			1.183	167878
			1.186	168000
			1.189	168245
			1.193	167738
			1.196	167510
			1.2	167632
			1.203	167002
			1.207	167160
			1.21	167598
			1.213	168035
			1.217	167108
			1.22	166898
			1.224	168368
			1.227	167405
			1.231	167090
			1.234	166128
			1.237	167545
			1.241	167370
			1.244	167422
			1.248	166372
			1.251	167178
			1.255	166932
			1.258	167528
			1.261	167125
			1.265	167772
			1.268	167615
			1.272	166898
			1.275	166618
			1.279	166862
			1.282	166425
			1.286	168752
			1.289	167230
			1.292	167492
			1.296	166810
			1.299	166530
			1.303	167528
			1.306	165568
			1.31	167300
			1.313	168245
			1.316	167755
			1.32	166652
			1.323	167685
			1.327	167878
			1.33	166442
			1.334	166110
			1.337	167492
			1.34	167072
			1.344	167300
			1.347	168350
			1.351	167318
			1.354	167335
			1.358	167965
			1.361	166232
			1.364	167282
			1.368	166985
			1.371	167230
			1.375	166390
			1.378	167422
			1.382	167108
			1.385	167720
			1.388	167772
			1.392	167580
			1.395	167230
			1.399	167825
			1.402	166828
			1.406	166705
			1.409	166198
			1.413	167370
			1.416	167720
			1.419	168700
			1.423	167528
			1.426	166618
			1.43	168070
			1.433	166635
			1.437	167422
			1.44	166635
			1.443	167528
			1.447	167072
			1.45	167038
			1.454	166460
			1.457	166058
			1.461	168402
			1.464	167685
			1.467	167720
			1.471	166530
			1.474	166758
			1.478	167055
			1.481	167125
			1.485	166495
			1.488	167352
			1.491	166600
			1.495	167755
			1.498	166145
			1.502	168455
			1.505	166915
			1.509	167755
			1.512	166810
			1.515	168035
			1.519	167405
			1.522	167125
			1.526	166792
			1.529	167072
			1.533	167878
			1.536	167930
			1.539	168368
			1.543	166915
			1.546	166758
			1.55	166442
			1.553	166758
			1.557	167755
			1.56	167458
			1.564	166880
			1.567	167318
			1.57	168070
			1.574	166040
			1.577	166530
			1.581	167510
			1.584	166968
			1.588	166950
			1.591	165795
			1.594	167860
			1.598	167370
			1.601	166792
			1.605	166810
			1.608	167668
			1.612	167125
			1.615	167002
			1.618	166548
			1.622	166600
			1.625	167510
			1.629	167912
			1.632	167755
			1.636	167878
			1.639	166162
			1.642	168035
			1.646	166268
			1.649	167230
			1.653	167388
			1.656	166968
			1.66	167160
			1.663	165498
			1.666	166950
			1.67	166932
			1.673	166372
			1.677	167335
			1.68	167685
			1.684	166758
			1.687	167808
			1.69	166950
			1.694	166110
			1.697	166915
			1.701	165988
			1.704	166215
			1.708	166285
			1.711	167878
			1.715	167055
			1.718	167650
			1.721	166652
			1.725	166320
			1.728	166950
			1.732	167318
			1.735	166110
			1.739	166338
			1.742	167055
			1.745	167318
			1.749	166478
			1.752	165742
			1.756	167178
			1.759	166688
			1.763	167580
			1.766	167808
			1.769	166478
			1.773	166950
			1.776	166320
			1.78	164972
			1.783	167282
			1.787	166915
			1.79	166512
			1.793	167685
			1.797	166338
			1.8	166495
			1.804	166180
			1.807	166968
			1.811	167458
			1.814	167562
			1.817	165970
			1.821	166758
			1.824	166845
			1.828	167405
			1.831	166040
			1.835	168612
			1.838	167352
			1.841	166022
			1.845	167598
			1.848	167002
			1.852	166128
			1.855	166915
			1.859	167650
			1.862	167038
			1.866	167562
			1.869	167160
			1.872	167422
			1.876	167300
			1.879	167265
			1.883	166425
			1.886	167055
			1.89	168018
			1.893	167178
			1.896	166898
			1.9	167458
			1.903	168122
			1.907	168508
			1.91	165935
			1.914	168000
			1.917	167598
			1.92	166530
			1.924	166670
			1.927	167090
			1.931	167860
			1.934	167440
			1.938	166618
			1.941	168315
			1.944	168070
			1.948	167038
			1.951	164710
			1.955	165060
			1.958	166285
			1.962	166495
			1.965	167755
			1.968	167562
			1.972	168402
			1.975	166652
			1.979	167405
			1.982	166670
			1.986	167002
			1.989	167160
			1.992	166898
			1.996	166845
			1.999	166058
			2.003	166810
			2.006	168472
			2.01	168612
			2.013	167248
			2.017	168018
			2.02	167912
			2.023	166705
			2.027	167458
			2.03	168245
			2.034	166040
			2.037	168438
			2.041	166635
			2.044	167930
			2.047	166338
			2.051	166792
			2.054	168962
			2.058	167212
			2.061	165952
			2.065	166425
			2.068	167108
			2.071	168368
			2.075	166740
			2.078	166670
			2.082	166250
			2.085	165708
			2.089	165410
			2.092	166320
			2.095	166635
			2.099	166600
			2.102	167580
			2.106	167965
			2.109	167282
			2.113	165690
			2.116	166810
			2.119	167440
			2.123	167160
			2.126	167825
			2.13	167195
			2.133	166530
			2.137	165900
			2.14	167300
			2.143	167142
			2.147	167038
			2.15	165988
			2.154	167632
			2.157	168122
			2.161	166828
			2.164	167248
			2.168	167702
			2.171	166635
			2.174	167475
			2.178	167842
			2.181	167405
			2.185	167370
			2.188	167405
			2.192	166880
			2.195	166180
			2.198	166950
			2.202	166618
			2.205	166460
			2.209	165795
			2.212	166635
			2.216	167650
			2.219	166740
			2.222	168542
			2.226	167458
			2.229	167772
			2.233	167318
			2.236	167668
			2.24	166722
			2.243	166705
			2.246	169382
			2.25	166775
			2.253	166180
			2.257	166565
			2.26	167038
			2.264	167440
			2.267	166845
			2.27	167702
			2.274	167178
			2.277	167318
			2.281	168928
			2.284	167825
			2.288	166652
			2.291	167405
			2.294	166372
			2.298	166670
			2.301	166145
			2.305	167388
			2.308	167108
			2.312	166950
			2.315	165340
			2.319	166548
			2.322	166758
			2.325	167142
			2.329	166390
			2.332	166548
			2.336	167982
			2.339	167318
			2.343	167160
			2.346	167790
			2.349	167020
			2.353	165865
			2.356	166215
			2.36	166618
			2.363	166355
			2.367	166635
			2.37	166600
			2.373	166810
			2.377	166652
			2.38	168052
			2.384	167492
			2.387	167125
			2.391	166355
			2.394	167125
			2.397	165988
			2.401	165322
			2.404	166495
			2.408	167632
			2.411	167405
			2.415	168158
			2.418	166512
			2.421	166688
			2.425	166915
			2.428	166408
			2.432	166548
			2.435	166460
			2.439	166198
			2.442	166512
			2.446	167160
			2.449	167108
			2.452	166040
			2.456	166022
			2.459	167282
			2.463	167492
			2.466	167160
			2.47	167020
			2.473	167002
			2.476	166250
			2.48	166968
			2.483	166705
			2.487	166460
			2.49	166092
			2.494	166880
			2.497	166722
			2.5	166775
			2.504	167265
			2.507	167265
			2.511	166898
			2.514	166758
			2.518	166478
			2.521	166495
			2.524	165830
			2.528	167072
			2.531	166425
			2.535	166565
			2.538	167598
			2.542	167178
			2.545	167072
			2.548	165848
			2.552	168175
			2.555	165742
			2.559	166915
			2.562	166740
			2.566	168035
			2.569	166652
			2.572	167948
			2.576	168595
			2.579	166075
			2.583	166688
			2.586	166302
			2.59	167142
			2.593	166810
			2.597	166372
			2.6	166285
			2.603	166495
			2.607	166302
			2.61	166040
			2.614	167615
			2.617	167212
			2.621	166022
			2.624	166478
			2.627	166268
			2.631	166460
			2.634	166390
			2.638	166372
			2.641	167388
			2.645	166408
			2.648	167475
			2.651	166618
			2.655	166355
			2.658	167352
			2.662	167860
			2.665	167702
			2.669	166635
			2.672	166792
			2.675	166705
			2.679	167055
			2.682	166600
			2.686	166810
			2.689	167772
			2.693	168018
			2.696	166565
			2.699	165060
			2.703	167178
			2.706	165882
			2.71	167020
			2.713	166460
			2.717	166355
			2.72	166810
			2.723	166128
			2.727	166250
			2.73	166635
			2.734	167930
			2.737	167352
			2.741	166968
			2.744	167248
			2.748	167195
			2.751	168438
			2.754	167282
			2.758	166705
			2.761	166338
			2.765	167370
			2.768	167212
			2.772	166880
			2.775	165462
			2.778	167300
			2.782	167475
			2.785	166758
			2.789	166478
			2.792	166372
			2.796	167195
			2.799	166110
			2.802	167195
			2.806	167562
			2.809	167422
			2.813	165952
			2.816	167720
			2.82	165882
			2.823	165882
			2.826	166705
			2.83	167178
			2.833	167002
			2.837	166915
			2.84	166985
			2.844	167072
			2.847	169032
			2.85	166372
			2.854	166232
			2.857	166338
			2.861	166652
			2.864	165988
			2.868	167142
			2.871	166040
			2.874	166652
			2.878	166425
			2.881	166180
			2.885	166128
			2.888	166460
			2.892	167528
			2.895	166425
			2.899	166618
			2.902	167072
			2.905	167195
			2.909	167492
			2.912	165778
			2.916	166722
			2.919	166302
			2.923	166845
			2.926	166162
			2.929	166145
			2.933	166110
			2.936	166968
			2.94	165988
			2.943	168508
			2.947	166862
			2.95	166512
			2.953	167248
			2.957	165218
			2.96	165970
			2.964	166705
			2.967	168070
			2.971	166985
			2.974	167440
			2.977	166985
			2.981	166950
			2.984	167282
			2.988	167685
			2.991	166215
			2.995	166128
			2.998	165830
			3.001	165725
			3.005	165602
			3.008	166968
			3.012	166530
			3.015	167982
			3.019	165042
			3.022	166355
			3.025	166775
			3.029	167125
			3.032	167072
			3.036	166582
			3.039	166495
			3.043	166285
			3.046	167282
			3.05	165480
			3.053	167090
			3.056	167598
			3.06	166618
			3.063	165882
			3.067	167072
			3.07	167562
			3.074	166688
			3.077	167055
			3.08	165620
			3.084	165952
			3.087	166758
			3.091	166110
			3.094	166582
			3.098	165778
			3.101	166565
			3.104	167178
			3.108	166092
			3.111	166968
			3.115	166478
			3.118	165515
			3.122	166268
			3.125	167598
			3.128	167318
			3.132	167528
			3.135	166162
			3.139	166075
			3.142	166408
			3.146	166652
			3.149	166075
			3.152	167668
			3.156	166688
			3.159	166110
			3.163	166512
			3.166	167790
			3.17	166565
			3.173	167230
			3.176	168245
			3.18	168560
			3.183	167440
			3.187	167002
			3.19	166338
			3.194	166600
			3.197	166390
			3.201	166022
			3.204	166688
			3.207	167440
			3.211	168210
			3.214	166722
			3.218	168000
			3.221	166372
			3.225	167370
			3.228	167458
			3.231	167440
			3.235	167055
			3.238	166302
			3.242	166198
			3.245	167720
			3.249	166512
			3.252	167282
			3.255	166442
			3.259	166128
			3.262	167668
			3.266	166442
			3.269	166845
			3.273	166162
			3.276	166022
			3.279	166722
			3.283	167125
			3.286	165830
			3.29	166898
			3.293	167178
			3.297	166722
			3.3	167458
			3.303	167702
			3.307	166372
			3.31	166530
			3.314	166915
			3.317	167738
			3.321	167090
			3.324	166932
			3.327	166618
			3.331	166915
			3.334	166372
			3.338	166460
			3.341	166408
			3.345	166898
			3.348	166355
			3.352	166338
			3.355	168508
			3.358	166758
			3.362	166932
			3.365	166092
			3.369	165848
			3.372	167020
			3.376	168122
			3.379	166320
			3.382	167265
			3.386	166355
			3.389	167458
			3.393	166758
			3.396	166268
			3.4	166302
			3.403	165602
			3.406	167702
			3.41	166198
			3.413	166460
			3.417	166792
			3.42	165882
			3.424	167772
			3.427	167230
			3.43	166302
			3.434	167388
			3.437	167230
			3.441	166232
			3.444	166828
			3.448	167545
			3.451	165655
			3.454	165742
			3.458	166722
			3.461	169260
			3.465	166582
			3.468	166688
			3.472	166460
			3.475	167772
			3.478	166950
			3.482	167055
			3.485	167230
			3.489	167440
			3.492	167772
			3.496	167020
			3.499	167352
			3.503	167072
			3.506	167598
			3.509	166372
			3.513	166775
			3.516	165882
			3.52	167422
			3.523	167422
			3.527	168070
			3.53	166635
			3.533	166530
			3.537	166775
			3.54	167965
			3.544	167002
			3.547	168140
			3.551	166635
			3.554	165602
			3.557	166250
			3.561	166285
			3.564	166390
			3.568	167685
			3.571	167580
			3.575	166722
			3.578	166688
			3.581	167072
			3.585	167475
			3.588	168350
			3.592	167878
			3.595	167842
			3.599	166845
			3.602	166810
			3.605	166302
			3.609	166635
			3.612	166898
			3.616	166915
			3.619	167720
			3.623	167528
			3.626	166355
			3.63	167300
			3.633	165900
			3.636	165952
			3.64	166005
			3.643	166845
			3.647	166968
			3.65	166408
			3.654	167160
			3.657	167108
			3.66	166618
			3.664	166932
			3.667	167038
			3.671	166705
			3.674	167108
			3.678	166040
			3.681	165690
			3.684	166338
			3.688	168070
			3.691	167038
			3.695	167528
			3.698	166005
			3.702	166162
			3.705	166845
			3.708	166932
			3.712	167632
			3.715	166810
			3.719	167510
			3.722	166302
			3.726	166792
			3.729	167650
			3.732	165865
			3.736	166670
			3.739	166670
			3.743	167072
			3.746	166618
			3.75	165900
			3.753	166775
			3.756	165795
			3.76	166862
			3.763	166758
			3.767	166145
			3.77	166425
			3.774	166548
			3.777	166862
			3.781	166530
			3.784	167545
			3.787	166530
			3.791	165795
			3.794	166792
			3.798	167650
			3.801	166670
			3.805	166162
			3.808	167160
			3.811	167598
			3.815	166408
			3.818	166005
			3.822	167598
			3.825	165462
			3.829	166582
			3.832	166565
			3.835	166232
			3.839	166950
			3.842	166390
			3.846	167142
			3.849	166775
			3.853	166950
			3.856	166338
			3.859	165865
			3.863	167178
			3.866	167108
			3.87	165865
			3.873	167178
			3.877	166092
			3.88	167055
			3.883	165882
			3.887	166250
			3.89	166180
			3.894	166915
			3.897	166460
			3.901	166390
			3.904	167405
			3.907	166232
			3.911	167528
			3.914	167142
			3.918	167458
			3.921	166810
			3.925	166512
			3.928	166705
			3.932	166355
			3.935	165725
			3.938	167318
			3.942	166880
			3.945	166268
			3.949	166652
			3.952	166740
			3.956	165130
			3.959	167300
			3.962	166180
			3.966	166862
			3.969	166495
			3.973	166915
			3.976	167125
			3.98	166722
			3.983	166005
			3.986	167002
			3.99	166950
			3.993	165865
			3.997	166460
			4	167178
			4.004	165760
			4.007	167475
			4.01	165638
			4.014	167090
			4.017	166022
			4.021	166162
			4.024	166652
			4.028	166408
			4.031	167720
			4.034	167580
			4.038	167038
			4.041	166898
			4.045	166530
			4.048	166652
			4.052	167020
			4.055	166530
			4.058	166618
			4.062	167388
			4.065	166618
			4.069	166198
			4.072	164728
			4.076	165655
			4.079	165672
			4.083	165952
			4.086	165952
			4.089	166495
			4.093	166110
			4.096	167492
			4.1	167212
			4.103	167038
			4.107	165900
			4.11	167230
			4.113	166198
			4.117	165252
			4.12	165462
			4.124	165988
			4.127	165970
			4.131	166600
			4.134	166600
			4.137	166338
			4.141	167212
			4.144	165812
			4.148	167108
			4.151	166915
			4.155	166740
			4.158	167195
			4.161	165392
			4.165	167475
			4.168	166285
			4.172	167178
			4.175	166110
			4.179	166128
			4.182	167528
			4.185	167195
			4.189	166565
			4.192	165900
			4.196	167055
			4.199	166232
			4.203	166390
			4.206	167388
			4.209	166880
			4.213	166652
			4.216	166478
			4.22	166442
			4.223	165252
			4.227	166058
			4.23	166862
			4.234	167178
			4.237	167265
			4.24	165865
			4.244	167055
			4.247	165620
			4.251	166722
			4.254	167685
			4.258	166338
			4.261	166618
			4.264	166932
			4.268	167598
			4.271	166302
			4.275	167142
			4.278	166652
			4.282	165462
			4.285	166618
			4.288	166722
			4.292	166652
			4.295	166670
			4.299	166880
			4.302	165900
			4.306	167300
			4.309	167318
			4.312	167825
			4.316	166758
			4.319	166670
			4.323	167055
			4.326	166828
			4.33	167212
			4.333	167615
			4.336	166985
			4.34	167632
			4.343	166005
			4.347	165480
			4.35	166775
			4.354	167282
			4.357	167808
			4.36	167195
			4.364	165918
			4.367	166950
			4.371	165865
			4.374	166408
			4.378	166740
			4.381	166775
			4.385	166338
			4.388	167160
			4.391	168402
			4.395	166285
			4.398	166495
			4.402	167632
			4.405	167808
			4.409	167422
			4.412	167790
			4.415	166425
			4.419	165952
			4.422	166268
			4.426	165182
			4.429	165672
			4.433	165848
			4.436	166372
			4.439	165882
			4.443	166722
			4.446	166110
			4.45	167195
			4.453	167038
			4.457	166075
			4.46	167492
			4.463	166302
			4.467	167125
			4.47	166022
			4.474	167738
			4.477	165725
			4.481	167318
			4.484	166268
			4.487	167142
			4.491	167178
			4.494	166250
			4.498	166250
			4.501	166460
			4.505	167632
			4.508	166810
			4.511	165725
			4.515	166180
			4.518	166618
			4.522	166652
			4.525	166810
			4.529	165602
			4.532	166198
			4.536	166302
			4.539	168018
			4.542	166635
			4.546	167230
			4.549	167668
			4.553	167195
			4.556	166390
			4.56	166845
			4.563	166040
			4.566	166338
			4.57	166635
			4.573	167492
			4.577	167422
			4.58	166792
			4.584	166898
			4.587	166705
			4.59	166722
			4.594	166512
			4.597	167615
			4.601	167982
			4.604	166408
			4.608	166408
			4.611	166478
			4.614	166722
			4.618	167790
			4.621	166338
			4.625	167090
			4.628	167912
			4.632	166758
			4.635	166652
			4.638	166915
			4.642	166758
			4.645	166548
			4.649	166600
			4.652	167002
			4.656	166005
			4.659	167212
			4.663	165900
			4.666	167195
			4.669	167370
			4.673	166880
			4.676	166898
			4.68	166652
			4.683	166162
			4.687	166880
			4.69	166372
			4.693	166250
			4.697	167335
			4.7	166355
			4.704	166372
			4.707	166758
			4.711	166582
			4.714	166285
			4.717	167160
			4.721	164955
			4.724	167405
			4.728	166355
			4.731	166845
			4.735	166740
			4.738	166022
			4.741	167230
			4.745	165742
			4.748	166758
			4.752	166618
			4.755	165935
			4.759	166338
			4.762	166198
			4.765	167125
			4.769	166618
			4.772	166845
			4.776	166898
			4.779	165532
			4.783	165918
			4.786	167335
			4.789	167212
			4.793	166985
			4.796	166495
			4.8	167108
			4.803	166600
			4.807	166180
			4.81	167422
			4.814	166338
			4.817	166075
			4.82	166092
			4.824	167598
			4.827	166092
			4.831	167458
			4.834	168262
			4.838	166792
			4.841	166792
			4.844	167055
			4.848	166635
			4.851	166705
			4.855	166688
			4.858	165725
			4.862	167230
			4.865	167125
			4.868	166512
			4.872	165882
			4.875	167842
			4.879	166758
			4.882	167982
			4.886	166985
			4.889	166618
			4.892	166548
			4.896	165235
			4.899	165602
			4.903	166530
			4.906	166180
			4.91	166372
			4.913	167248
			4.916	167965
			4.92	166372
			4.923	167808
			4.927	165848
			4.93	167335
			4.934	166128
			4.937	166740
			4.94	166408
			4.944	167020
			4.947	166250
			4.951	166810
			4.954	166198
			4.958	166652
			4.961	167090
			4.965	166338
			4.968	165690
			4.971	166688
			4.975	167212
			4.978	166180
			4.982	165725
			4.985	167982
			4.989	166758
			4.992	166338
			4.995	166758
			4.999	166478
			5.002	167142
			5.006	167230
			5.009	167422
			5.013	167668
			5.016	167230
			5.019	166565
			5.023	165252
			5.026	165830
			5.03	166792
			5.033	167265
			5.037	167352
			5.04	168332
			5.043	166320
			5.047	167720
			5.05	168420
			5.054	167038
			5.057	168280
			5.061	166460
			5.064	166530
			5.067	165970
			5.071	166425
			5.074	167248
			5.078	166320
			5.081	165690
			5.085	166670
			5.088	166338
			5.091	165918
			5.095	167072
			5.098	167598
			5.102	167598
			5.105	167545
			5.109	166670
			5.112	166862
			5.116	167212
			5.119	166792
			5.122	167492
			5.126	167248
			5.129	166985
			5.133	168298
			5.136	167090
			5.14	166408
			5.143	166320
			5.146	167212
			5.15	165918
			5.153	167212
			5.157	166162
			5.16	167125
			5.164	167318
			5.167	166915
			5.17	167160
			5.174	167002
			5.177	166688
			5.181	165918
			5.184	165760
			5.188	166302
			5.191	167492
			5.194	167668
			5.198	166845
			5.201	166478
			5.205	168525
			5.208	167562
			5.212	166670
			5.215	167195
			5.218	166355
			5.222	166268
			5.225	166618
			5.229	165568
			5.232	165952
			5.236	166390
			5.239	166898
			5.242	167282
			5.246	166215
			5.249	167738
			5.253	166408
			5.256	166898
			5.26	166005
			5.263	165498
			5.267	168035
			5.27	168122
			5.273	166950
			5.277	166582
			5.28	166530
			5.284	168525
			5.287	166110
			5.291	167422
			5.294	166618
			5.297	166932
			5.301	167072
			5.304	167335
			5.308	166740
			5.311	166320
			5.315	167300
			5.318	166040
			5.321	166775
			5.325	167160
			5.328	166845
			5.332	166198
			5.335	166372
			5.339	167230
			5.342	167562
			5.345	167702
			5.349	166338
			5.352	167160
			5.356	167562
			5.359	166478
			5.363	167178
			5.366	166792
			5.369	165322
			5.373	166845
			5.376	165778
			5.38	166478
			5.383	167142
			5.387	167020
			5.39	167720
			5.393	166862
			5.397	166512
			5.4	166985
			5.404	166548
			5.407	167318
			5.411	166250
			5.414	167422
			5.418	167125
			5.421	168928
			5.424	168718
			5.428	167440
			5.431	165638
			5.435	166320
			5.438	166390
			5.442	167405
			5.445	166302
			5.448	166828
			5.452	167020
			5.455	167562
			5.459	166390
			5.462	166530
			5.466	167370
			5.469	167440
			5.472	165812
			5.476	167020
			5.479	166005
			5.483	166880
			5.486	166775
			5.49	167090
			5.493	167178
			5.496	168228
			5.5	166495
			5.503	166915
			5.507	165795
			5.51	165778
			5.514	166442
			5.517	165795
			5.52	166600
			5.524	167370
			5.527	167038
			5.531	165900
			5.534	167265
			5.538	165970
			5.541	165970
			5.544	167982
			5.548	167212
			5.551	166810
			5.555	166845
			5.558	166180
			5.562	167965
			5.565	166565
			5.569	166915
			5.572	165795
			5.575	167090
			5.579	166058
			5.582	166758
			5.586	168070
			5.589	166932
			5.593	168525
			5.596	166268
			5.599	166932
			5.603	167545
			5.606	166810
			5.61	166845
			5.613	165988
			5.617	165882
			5.62	166740
			5.623	167475
			5.627	167598
			5.63	166775
			5.634	166338
			5.637	167492
			5.641	165935
			5.644	166810
			5.647	167230
			5.651	166600
			5.654	167055
			5.658	167125
			5.661	166232
			5.665	166600
			5.668	167178
			5.671	167195
			5.675	167510
			5.678	166495
			5.682	167422
			5.685	167055
			5.689	166932
			5.692	166652
			5.696	166845
			5.699	166075
			5.702	168280
			5.706	166390
			5.709	166372
			5.713	165970
			5.716	166442
			5.72	166985
			5.723	166040
			5.726	166722
			5.73	165515
			5.733	168262
			5.737	166950
			5.74	166408
			5.744	165585
			5.747	166652
			5.75	167335
			5.754	166862
			5.757	167598
			5.761	167370
			5.764	167055
			5.768	166705
			5.771	167878
			5.774	166880
			5.778	166512
			5.781	166775
			5.785	167142
			5.788	168630
			5.792	166268
			5.795	167282
			5.798	165812
			5.802	166075
			5.805	166880
			5.809	167388
			5.812	166688
			5.816	166478
			5.819	166880
			5.822	167125
			5.826	168052
			5.829	166652
			5.833	167002
			5.836	167038
			5.84	166688
			5.843	167195
			5.847	167930
			5.85	166530
			5.853	166652
			5.857	166530
			5.86	166705
			5.864	166810
			5.867	166635
			5.871	168105
			5.874	167842
			5.877	167265
			5.881	167300
			5.884	167265
			5.888	165760
			5.891	167002
			5.895	166618
			5.898	166180
			5.901	166705
			5.905	166810
			5.908	168805
			5.912	167685
			5.915	167300
			5.919	166355
			5.922	165725
			5.925	167475
			5.929	166495
			5.932	165778
			5.936	167772
			5.939	166600
			5.943	167860
			5.946	165848
			5.949	166828
			5.953	167265
			5.956	167335
			5.96	167492
			5.963	166058
			5.967	166915
			5.97	166162
			5.973	166548
			5.977	168350
			5.98	166268
			5.984	167072
			5.987	167808
			5.991	166512
			5.994	166495
			5.998	166582
			6.001	167212
			6.004	167282
			6.008	166530
			6.011	165445
			6.015	166845
			6.018	167248
			6.022	166582
			6.025	167002
			6.028	167090
			6.032	167598
			6.035	167212
			6.039	166582
			6.042	165672
			6.046	167212
			6.049	166880
			6.052	167895
			6.056	166968
			6.059	165725
			6.063	166512
			6.066	166128
			6.07	167598
			6.073	167108
			6.076	167528
			6.08	166688
			6.083	167002
			6.087	166950
			6.09	167982
			6.094	166600
			6.097	167195
			6.1	167282
			6.104	166075
			6.107	166215
			6.111	165270
			6.114	167475
			6.118	167755
			6.121	167352
			6.124	168052
			6.128	167160
			6.131	168210
			6.135	167178
			6.138	168630
			6.142	168735
			6.145	167808
			6.149	169872
			6.152	171465
			6.155	171430
			6.159	174440
			6.162	177292
			6.166	181090
			6.169	182472
			6.173	186410
			6.176	189158
			6.179	198118
			6.183	203840
			6.186	215250
			6.19	227360
			6.193	239995
			6.197	257635
			6.2	281785
			6.203	304692
			6.207	333288
			6.21	370370
			6.214	408818
			6.217	464362
			6.221	516985
			6.224	587195
			6.227	668255
			6.231	759815
			6.234	888108
			6.238	994718
			6.241	1149260
			6.245	1.30576e+06
			6.248	1.50183e+06
			6.251	1712235
			6.255	1971550
			6.258	2237235
			6.262	2.52835e+06
			6.265	2898525
			6.269	3.24021e+06
			6.272	3682210
			6.275	4.16768e+06
			6.279	4627000
			6.282	5211430
			6.286	5.80382e+06
			6.289	6413085
			6.293	7.12787e+06
			6.296	7.84114e+06
			6.3	8596140
			6.303	9.41687e+06
			6.306	10280100
			6.31	11209100
			6.313	12039700
			6.317	12983300
			6.32	13980500
			6.324	14926500
			6.327	15907900
			6.33	16947900
			6.334	17965900
			6.337	18984700
			6.341	19966900
			6.344	20830200
			6.348	21825800
			6.351	22824800
			6.354	23718400
			6.358	24491800
			6.361	25363600
			6.365	26177100
			6.368	26887000
			6.372	27539700
			6.375	28258100
			6.378	28740000
			6.382	29251700
			6.385	29740300
			6.389	30045800
			6.392	30447400
			6.396	30602400
			6.399	30643600
			6.402	30835100
			6.406	30893600
			6.409	30827100
			6.413	30584500
			6.416	30383000
			6.42	30256500
			6.423	29982100
			6.426	29538600
			6.43	29189000
			6.433	28729700
			6.437	28123000
			6.44	27727100
			6.444	26975400
			6.447	26337500
			6.451	25751000
			6.454	24975000
			6.457	24318400
			6.461	23597900
			6.464	22927600
			6.468	22085600
			6.471	21294600
			6.475	20467200
			6.478	19684000
			6.481	18841700
			6.485	18043000
			6.488	17182500
			6.492	16328200
			6.495	15583800
			6.499	14770900
			6.502	13999400
			6.505	13266700
			6.509	12491500
			6.512	11775200
			6.516	11060900
			6.519	10389800
			6.523	9.73446e+06
			6.526	9142350
			6.529	8.50568e+06
			6.533	7941290
			6.536	7403550
			6.54	6855450
			6.543	6.37145e+06
			6.547	5.89605e+06
			6.55	5.43954e+06
			6.553	5033385
			6.557	4622555
			6.56	4.24086e+06
			6.564	3.91211e+06
			6.567	3.60789e+06
			6.571	3.30115e+06
			6.574	3.02545e+06
			6.577	2770950
			6.581	2518320
			6.584	2314550
			6.588	2.10334e+06
			6.591	1917160
			6.595	1.76251e+06
			6.598	1.6069e+06
			6.602	1457050
			6.605	1330105
			6.608	1209670
			6.612	1099595
			6.615	999828
			6.619	928410
			6.622	838828
			6.626	775950
			6.629	716502
			6.632	647605
			6.636	592778
			6.639	545545
			6.643	517335
			6.646	470978
			6.65	445078
			6.653	410392
			6.656	391528
			6.66	356965
			6.663	335878
			6.667	324502
			6.67	304692
			6.674	284760
			6.677	272808
			6.68	264442
			6.684	259542
			6.687	246575
			6.691	240030
			6.694	231192
			6.698	223668
			6.701	220675
			6.704	213272
			6.708	208198
			6.711	205888
			6.715	202808
			6.718	199238
			6.722	195930
			6.725	193165
			6.728	190645
			6.732	189070
			6.735	184450
			6.739	188335
			6.742	183610
			6.746	183662
			6.749	182455
			6.753	181212
			6.756	180582
			6.759	178955
			6.763	179392
			6.766	179130
			6.77	176942
			6.773	175612
			6.777	176505
			6.78	176802
			6.783	175385
			6.787	176628
			6.79	175455
			6.794	177765
			6.797	174615
			6.801	174388
			6.804	174160
			6.807	174020
			6.811	173810
			6.814	173898
			6.818	174195
			6.821	173145
			6.825	174178
			6.828	172708
			6.831	172025
			6.835	174702
			6.838	172095
			6.842	172095
			6.845	172778
			6.849	173740
			6.852	172182
			6.855	171902
			6.859	171728
			6.862	174282
			6.866	172725
			6.869	170678
			6.873	172638
			6.876	171238
			6.88	171132
			6.883	171290
			6.886	171728
			6.89	171762
			6.893	172708
			6.897	172725
			6.9	170275
			6.904	170712
			6.907	170992
			6.91	170380
			6.914	171955
			6.917	170485
			6.921	170100
			6.924	171028
			6.928	171308
			6.931	170905
			6.934	171220
			6.938	170468
			6.941	169960
			6.945	171395
[truncated: 5,260 more rows]
