# Supplementary material for: Designing reliable and accurate isotope-tracer experiments for CO2 photoreduction
Source: Nat Commun. 2023 May 3;14:2534. doi: 10.1038/s41467-023-38052-0 (PMC10156805; doi:10.1038/s41467-023-38052-0)
Supplement: Supplementary file 3 — Source Data [file 41467_2023_38052_MOESM3_ESM.zip › Source Data Files/Figure S11-S20.xlsx]

## Sheet: Figure S11
Figure S11a			Figure S11b
x	y		x	y
0.091	91054		5.5	18.8592
0.095	91288		7.2	6.96023
0.098	90776		8.1	53.4612
0.102	91310		9.5	10.3035
0.105	92536		10.1	15.3029
0.109	90446		12.1	1924.74
0.112	91371		13.1	4673.61
0.115	91043		14.1	10190.7
0.119	91283		15.1	1040.73
0.122	90969		16.1	26.2973
0.126	90988		18.1	598.585
0.129	93388		19.6	7.10447
0.133	90728		20.5	14.2523
0.136	90897		22	20.4869
0.139	90511		23.2	73.1987
0.143	91519		24.1	15031.9
0.146	91247		25.1	57763
0.15	91676		26.1	318460
0.153	90861		27.1	334532
0.157	90974		28.1	553154
0.16	92232		29.1	13238.4
0.163	91432		30.1	179.481
0.167	91670		30.9	11.6404
0.17	91051		32	87.7749
0.174	91571		33.6	9.63803
0.177	91380		34.8	3.18607
0.181	90922		36.3	12.1988
0.184	90523		37	9.45843
0.187	90445		37.3	19.6348
0.191	91210		38.2	21.4689
0.194	91641		40.1	19.5899
0.198	90806		41.1	59.7656
0.201	89703		42.2	51.659
0.205	91868		43	64.4512
0.208	91086		44	101.244
0.211	89607		45	7.05994
0.215	91083		46.2	12.3505
0.218	92063		47.1	8.3257
0.222	90900		48.1	13.9569
0.225	89785		49.2	15.5034
0.229	90874		50.1	3.51994
0.232	89314		51.1	5.02728
0.236	90500		52.1	10.3428
0.239	89950		53	14.5023
0.242	89819		54	11.3958
0.246	90964		55	12.0972
0.249	90810		56	10.262
0.253	89735		57.1	10.9281
0.256	90945		58.2	10.2766
0.26	89733		59.7	3.94384
0.263	88425		60.3	4.21388
0.266	90259		60.7	3.35398
0.27	88898		61.4	8.40087
0.273	90073		62	12.9551
0.277	90716		62.4	18.9015
0.28	90162		63.2	5.09243
0.284	89752		64.1	9.85696
0.287	89131		64.7	4.76504
0.29	89822		65.9	10.7055
0.294	89733		67.6	7.56973
0.297	90328		68.1	0.77281
0.301	89369		69	128.344
0.304	88997		69.9	3.00182
0.308	88017
0.311	89035
0.314	91170
0.318	90148
0.321	89969
0.325	89465
0.328	88797
0.332	89632
0.335	89389
0.338	89349
0.342	89128
0.345	90227
0.349	88403
0.352	89886
0.356	88898
0.359	89775
0.362	89433
0.366	88667
0.369	88987
0.373	90125
0.376	89856
0.38	88931
0.383	89515
0.387	89890
0.39	89144
0.393	89025
0.397	88882
0.4	89025
0.404	89026
0.407	88470
0.411	89352
0.414	89027
0.417	88470
0.421	88855
0.424	88716
0.428	88698
0.431	89059
0.435	88091
0.438	88942
0.441	88479
0.445	88655
0.448	88431
0.452	88824
0.455	88692
0.459	88757
0.462	89654
0.465	88812
0.469	88254
0.472	89279
0.476	89572
0.479	88981
0.483	88121
0.486	89506
0.489	89050
0.493	88457
0.496	89883
0.5	88887
0.503	88643
0.507	88597
0.51	89298
0.513	89820
0.517	88710
0.52	88720
0.524	88049
0.527	89673
0.531	88710
0.534	88154
0.538	87237
0.541	88219
0.544	88499
0.548	88414
0.551	89058
0.555	89321
0.558	88406
0.562	88455
0.565	88386
0.568	89300
0.572	89018
0.575	88387
0.579	89264
0.582	89015
0.586	88505
0.589	89151
0.592	89389
0.596	89591
0.599	88781
0.603	89228
0.606	88456
0.61	89104
0.613	88406
0.616	87903
0.62	88951
0.623	88007
0.627	88181
0.63	87906
0.634	88401
0.637	89158
0.64	88942
0.644	87808
0.647	88584
0.651	88470
0.654	88201
0.658	87354
0.661	89099
0.664	87998
0.668	87920
0.671	88325
0.675	88974
0.678	89596
0.682	88589
0.685	87541
0.689	88841
0.692	88616
0.695	88558
0.699	87997
0.702	88310
0.706	90092
0.709	88863
0.713	88195
0.716	88520
0.719	87694
0.723	88083
0.726	88992
0.73	88482
0.733	87823
0.737	90329
0.74	89835
0.743	87710
0.747	88950
0.75	88381
0.754	88793
0.757	88906
0.761	87878
0.764	89100
0.767	88348
0.771	88285
0.774	88485
0.778	88186
0.781	89125
0.785	88597
0.788	88205
0.791	89341
0.795	88189
0.798	87954
0.802	88352
0.805	89209
0.809	88344
0.812	88807
0.815	88651
0.819	88767
0.822	89239
0.826	87648
0.829	88124
0.833	87935
0.836	87570
0.84	88763
0.843	88160
0.846	89036
0.85	88467
0.853	87431
0.857	88296
0.86	87861
0.864	88638
0.867	88865
0.87	89196
0.874	87783
0.877	87225
0.881	89018
0.884	88388
0.888	89004
0.891	88569
0.894	88533
0.898	89202
0.901	90134
0.905	87849
0.908	89170
0.912	87167
0.915	89297
0.918	89039
0.922	88337
0.925	88274
0.929	87656
0.932	88444
0.936	88817
0.939	88220
0.942	88545
0.946	87765
0.949	88640
0.953	88834
0.956	87445
0.96	88029
0.963	89211
0.966	88350
0.97	88066
0.973	88957
0.977	87709
0.98	87841
0.984	88140
0.987	88727
0.991	87900
0.994	87634
0.997	87916
1.001	88334
1.004	89111
1.008	88228
1.011	88708
1.015	88723
1.018	87952
1.021	88833
1.025	87542
1.028	88417
1.032	88206
1.035	88202
1.039	89112
1.042	88915
1.045	87537
1.049	88181
1.052	87808
1.056	88222
1.059	88293
1.063	90126
1.066	88809
1.069	88522
1.073	88617
1.076	86927
1.08	88398
1.083	88481
1.087	87592
1.09	89042
1.093	88661
1.097	87988
1.1	87757
1.104	89353
1.107	87701
1.111	87966
1.114	88816
1.118	89444
1.121	87699
1.124	88436
1.128	88087
1.131	89158
1.135	88498
1.138	89280
1.142	87733
1.145	88469
1.148	88855
1.152	88835
1.155	88441
1.159	87378
1.162	88799
1.166	88764
1.169	87153
1.172	87319
1.176	88892
1.179	88630
1.183	87773
1.186	88047
1.19	88000
1.193	88715
1.196	88676
1.2	88870
1.203	88177
1.207	89005
1.21	87947
1.214	87926
1.217	87553
1.22	88414
1.224	88576
1.227	88791
1.231	88591
1.234	89009
1.238	88755
1.241	87997
1.244	87238
1.248	88346
1.251	88699
1.255	88447
1.258	88407
1.262	88176
1.265	88513
1.269	89049
1.272	88225
1.275	87120
1.279	88133
1.282	88100
1.286	87481
1.289	87713
1.293	89142
1.296	87876
1.299	88297
1.303	87642
1.306	88095
1.31	88596
1.313	88821
1.317	88521
1.32	87905
1.323	86868
1.327	87288
1.33	88653
1.334	87454
1.337	88479
1.341	88387
1.344	88208
1.347	88701
1.351	88189
1.354	88841
1.358	86746
1.361	87869
1.365	87932
1.368	89288
1.371	87096
1.375	88138
1.378	87982
1.382	87763
1.385	86866
1.389	87701
1.392	87625
1.395	88253
1.399	88128
1.402	88615
1.406	89261
1.409	88601
1.413	87542
1.416	88097
1.42	88296
1.423	88763
1.426	88904
1.43	88113
1.433	89044
1.437	88229
1.44	87510
1.444	88793
1.447	89030
1.45	86847
1.454	88518
1.457	87733
1.461	89638
1.464	88613
1.468	87801
1.471	87536
1.474	88071
1.478	88002
1.481	88701
1.485	89150
1.488	87291
1.492	88028
1.495	88414
1.498	89017
1.502	88505
1.505	88197
1.509	88360
1.512	87516
1.516	87018
1.519	87654
1.522	87964
1.526	88459
1.529	88342
1.533	86930
1.536	88294
1.54	88988
1.543	87756
1.546	87739
1.55	88275
1.553	86863
1.557	88458
1.56	89357
1.564	88937
1.567	88204
1.571	87379
1.574	87936
1.577	87517
1.581	87477
1.584	87727
1.588	88115
1.591	87935
1.595	88321
1.598	88143
1.601	88609
1.605	88972
1.608	87820
1.612	87620
1.615	88369
1.619	87924
1.622	88538
1.625	88310
1.629	88093
1.632	88130
1.636	88159
1.639	89056
1.643	87657
1.646	88862
1.649	87840
1.653	88257
1.656	88069
1.66	88093
1.663	86687
1.667	87242
1.67	88619
1.673	88395
1.677	87695
1.68	86889
1.684	88026
1.687	87441
1.691	87757
1.694	87948
1.697	88306
1.701	87953
1.704	88343
1.708	87780
1.711	88498
1.715	88569
1.718	86911
1.722	87473
1.725	88091
1.728	88889
1.732	87614
1.735	88445
1.739	88301
1.742	88114
1.746	87670
1.749	88244
1.752	87939
1.756	88077
1.759	88096
1.763	88386
1.766	87597
1.77	87140
1.773	87199
1.776	88259
1.78	88253
1.783	87461
1.787	87995
1.79	87484
1.794	87406
1.797	88936
1.8	89242
1.804	88259
1.807	87911
1.811	87706
1.814	89010
1.818	88277
1.821	87575
1.824	87777
1.828	89553
1.831	88216
1.835	87378
1.838	88224
1.842	88510
1.845	88950
1.848	88121
1.852	87597
1.855	88232
1.859	88602
1.862	88236
1.866	88899
1.869	88757
1.873	88237
1.876	88439
1.879	88197
1.883	88879
1.886	86931
1.89	88371
1.893	87958
1.897	87663
1.9	86767
1.903	87951
1.907	87620
1.91	88531
1.914	88246
1.917	86617
1.921	89148
1.924	88160
1.927	87626
1.931	87748
1.934	88248
1.938	88125
1.941	88469
1.945	87149
1.948	87085
1.951	88182
1.955	87963
1.958	88181
1.962	87274
1.965	87572
1.969	86537
1.972	87821
1.975	87285
1.979	88926
1.982	88343
1.986	88111
1.989	87139
1.993	87530
1.996	88116
1.999	87649
2.003	87728
2.006	87819
2.01	88369
2.013	86903
2.017	87970
2.02	88163
2.024	88118
2.027	87815
2.03	88365
2.034	87771
2.037	88358
2.041	89240
2.044	88214
2.048	88180
2.051	87662
2.054	87507
2.058	87823
2.061	87531
2.065	87509
2.068	88599
2.072	88274
2.075	88591
2.078	88376
2.082	88660
2.085	87342
2.089	88416
2.092	87508
2.096	87285
2.099	87718
2.102	87371
2.106	86946
2.109	86604
2.113	88034
2.116	88447
2.12	88360
2.123	88209
2.126	87642
2.13	87648
2.133	87324
2.137	86631
2.14	88222
2.144	88871
2.147	88012
2.15	88582
2.154	88030
2.157	88442
2.161	87909
2.164	88591
2.168	88277
2.171	87604
2.175	87554
2.178	87442
2.181	88238
2.185	87659
2.188	87784
2.192	88312
2.195	88306
2.199	88707
2.202	87408
2.205	87647
2.209	87461
2.212	87548
2.216	87553
2.219	88404
2.223	87831
2.226	87940
2.229	88766
2.233	87960
2.236	87258
2.24	88051
2.243	87748
2.247	87676
2.25	87792
2.253	86849
2.257	87393
2.26	88295
2.264	87873
2.267	86999
2.271	88106
2.274	87927
2.277	87875
2.281	88333
2.284	87358
2.288	86766
2.291	86833
2.295	88621
2.298	88521
2.302	87550
2.305	87962
2.308	87743
2.312	86454
2.315	87368
2.319	86973
2.322	86549
2.326	88305
2.329	88040
2.332	87967
2.336	86961
2.339	88808
2.343	88204
2.346	88083
2.35	87304
2.353	88149
2.356	88630
2.36	88244
2.363	87691
2.367	87308
2.37	88125
2.374	88280
2.377	87319
2.38	87672
2.384	87769
2.387	87361
2.391	87489
2.394	87513
2.398	88063
2.401	88101
2.404	88126
2.408	87211
2.411	87827
2.415	87120
2.418	87119
2.422	87207
2.425	88175
2.428	87474
2.432	89102
2.435	87196
2.439	87169
2.442	87622
2.446	88044
2.449	87355
2.453	86967
2.456	87937
2.459	87546
2.463	88561
2.466	87984
2.47	88011
2.473	87371
2.477	88408
2.48	87479
2.483	86944
2.487	86821
2.49	86993
2.494	88429
2.497	88183
2.501	88251
2.504	87998
2.507	87747
2.511	87411
2.514	87747
2.518	87683
2.521	88085
2.525	88167
2.528	87250
2.531	87865
2.535	86815
2.538	87354
2.542	88638
2.545	86945
2.549	87801
2.552	87238
2.555	87568
2.559	87938
2.562	88113
2.566	88404
2.569	87975
2.573	87664
2.576	89155
2.579	87980
2.583	87904
2.586	86456
2.59	87756
2.593	86717
2.597	88348
2.6	87656
2.604	87288
2.607	88086
2.61	86881
2.614	89093
2.617	88011
2.621	87800
2.624	86189
2.628	87322
2.631	86942
2.634	87565
2.638	87554
2.641	88566
2.645	88168
2.648	88073
2.652	87726
2.655	87328
2.658	86878
2.662	87185
2.665	88042
2.669	88283
2.672	86642
2.676	88233
2.679	87388
2.682	87492
2.686	87275
2.689	88885
2.693	88521
2.696	87866
2.7	87763
2.703	87517
2.706	87610
2.71	89430
2.713	87451
2.717	88439
2.72	88060
2.724	88787
2.727	87839
2.73	86837
2.734	86963
2.737	88121
2.741	86784
2.744	87154
2.748	88108
2.751	87606
2.755	87090
2.758	88065
2.761	87463
2.765	87661
2.768	87917
2.772	86704
2.775	87947
2.779	87482
2.782	87581
2.785	87424
2.789	87520
2.792	87596
2.796	89126
2.799	87883
2.803	88309
2.806	87884
2.809	87106
2.813	87785
2.816	87694
2.82	87588
2.823	87042
2.827	88168
2.83	87480
2.833	88653
2.837	87418
2.84	87663
2.844	88251
2.847	87749
2.851	87086
2.854	87024
2.857	87217
2.861	88509
2.864	86918
2.868	87740
2.871	87821
2.875	88442
2.878	87497
2.881	88566
2.885	87709
2.888	87506
2.892	87785
2.895	86840
2.899	88104
2.902	87076
2.906	86105
2.909	87730
2.912	88134
2.916	87140
2.919	88465
2.923	87340
2.926	87884
2.93	88865
2.933	87456
2.936	87179
2.94	87713
2.943	87896
2.947	87937
2.95	87866
2.954	88731
2.957	87618
2.96	86596
2.964	87246
2.967	88318
2.971	86766
2.974	87745
2.978	88073
2.981	87242
2.984	87898
2.988	87382
2.991	86436
2.995	88349
2.998	87911
3.002	88136
3.005	88148
3.008	87151
3.012	86724
3.015	87111
3.019	88998
3.022	88227
3.026	88593
3.029	87953
3.032	86578
3.036	87764
3.039	87564
3.043	88166
3.046	87136
3.05	87738
3.053	88223
3.057	87134
3.06	87827
3.063	87667
3.067	88089
3.07	87470
3.074	87582
3.077	87400
3.081	87759
3.084	88479
3.087	87477
3.091	88059
3.094	88285
3.098	88793
3.101	89049
3.105	88662
3.108	89121
3.111	91398
3.115	91862
3.118	92090
3.122	91955
3.125	93022
3.129	93597
3.132	94353
3.135	92799
3.139	93883
3.142	93262
3.146	91966
3.149	92317
3.153	92048
3.156	92288
3.159	92093
3.163	91832
3.166	91195
3.17	91150
3.173	91739
3.177	90565
3.18	91488
3.183	89893
3.187	89660
3.19	88843
3.194	87935
3.197	88359
3.201	89128
3.204	88751
3.208	88652
3.211	88887
3.214	87610
3.218	88806
3.221	87296
3.225	88563
3.228	89496
3.232	88687
3.235	87748
3.238	87993
3.242	87783
3.245	87938
3.249	88287
3.252	88655
3.256	88094
3.259	88627
3.262	87755
3.266	86568
3.269	87921
3.273	86758
3.276	86711
3.28	88162
3.283	87670
3.286	89227
3.29	87752
3.293	87742
3.297	87408
3.3	88866
3.304	87707
3.307	87275
3.31	87414
3.314	88292
3.317	89368
3.321	87771
3.324	87275
3.328	86920
3.331	88832
3.335	87515
3.338	87417
3.341	87253
3.345	87398
3.348	88028
3.352	88181
3.355	88309
3.359	87527
3.362	87652
3.365	87757
3.369	87459
3.372	87656
3.376	87418
3.379	86859
3.383	87837
3.386	88215
3.389	89393
3.393	88973
3.396	88521
3.4	88427
3.403	87708
3.407	87888
3.41	87719
3.413	87461
3.417	88036
3.42	87463
3.424	86790
3.427	88346
3.431	87301
3.434	88552
3.437	87491
3.441	87582
3.444	87561
3.448	87313
3.451	87914
3.455	88948
3.458	87666
3.461	87267
3.465	88658
3.468	88261
3.472	87641
3.475	88369
3.479	88070
3.482	88320
3.486	88922
3.489	87491
3.492	87005
3.496	88066
3.499	87348
3.503	87621
3.506	87415
3.51	87632
3.513	88166
3.516	87857
3.52	87897
3.523	87823
3.527	87601
3.53	87087
3.534	86892
3.537	87729
3.54	86542
3.544	88370
3.547	87475
3.551	87911
3.554	87946
3.558	87475
3.561	87231
3.564	87166
3.568	88076
3.571	88168
3.575	87781
3.578	87330
3.582	87475
3.585	87589
3.588	87149
3.592	86975
3.595	87643
3.599	88030
3.602	88281
3.606	87212
3.609	88411
3.612	87716
3.616	87485
3.619	87435
3.623	87815
3.626	88732
3.63	87244
3.633	87476
3.637	86980
3.64	89230
3.643	86806
3.647	87168
3.65	88559
3.654	87569
3.657	87851
3.661	86495
3.664	87788
3.667	87809
3.671	88719
3.674	88460
3.678	88486
3.681	86642
3.685	86808
3.688	88592
3.691	87140
3.695	87462
3.698	87142
3.702	87038
3.705	88277
3.709	86441
3.712	87567
3.715	87608
3.719	86963
3.722	87963
3.726	87104
3.729	88394
3.733	88769
3.736	87333
3.739	87104
3.743	88310
3.746	87640
3.75	87064
3.753	88008
3.757	87795
3.76	87432
3.763	88778
3.767	88297
3.77	87832
3.774	87759
3.777	87557
3.781	86623
3.784	86605
3.788	88375
3.791	87762
3.794	88084
3.798	87596
3.801	87880
3.805	88492
3.808	87903
3.812	88310
3.815	87593
3.818	87454
3.822	88228
3.825	87095
3.829	87619
3.832	86361
3.836	87191
3.839	88219
3.842	87713
3.846	87552
3.849	86867
3.853	88218
3.856	87919
3.86	87985
3.863	87510
3.866	88321
3.87	87602
3.873	87995
3.877	87313
3.88	86706
3.884	87169
3.887	86900
3.89	87782
3.894	87233
3.897	87765
3.901	88276
3.904	87574
3.908	88161
3.911	86897
3.914	86972
3.918	87826
3.921	87943
3.925	87741
3.928	87231
3.932	86749
3.935	88438
3.939	87546
3.942	87091
3.945	87475
3.949	87867
3.952	87866
3.956	87159
3.959	88287
3.963	87164
3.966	87317
3.969	87466
3.973	88230
3.976	88318
3.98	86936
3.983	87526
3.987	88439
3.99	87115
3.993	88361
3.997	86561
4	88315
4.004	87882
4.007	88027
4.011	88064
4.014	88172
4.017	86967
4.021	87905
4.024	87999
4.028	87370
4.031	87067
4.035	87470
4.038	87454
4.041	88316
4.045	86670
4.048	88142
4.052	86865
4.055	85977
4.059	87934
4.062	87056
4.065	87721
4.069	87748
4.072	88392
4.076	87786
4.079	87513
4.083	88610
4.086	88294
4.09	87083
4.093	87973
4.096	87982
4.1	88050
4.103	86916
4.107	86754
4.11	87986
4.114	87466
4.117	87658
4.12	87249
4.124	88556
4.127	87123
4.131	87130
4.134	88590
4.138	88029
4.141	87376
4.144	88809
4.148	87833
4.151	87347
4.155	89010
4.158	87035
4.162	87281
4.165	87550
4.168	87128
4.172	87626
4.175	87667
4.179	87195
4.182	86703
4.186	87697
4.189	87700
4.192	88122
4.196	86827
4.199	87756
4.203	87180
4.206	87920
4.21	88770
4.213	88495
4.216	87731
4.22	87122
4.223	88578
4.227	86889
4.23	87196
4.234	88515
4.237	88231
4.241	88648
4.244	87860
4.247	88140
4.251	89184
4.254	87217
4.258	88529
4.261	87505
4.265	87860
4.268	88170
4.271	88202
4.275	87083
4.278	87708
4.282	87731
4.285	87064
4.289	87261
4.292	87467
4.295	86901
4.299	88059
4.302	87906
4.306	86809
4.309	88298
4.313	88549
4.316	87754
4.319	87965
4.323	87781
4.326	87883
4.33	88409
4.333	87628
4.337	88008
4.34	86730
4.343	87879
4.347	87354
4.35	88091
4.354	87532
4.357	87405
4.361	88178
4.364	87867
4.368	88437
4.371	88225
4.374	88177
4.378	88370
4.381	86679
4.385	88295
4.388	87927
4.392	88029
4.395	87549
4.398	88129
4.402	87905
4.405	87687
4.409	88011
4.412	88462
4.416	89046
4.419	89093
4.422	88895
4.426	88948
4.429	90264
4.433	89646
4.436	90379
4.44	90054
4.443	90122
4.446	89987
4.45	90032
4.453	90042
4.457	89757
4.46	89760
4.464	89723
4.467	89369
4.47	90329
4.474	89195
4.477	90218
4.481	88811
4.484	89725
4.488	89197
4.491	89649
4.494	89984
4.498	89007
4.501	88862
4.505	88373
4.508	88472
4.512	87611
4.515	87984
4.519	87773
4.522	88584
4.525	88281
4.529	88561
4.532	87647
4.536	87455
4.539	87335
4.543	87188
4.546	87454
4.549	88682
4.553	87798
4.556	88206
4.56	88596
4.563	88465
4.567	87500
4.57	88194
4.573	86944
4.577	88481
4.58	88904
4.584	87436
4.587	87859
4.591	87005
4.594	87753
4.597	87495
4.601	87740
4.604	87294
4.608	87583
4.611	86988
4.615	87274
4.618	88653
4.621	88431
4.625	88807
4.628	87153
4.632	88735
4.635	87130
4.639	87949
4.642	88117
4.645	88294
4.649	86820
4.652	87346
4.656	87729
4.659	86478
4.663	88298
4.666	88653
4.67	86797
4.673	87808
4.676	87423
4.68	87756
4.683	88246
4.687	87764
4.69	87831
4.694	86497
4.697	87489
4.7	87827
4.704	88067
4.707	88057
4.711	87888
4.714	87230
4.718	88367
4.721	87380
4.724	87586
4.728	87321
4.731	87565
4.735	87702
4.738	88473
4.742	87675
4.745	87623
4.748	86837
4.752	87971
4.755	88818
4.759	87004
4.762	87535
4.766	88368
4.769	88499
4.772	87855
4.776	86381
4.779	87974
4.783	88491
4.786	88025
4.79	87896
4.793	88396
4.796	89058
4.8	87226
4.803	87524
4.807	88384
4.81	87571
4.814	87859
4.817	87774
4.821	87880
4.824	87175
4.827	87720
4.831	87911
4.834	87208
4.838	88519
4.841	87841
4.845	88850
4.848	88798
4.851	86956
4.855	88763
4.858	87576
4.862	87348
4.865	88587
4.869	87707
4.872	87536
4.875	88006
4.879	87655
4.882	87517
4.886	87814
4.889	88703
4.893	87041
4.896	88167
4.899	88473
4.903	88274
4.906	87052
4.91	87622
4.913	87636
4.917	87409
4.92	87851
4.923	87514
4.927	87005
4.93	86537
4.934	87793
4.937	87492
4.941	88310
4.944	88032
4.947	87918
4.951	87829
4.954	87329
4.958	87956
4.961	88300
4.965	87425
4.968	87512
4.972	87844
4.975	88176
4.978	87352
4.982	88590
4.985	87244
4.989	87066
4.992	87679
4.996	87490
4.999	89190
5.002	87599
5.006	88310
5.009	87725
5.013	87961
5.016	87746
5.02	88754
5.023	87713
5.026	87854
5.03	87422
5.033	87719
5.037	87630
5.04	87820
5.044	87344
5.047	87411
5.05	87626
5.054	87918
5.057	87648
5.061	87305
5.064	88757
5.068	88658
5.071	88057
5.074	88569
5.078	86996
5.081	87383
5.085	88875
5.088	87465
5.092	88588
5.095	87574
5.098	88134
5.102	86670
5.105	88142
5.109	87307
5.112	87886
5.116	88256
5.119	88560
5.123	87659
5.126	88372
5.129	87814
5.133	87938
5.136	88215
5.14	87997
5.143	88675
5.147	88299
5.15	87436
5.153	87219
5.157	87339
5.16	86737
5.164	87220
5.167	87880
5.171	87318
5.174	88264
5.177	88570
5.181	87384
5.184	88302
5.188	87522
5.191	88241
5.195	87373
5.198	87745
5.201	86588
5.205	86983
5.208	86960
5.212	87821
5.215	87759
5.219	87992
5.222	88920
5.225	87128
5.229	87835
5.232	87005
5.236	86023
5.239	87633
5.243	89186
5.246	87300
5.249	88539
5.253	87688
5.256	87383
5.26	87946
5.263	88294
5.267	87058
5.27	88484
5.274	87081
5.277	88289
5.28	87171
5.284	86830
5.287	87336
5.291	87227
5.294	87189
5.298	88125
5.301	87219
5.304	87615
5.308	88580
5.311	87575
5.315	87719
5.318	87669
5.322	87582
5.325	87395
5.328	88467
5.332	87928
5.335	87760
5.339	87283
5.342	87993
5.346	88471
5.349	87285
5.352	87519
5.356	88697
5.359	86670
5.363	87431
5.366	87041
5.37	88559
5.373	87079
5.376	88166
5.38	87034
5.383	87799
5.387	87706
5.39	89027
5.394	88054
5.397	87022
5.4	87701
5.404	86946
5.407	87015
5.411	87639
5.414	87399
5.418	88468
5.421	88132
5.425	88085
5.428	86913
5.431	87915
5.435	88624
5.438	87706
5.442	87790
5.445	86661
5.449	87518
5.452	88910
5.455	88829
5.459	88537
5.462	88790
5.466	86349
5.469	87567
5.473	87716
5.476	87208
5.479	87718
5.483	88254
5.486	88368
5.49	87287
5.493	86539
5.497	88670
5.5	87139
5.503	87452
5.507	87442
5.51	86676
5.514	88358
5.517	87474
5.521	87461
5.524	86942
5.527	87883
5.531	86943
5.534	87945
5.538	88793
5.541	88319
5.545	87992
5.548	87273
5.552	87267
5.555	87971
5.558	87183
5.562	87948
5.565	88389
5.569	88536
5.572	87732
5.576	87686
5.579	87158
5.582	87772
5.586	88334
5.589	87783
5.593	88442
5.596	88596
5.6	88111
5.603	87864
5.606	87465
5.61	88369
5.613	88484
5.617	87177
5.62	88016
5.624	88630
5.627	87876
5.63	87659
5.634	88124
5.637	86612
5.641	87018
5.644	87012
5.648	87541
5.651	88133
5.654	87389
5.658	88751
5.661	88444
5.665	87342
5.668	87426
5.672	87460
5.675	87798
5.678	87469
5.682	87534
5.685	87412
5.689	87227
5.692	87125
5.696	87215
5.699	87326
5.703	87873
5.706	87830
5.709	88017
5.713	88100
5.716	88318
5.72	87841
5.723	86942
5.727	87421
5.73	88086
5.733	87604
5.737	86956
5.74	87278
5.744	87781
5.747	87776
5.751	88231
5.754	89062
5.757	87532
5.761	87216
5.764	87531
5.768	88887
5.771	88436
5.775	88289
5.778	87893
5.781	87273
5.785	87175
5.788	87018
5.792	87192
5.795	87585
5.799	87127
5.802	87567
5.805	87681
5.809	88255
5.812	87793
5.816	88585
5.819	87829
5.823	87456
5.826	87668
5.829	88295
5.833	88020
5.836	88132
5.84	88238
5.843	86851
5.847	87824
5.85	87623
5.854	88894
5.857	87936
5.86	87540
5.864	87308
5.867	86470
5.871	88186
5.874	88597
5.878	88786
5.881	87224
5.884	87065
5.888	86915
5.891	88779
5.895	87505
5.898	88557
5.902	88332
5.905	87599
5.908	87880
5.912	88346
5.915	87598
5.919	87846
5.922	88627
5.926	87577
5.929	87707
5.932	87498
5.936	87003
5.939	88528
5.943	88256
5.946	87431
5.95	86757
5.953	87314
5.956	88134
5.96	88063
5.963	89412
5.967	89769
5.97	89832
5.974	91323
5.977	94278
5.98	95324
5.984	101157
5.987	108229
5.991	118289
5.994	130651
5.998	149258
6.001	173143
6.005	205455
6.008	248528
6.011	302683
6.015	369690
6.018	451758
6.022	542717
6.025	648176
6.029	754644
6.032	871487
6.035	986539
6.039	1105447
6.042	1210754
6.046	1318915
6.049	1397870
6.053	1470085
6.056	1527194
6.059	1564884
6.063	1583904
6.066	1586459
6.07	1570199
6.073	1541004
6.077	1505129
6.08	1452189
6.083	1398289
6.087	1326255
6.09	1254487
6.094	1182922
6.097	1103547
6.101	1020991
6.104	942782
6.107	862604
6.111	787749
6.114	714855
6.118	646085
6.121	577165
6.125	517784
6.128	459037
6.131	408526
6.135	360287
6.138	317754
6.142	284068
6.145	248995
6.149	223486
6.152	200417
6.156	179592
6.159	162676
6.162	151799
6.166	138360
6.169	131781
6.173	122502
6.176	119101
6.18	112719
6.183	109561
6.186	108284
6.19	105749
6.193	102146
6.197	99693
6.2	99941
6.204	98739
6.207	98243
6.21	97923
6.214	95554
6.217	95942
6.221	94590
6.224	95275
6.228	94613
6.231	94166
6.234	93438
6.238	93525
6.241	93111
6.245	93227
6.248	92756
6.252	91961
6.255	92793
6.258	91961
6.262	92095
6.265	93034
6.269	92169
6.272	93374
6.276	91445
6.279	89884
6.282	92238
6.286	90626
6.289	90178
6.293	91696
6.296	90578
6.3	90771
6.303	90330
6.307	90815
6.31	90091
6.313	91500
6.317	91031
6.32	90150
6.324	90048
6.327	89776
6.331	90703
6.334	89970
6.337	89934
6.341	90404
6.344	88889
6.348	89600
6.351	89422
6.355	90868
6.358	90569
6.361	89969
6.365	89006
6.368	88895
6.372	89575
6.375	89367
6.379	88651
6.382	89226
6.385	88603
6.389	90041
6.392	89186
6.396	89719
6.399	88932
6.403	90573
6.406	89330
6.409	90454
6.413	90160
6.416	88992
6.42	89024
6.423	88760
6.427	90154
6.43	89499
6.433	89067
6.437	89838
6.44	90022
6.444	88802
6.447	90227
6.451	89286
6.454	89468
6.458	88581
6.461	88657
6.464	89368
6.468	89554
6.471	88939
6.475	88612
6.478	89901
6.482	89888
6.485	88778
6.488	89187
6.492	88961
6.495	89558
6.499	88928
6.502	89435
6.506	89877
6.509	88970
6.512	90077
6.516	91448
6.519	88886
6.523	90194
6.526	88381
6.53	88338
6.533	88878
6.536	89014
6.54	90043
6.543	89064
6.547	89692
6.55	90109
6.554	88263
6.557	89435
6.56	89022
6.564	89188
6.567	89242
6.571	89582
6.574	88854
6.578	90218
6.581	88746
6.585	88585
6.588	89256
6.591	89663
6.595	89326
6.598	88987
6.602	89419
6.605	89845
6.609	89297
6.612	88804
6.615	89980
6.619	88714
6.622	88261
6.626	88400
6.629	89429
6.633	88757
6.636	89539
6.639	89614
6.643	88669
6.646	89833
6.65	89637
6.653	89247
6.657	88903
6.66	89240
6.663	88401
6.667	89792
6.67	88722
6.674	89023
6.677	89612
6.681	89550
6.684	89406
6.687	88665
6.691	87826
6.694	89077
6.698	88954
6.701	88866
6.705	89227
6.708	88754
6.711	89136
6.715	88067
6.718	89048
6.722	89014
6.725	88208
6.729	89446
6.732	90485
6.736	87933
6.739	89066
6.742	89640
6.746	89069
6.749	89176
6.753	88526
6.756	90314
6.76	89754
6.763	89997
6.766	89631
6.77	89527
6.773	89272
6.777	89179
6.78	89725
6.784	89373
6.787	88611
6.79	88893
6.794	89150
6.797	88919
6.801	90714
6.804	89161
6.808	89060
6.811	88629
6.814	88756
6.818	89387
6.821	89652
6.825	88799
6.828	89608
6.832	90233
6.835	89501
6.838	89450
6.842	88972
6.845	89800
6.849	89000
6.852	90063
6.856	89118
6.859	88825
6.862	90009
6.866	88198
6.869	89166
6.873	88406
6.876	88747
6.88	89326
6.883	89323
6.887	88993
6.89	89079
6.893	90043
6.897	89675
6.9	89351
6.904	89068
6.907	88956
6.911	89791
6.914	88059
6.917	89182
6.921	88975
6.924	89087
6.928	89728
6.931	89484
6.935	88362
6.938	89628
6.941	89399
6.945	90446
[truncated: 3,802 more rows]

## Sheet: Figure S12
Figure S112a			Figure S12b
x	y		x	y
0.091	89598		5.1	14.1316
0.095	89687		6.2	5.39412
0.098	89421		6.8	18.4808
0.102	89445		9.5	13.8755
0.105	89491		9.9	10.9159
0.109	89304		10.8	18.2909
0.112	88742		12.1	592.534
0.116	89197		13.1	1884.37
0.119	89005		14.2	5781.16
0.122	88651		15.1	10277.4
0.126	88871		16.1	145.727
0.129	89055		19.7	15.5418
0.133	88802		20.4	25.0225
0.136	88980		21.4	13.8217
0.14	89408		22.3	11.9211
0.143	89070		23	5.60602
0.146	89301		24.1	4072.75
0.15	89558		25.1	26114.9
0.153	88822		26.1	167534
0.157	90296		27.1	258058
0.16	89041		28.1	779552
0.164	88207		29.1	172971
0.167	88637		30.1	195122
0.17	89276		31.1	4504.01
0.174	88621		33	6.55445
0.177	89591		33.6	13.5107
0.181	89749		35	12.9384
0.184	89363		35.8	12.6217
0.188	89571		36.2	1.13966
0.191	88838		37.2	18.0534
0.194	89749		39.1	6.85618
0.198	88650		40.9	48.1382
0.201	88913		42.1	24.0543
0.205	89041		43.2	54.8818
0.208	89312		46.1	2.16195
0.212	89669		47.3	2.73217
0.215	88996		47.6	2.8749
0.218	88564		48.6	9.20089
0.222	88129		49.9	21.2667
0.225	89398		51	16.7996
0.229	88737		52.2	3.70234
0.232	88558		52.8	4.71523
0.236	88590		53.6	7.49344
0.239	89894		54.2	6.00488
0.242	88804		55.2	1.11837
0.246	88897		55.9	13.4494
0.249	89012		57.1	11.679
0.253	87798		58.9	4.17591
0.256	88664		59.7	8.4852
0.26	87838		60.2	9.11757
0.263	88011		61.5	4.35242
0.267	88121		62.1	9.71445
0.27	88893		62.7	6.6573
0.273	88583		64.1	1.39985
0.277	87785		64.5	1.20837
0.28	88616		65.2	0.79457
0.284	88943		65.7	8.67443
0.287	88585		66.2	2.50005
0.291	89840		66.9	10.2759
0.294	88807		67.6	2.31258
0.297	89147		69	54.5462
0.301	87969
0.304	89303
0.308	89105
0.311	88663
0.315	88889
0.318	89540
0.321	89049
0.325	88704
0.328	87947
0.332	87776
0.335	88420
0.339	88654
0.342	88736
0.345	87789
0.349	88627
0.352	88796
0.356	88560
0.359	89090
0.363	89475
0.366	88259
0.369	88964
0.373	88170
0.376	88164
0.38	88877
0.383	88520
0.387	88957
0.39	87564
0.394	88233
0.397	88861
0.4	88364
0.404	90269
0.407	87783
0.411	88825
0.414	88893
0.418	88507
0.421	88762
0.424	88492
0.428	88385
0.431	88840
0.435	86661
0.438	87675
0.442	89219
0.445	88845
0.448	88759
0.452	88869
0.455	87507
0.459	87900
0.462	87760
0.466	88713
0.469	88280
0.472	87436
0.476	88377
0.479	86853
0.483	88823
0.486	88116
0.49	87825
0.493	88599
0.496	88305
0.5	86702
0.503	87532
0.507	87960
0.51	88365
0.514	88917
0.517	88872
0.52	87918
0.524	87987
0.527	89402
0.531	87403
0.534	87766
0.538	88337
0.541	88263
0.545	88316
0.548	88572
0.551	88823
0.555	88063
0.558	88810
0.562	88172
0.565	88527
0.569	87422
0.572	88919
0.575	88089
0.579	87791
0.582	86779
0.586	88332
0.589	88800
0.593	88640
0.596	88656
0.599	88766
0.603	88082
0.606	87431
0.61	88156
0.613	88393
0.617	88060
0.62	88846
0.623	87623
0.627	87637
0.63	87789
0.634	88416
0.637	88186
0.641	87183
0.644	88588
0.647	89026
0.651	88744
0.654	88270
0.658	87807
0.661	86906
0.665	87389
0.668	88256
0.671	88586
0.675	87556
0.678	89173
0.682	88511
0.685	88199
0.689	88048
0.692	87834
0.696	88768
0.699	87942
0.702	88181
0.706	88564
0.709	88352
0.713	86850
0.716	87971
0.72	87882
0.723	88720
0.726	87137
0.73	87888
0.733	87280
0.737	87194
0.74	87243
0.744	89623
0.747	88223
0.75	88645
0.754	88777
0.757	89120
0.761	88025
0.764	87419
0.768	87134
0.771	87237
0.774	88552
0.778	87423
0.781	88701
0.785	88692
0.788	88033
0.792	87825
0.795	88804
0.798	89297
0.802	88111
0.805	87279
0.809	87567
0.812	88291
0.816	88067
0.819	88830
0.822	88370
0.826	88058
0.829	87630
0.833	87896
0.836	88328
0.84	87584
0.843	88448
0.847	87965
0.85	88092
0.853	89170
0.857	88487
0.86	87897
0.864	88606
0.867	87288
0.871	88902
0.874	87085
0.877	87183
0.881	87882
0.884	87879
0.888	88909
0.891	87735
0.895	88060
0.898	87704
0.901	88795
0.905	87940
0.908	88255
0.912	87865
0.915	87800
0.919	88325
0.922	89209
0.925	88379
0.929	87738
0.932	88200
0.936	87987
0.939	87033
0.943	87721
0.946	88260
0.949	87368
0.953	88692
0.956	87554
0.96	87437
0.963	87925
0.967	89443
0.97	87668
0.973	88065
0.977	88358
0.98	87929
0.984	88292
0.987	88609
0.991	87836
0.994	88884
0.998	87677
1.001	87990
1.004	88524
1.008	87412
1.011	86896
1.015	88296
1.018	87140
1.022	88702
1.025	87770
1.028	87307
1.032	88775
1.035	88514
1.039	87826
1.042	88134
1.046	88245
1.049	87527
1.052	87830
1.056	87705
1.059	87855
1.063	87597
1.066	88909
1.07	88148
1.073	87995
1.076	88613
1.08	87081
1.083	87905
1.087	87757
1.09	87479
1.094	88739
1.097	87506
1.1	87594
1.104	87220
1.107	88395
1.111	86932
1.114	87841
1.118	88644
1.121	88465
1.124	88233
1.128	87688
1.131	88231
1.135	88100
1.138	88968
1.142	88648
1.145	87320
1.149	88443
1.152	89054
1.155	88756
1.159	88328
1.162	87950
1.166	88283
1.169	87454
1.173	88045
1.176	87201
1.179	87882
1.183	88073
1.186	88794
1.19	87350
1.193	87234
1.197	88355
1.2	86856
1.203	87850
1.207	88034
1.21	87456
1.214	88505
1.217	87784
1.221	88844
1.224	88059
1.227	87650
1.231	88415
1.234	87504
1.238	87466
1.241	88093
1.245	88176
1.248	87660
1.251	89257
1.255	88500
1.258	88380
1.262	88398
1.265	87369
1.269	87699
1.272	88543
1.275	87272
1.279	88275
1.282	88972
1.286	88432
1.289	88699
1.293	87171
1.296	88089
1.3	87656
1.303	87543
1.306	88095
1.31	87987
1.313	88270
1.317	87269
1.32	86535
1.324	86984
1.327	88434
1.33	88206
1.334	87522
1.337	89856
1.341	87713
1.344	88110
1.348	88184
1.351	88467
1.354	88021
1.358	88267
1.361	88201
1.365	88531
1.368	87887
1.372	87151
1.375	88082
1.378	88425
1.382	87542
1.385	87426
1.389	87881
1.392	87579
1.396	87741
1.399	87547
1.402	86846
1.406	87867
1.409	86515
1.413	88689
1.416	88066
1.42	87888
1.423	88829
1.427	88278
1.43	88321
1.433	87891
1.437	87980
1.44	87381
1.444	87719
1.447	87411
1.451	88666
1.454	87485
1.457	87911
1.461	88156
1.464	88469
1.468	87608
1.471	87747
1.475	87474
1.478	87709
1.481	88620
1.485	88597
1.488	87212
1.492	87191
1.495	87626
1.499	87641
1.502	88636
1.505	88590
1.509	87691
1.512	87530
1.516	87973
1.519	88873
1.523	87055
1.526	87065
1.529	88597
1.533	88380
1.536	87224
1.54	88695
1.543	87607
1.547	86984
1.55	88336
1.553	87805
1.557	88363
1.56	88801
1.564	87796
1.567	88538
1.571	87826
1.574	87942
1.578	88297
1.581	87692
1.584	87614
1.588	89175
1.591	87650
1.595	87727
1.598	87172
1.602	87111
1.605	87854
1.608	87556
1.612	88283
1.615	87013
1.619	87013
1.622	87962
1.626	88831
1.629	87754
1.632	88316
1.636	88246
1.639	88116
1.643	88544
1.646	88473
1.65	88006
1.653	88068
1.656	87575
1.66	88257
1.663	87617
1.667	87457
1.67	87659
1.674	87803
1.677	88346
1.68	86813
1.684	87400
1.687	87807
1.691	88181
1.694	87875
1.698	88038
1.701	88959
1.704	88125
1.708	87872
1.711	88505
1.715	87712
1.718	88221
1.722	88873
1.725	88643
1.729	87830
1.732	87241
1.735	87212
1.739	88796
1.742	87516
1.746	88553
1.749	88219
1.753	87378
1.756	87726
1.759	88628
1.763	88288
1.766	87891
1.77	87820
1.773	87996
1.777	87425
1.78	87264
1.783	87606
1.787	88722
1.79	87617
1.794	87401
1.797	89216
1.801	86912
1.804	87405
1.807	87667
1.811	88232
1.814	86667
1.818	87664
1.821	87029
1.825	86847
1.828	87933
1.831	86968
1.835	89193
1.838	88560
1.842	86667
1.845	87220
1.849	86167
1.852	88484
1.855	88202
1.859	87670
1.862	87756
1.866	87185
1.869	87221
1.873	87444
1.876	87602
1.88	87855
1.883	88377
1.886	89099
1.89	87270
1.893	87734
1.897	87573
1.9	87810
1.904	88427
1.907	87999
1.91	87330
1.914	87561
1.917	86726
1.921	87430
1.924	88511
1.928	88357
1.931	88289
1.934	87323
1.938	87621
1.941	87305
1.945	86910
1.948	89598
1.952	87487
1.955	88147
1.958	87433
1.962	86287
1.965	87675
1.969	88698
1.972	87347
1.976	87010
1.979	88235
1.982	86770
1.986	87662
1.989	88072
1.993	87977
1.996	87930
2	88217
2.003	87261
2.006	87859
2.01	88670
2.013	88397
2.017	88451
2.02	86875
2.024	88093
2.027	87742
2.031	86748
2.034	87966
2.037	88931
2.041	87476
2.044	88044
2.048	88745
2.051	88090
2.055	87785
2.058	87236
2.061	87334
2.065	88590
2.068	87744
2.072	87403
2.075	87232
2.079	88107
2.082	88017
2.085	88206
2.089	87487
2.092	88138
2.096	88046
2.099	88462
2.103	88759
2.106	88036
2.109	88436
2.113	87868
2.116	88347
2.12	86861
2.123	89008
2.127	87607
2.13	87707
2.133	87887
2.137	88214
2.14	88286
2.144	87208
2.147	89142
2.151	87714
2.154	87513
2.157	86970
2.161	88580
2.164	87712
2.168	87896
2.171	88491
2.175	87619
2.178	89958
2.182	87649
2.185	87847
2.188	87278
2.192	88433
2.195	87939
2.199	88252
2.202	88103
2.206	87930
2.209	87529
2.212	86080
2.216	88461
2.219	88308
2.223	87473
2.226	88438
2.23	88340
2.233	87552
2.236	89146
2.24	87316
2.243	87882
2.247	88048
2.25	88241
2.254	87106
2.257	88435
2.26	86421
2.264	87266
2.267	88254
2.271	88258
2.274	87314
2.278	86976
2.281	88058
2.284	88388
2.288	87546
2.291	87365
2.295	87828
2.298	87529
2.302	86909
2.305	88719
2.308	88493
2.312	87475
2.315	87818
2.319	87478
2.322	88193
2.326	87764
2.329	88029
2.333	88519
2.336	87899
2.339	87763
2.343	88496
2.346	87120
2.35	88415
2.353	87746
2.357	87348
2.36	87470
2.363	87762
2.367	88474
2.37	88283
2.374	87660
2.377	87636
2.381	88423
2.384	87775
2.387	87743
2.391	88080
2.394	87553
2.398	87965
2.401	88095
2.405	87162
2.408	88768
2.411	86470
2.415	88357
2.418	88185
2.422	87777
2.425	87011
2.429	87930
2.432	87010
2.435	88174
2.439	88072
2.442	87898
2.446	89091
2.449	88718
2.453	89606
2.456	87934
2.46	87912
2.463	87979
2.466	88064
2.47	87301
2.473	87394
2.477	88637
2.48	88239
2.484	87252
2.487	87753
2.49	88020
2.494	87228
2.497	88552
2.501	87847
2.504	86682
2.508	87799
2.511	87972
2.514	89217
2.518	88454
2.521	87703
2.525	88579
2.528	88009
2.532	88070
2.535	87724
2.538	88277
2.542	88113
2.545	86911
2.549	88484
2.552	88712
2.556	87828
2.559	87797
2.562	88069
2.566	88056
2.569	87872
2.573	87266
2.576	86992
2.58	88060
2.583	87150
2.586	87811
2.59	87488
2.593	87962
2.597	87916
2.6	88008
2.604	87598
2.607	88236
2.611	87537
2.614	87825
2.617	88258
2.621	88460
2.624	87742
2.628	87806
2.631	88180
2.635	88682
2.638	87688
2.641	88282
2.645	87980
2.648	87937
2.652	86599
2.655	88158
2.659	87681
2.662	86933
2.665	87955
2.669	88751
2.672	88140
2.676	88718
2.679	87642
2.683	88465
2.686	89389
2.689	88071
2.693	87595
2.696	88552
2.7	86915
2.703	88368
2.707	87091
2.71	87414
2.713	87766
2.717	87443
2.72	88692
2.724	88713
2.727	86988
2.731	88278
2.734	88655
2.737	87063
2.741	88106
2.744	88029
2.748	88190
2.751	87502
2.755	88671
2.758	87482
2.762	88638
2.765	88782
2.768	87831
2.772	88625
2.775	89784
2.779	87229
2.782	87679
2.786	88161
2.789	87764
2.792	88594
2.796	88911
2.799	89071
2.803	87998
2.806	87185
2.81	89088
2.813	87482
2.816	87203
2.82	89107
2.823	88093
2.827	89214
2.83	89425
2.834	87808
2.837	87599
2.84	89114
2.844	88022
2.847	87591
2.851	88241
2.854	87670
2.858	87776
2.861	88251
2.864	88533
2.868	88736
2.871	87312
2.875	88461
2.878	88201
2.882	87676
2.885	87519
2.888	88012
2.892	87705
2.895	88485
2.899	87725
2.902	87658
2.906	86404
2.909	87992
2.913	88326
2.916	88045
2.919	87944
2.923	87130
2.926	87910
2.93	88495
2.933	87401
2.937	88410
2.94	88094
2.943	88232
2.947	87089
2.95	87910
2.954	88357
2.957	86493
2.961	87579
2.964	87944
2.967	88027
2.971	89358
2.974	88694
2.978	88670
2.981	86918
2.985	89774
2.988	88079
2.991	88136
2.995	87822
2.998	88205
3.002	88254
3.005	87411
3.009	88033
3.012	87827
3.015	88142
3.019	87572
3.022	87742
3.026	88888
3.029	87786
3.033	87111
3.036	88616
3.039	89026
3.043	88422
3.046	88106
3.05	87422
3.053	87235
3.057	86842
3.06	86780
3.064	88184
3.067	88567
3.07	86484
3.074	88603
3.077	87145
3.081	87240
3.084	88046
3.088	88162
3.091	88575
3.094	87869
3.098	89550
3.101	89564
3.105	89941
3.108	90583
3.112	91238
3.115	92036
3.118	93718
3.122	94234
3.125	95722
3.129	94692
3.132	95527
3.136	94949
3.139	95015
3.142	95808
3.146	94881
3.149	93297
3.153	93287
3.156	92637
3.16	93038
3.163	93272
3.166	92765
3.17	92801
3.173	91852
3.177	91077
3.18	92582
3.184	92048
3.187	90344
3.19	90780
3.194	89544
3.197	89374
3.201	89622
3.204	89200
3.208	89673
3.211	89026
3.215	88973
3.218	88012
3.221	87775
3.225	89451
3.228	89061
3.232	90024
3.235	87288
3.239	88549
3.242	88798
3.245	87196
3.249	88251
3.252	88419
3.256	88630
3.259	88825
3.263	87865
3.266	88805
3.269	88029
3.273	87457
3.276	88049
3.28	88179
3.283	88506
3.287	88445
3.29	86997
3.293	88388
3.297	88781
3.3	88186
3.304	88248
3.307	88165
3.311	87312
3.314	87740
3.317	89281
3.321	87735
3.324	88151
3.328	87665
3.331	86972
3.335	88816
3.338	86430
3.341	87760
3.345	87974
3.348	88775
3.352	87592
3.355	88326
3.359	88518
3.362	89576
3.366	87775
3.369	88648
3.372	86258
3.376	87554
3.379	87446
3.383	88984
3.386	87931
3.39	87897
3.393	88207
3.396	88329
3.4	88474
3.403	87105
3.407	87504
3.41	88394
3.414	87495
3.417	88169
3.42	87927
3.424	87679
3.427	87967
3.431	87752
3.434	87991
3.438	87887
3.441	88219
3.444	88304
3.448	87992
3.451	88610
3.455	87624
3.458	88155
3.462	88011
3.465	87213
3.468	89018
3.472	88047
3.475	88237
3.479	89134
3.482	87889
3.486	88142
3.489	89199
3.492	88695
3.496	88271
3.499	88491
3.503	88004
3.506	87722
3.51	88087
3.513	87437
3.517	88641
3.52	87655
3.523	86909
3.527	88083
3.53	86977
3.534	87671
3.537	88430
3.541	87858
3.544	87931
3.547	87828
3.551	87898
3.554	87924
3.558	87940
3.561	87333
3.565	87895
3.568	88327
3.571	87416
3.575	88099
3.578	87291
3.582	87804
3.585	88149
3.589	87219
3.592	86861
3.595	87690
3.599	88479
3.602	87509
3.606	87504
3.609	88353
3.613	87496
3.616	87986
3.619	86790
3.623	87358
3.626	86641
3.63	88362
3.633	87852
3.637	88248
3.64	87214
3.644	87342
3.647	88420
3.65	88711
3.654	88715
3.657	87388
3.661	87540
3.664	88504
3.668	87692
3.671	88146
3.674	88362
3.678	88167
3.681	88142
3.685	86957
3.688	87345
3.692	87745
3.695	88775
3.698	88647
3.702	87919
3.705	88578
3.709	87261
3.712	87393
3.716	87691
3.719	87392
3.722	87895
3.726	87697
3.729	87984
3.733	87096
3.736	88786
3.74	88752
3.743	87321
3.746	88115
3.75	86252
3.753	88220
3.757	89439
3.76	88815
3.764	87013
3.767	87957
3.77	88005
3.774	87974
3.777	88472
3.781	87384
3.784	87819
3.788	87834
3.791	87499
3.795	88250
3.798	88356
3.801	87775
3.805	87290
3.808	86522
3.812	88850
3.815	87702
3.819	87674
3.822	87501
3.825	87862
3.829	89176
3.832	88306
3.836	88463
3.839	87674
3.843	87202
3.846	87685
3.849	88078
3.853	88233
3.856	88347
3.86	87197
3.863	87274
3.867	88307
3.87	88854
3.873	88924
3.877	87609
3.88	87404
3.884	86511
3.887	86543
3.891	88475
3.894	89162
3.897	88273
3.901	88803
3.904	88185
3.908	88612
3.911	87341
3.915	88310
3.918	88429
3.921	86963
3.925	88186
3.928	87746
3.932	88942
3.935	88453
3.939	88856
3.942	88739
3.946	87836
3.949	87741
3.952	87851
3.956	88246
3.959	88182
3.963	87861
3.966	89185
3.97	87680
3.973	88043
3.976	87880
3.98	87561
3.983	88178
3.987	88795
3.99	88436
3.994	88150
3.997	87948
4	87768
4.004	88393
4.007	88579
4.011	87762
4.014	88880
4.018	87938
4.021	88192
4.024	88369
4.028	88148
4.031	87713
4.035	87589
4.038	87743
4.042	88035
4.045	88278
4.048	87907
4.052	87194
4.055	87541
4.059	89067
4.062	88820
4.066	87890
4.069	87618
4.072	88923
4.076	87541
4.079	86371
4.083	88009
4.086	88540
4.09	88023
4.093	88113
4.097	87284
4.1	88582
4.103	87958
4.107	88224
4.11	88079
4.114	86534
4.117	88675
4.121	87357
4.124	88335
4.127	87199
4.131	88145
4.134	88725
4.138	87589
4.141	88445
4.145	87866
4.148	87919
4.151	88888
4.155	87906
4.158	87887
4.162	88289
4.165	87861
4.169	87515
4.172	87804
4.175	87536
4.179	87312
4.182	87947
4.186	87431
4.189	88251
4.193	87373
4.196	87927
4.199	89072
4.203	88035
4.206	88768
4.21	87444
4.213	88091
4.217	87907
4.22	86789
4.223	87056
4.227	88022
4.23	85997
4.234	87823
4.237	88997
4.241	88646
4.244	87854
4.248	87384
4.251	87899
4.254	88589
4.258	88939
4.261	87832
4.265	86976
4.268	87957
4.272	88285
4.275	87424
4.278	87620
4.282	87588
4.285	88370
4.289	88148
4.292	87311
4.296	88214
4.299	88608
4.302	88576
4.306	87506
4.309	87728
4.313	87671
4.316	87431
4.32	88611
4.323	87955
4.326	88494
4.33	87683
4.333	88770
4.337	89266
4.34	88052
4.344	87789
4.347	87998
4.35	87983
4.354	87302
4.357	87559
4.361	86789
4.364	87873
4.368	87277
4.371	87663
4.374	87911
4.378	87666
4.381	87328
4.385	87360
4.388	88492
4.392	87710
4.395	88446
4.399	88179
4.402	88904
4.405	87603
4.409	88924
4.412	89315
4.416	89288
4.419	88741
4.423	89346
4.426	89993
4.429	89622
4.433	90318
4.436	89938
4.44	89612
4.443	90390
4.447	90800
4.45	90263
4.453	90325
4.457	89643
4.46	90519
4.464	90142
4.467	89478
4.471	90052
4.474	88778
4.477	88717
4.481	89962
4.484	88886
4.488	88480
4.491	89028
4.495	88662
4.498	88533
4.501	89149
4.505	87937
4.508	88409
4.512	88530
4.515	88866
4.519	87635
4.522	88482
4.525	87993
4.529	87677
4.532	88044
4.536	87204
4.539	88393
4.543	87473
4.546	88182
4.55	87260
4.553	88480
4.556	88244
4.56	87988
4.563	86795
4.567	88183
4.57	86570
4.574	87432
4.577	88074
4.58	88569
4.584	87821
4.587	87324
4.591	87898
4.594	86273
4.598	86981
4.601	88126
4.604	87956
4.608	88134
4.611	87890
4.615	87700
4.618	88237
4.622	87799
4.625	88080
4.628	88701
4.632	86799
4.635	88418
4.639	87443
4.642	88553
4.646	87159
4.649	87435
4.652	87706
4.656	88489
4.659	88717
4.663	87837
4.666	87360
4.67	87180
4.673	87607
4.677	88047
4.68	86749
4.683	88129
4.687	87089
4.69	87410
4.694	86816
4.697	87589
4.701	88061
4.704	87882
4.707	86943
4.711	87433
4.714	88049
4.718	86520
4.721	88665
4.725	87286
4.728	88098
4.731	87549
4.735	87534
4.738	87592
4.742	87697
4.745	87291
4.749	87472
4.752	87242
4.755	88176
4.759	86788
4.762	87921
4.766	86901
4.769	89101
4.773	87077
4.776	87842
4.779	87781
4.783	87657
4.786	88831
4.79	88357
4.793	88326
4.797	87872
4.8	87938
4.803	87921
4.807	87714
4.81	87278
4.814	87991
4.817	89191
4.821	87741
4.824	86922
4.828	88555
4.831	87436
4.834	89179
4.838	87182
4.841	87675
4.845	87616
4.848	87702
4.852	88698
4.855	88512
4.858	88007
4.862	87014
4.865	88772
4.869	88227
4.872	88220
4.876	88358
4.879	87763
4.882	87675
4.886	87967
4.889	87775
4.893	88697
4.896	86794
4.9	87780
4.903	87881
4.906	87693
4.91	87952
4.913	88221
4.917	87898
4.92	87717
4.924	88350
4.927	86810
4.93	88219
4.934	88045
4.937	87099
4.941	87582
4.944	87942
4.948	87326
4.951	88015
4.954	87254
4.958	87245
4.961	87920
4.965	87465
4.968	87873
4.972	87339
4.975	88185
4.979	88036
4.982	87148
4.985	87823
4.989	88419
4.992	88882
4.996	87593
4.999	88964
5.003	87325
5.006	87576
5.009	87546
5.013	87980
5.016	87801
5.02	88835
5.023	88192
5.027	87566
5.03	89206
5.033	88610
5.037	89609
5.04	86836
5.044	88048
5.047	87898
5.051	87152
5.054	89052
5.057	87681
5.061	87909
5.064	89033
5.068	88672
5.071	88382
5.075	88376
5.078	88165
5.081	87685
5.085	89043
5.088	88017
5.092	88171
5.095	88875
5.099	87631
5.102	87555
5.105	88794
5.109	87244
5.112	88285
5.116	87353
5.119	87115
5.123	88621
5.126	87532
5.13	87792
5.133	88245
5.136	88109
5.14	88183
5.143	87904
5.147	88320
5.15	87321
5.154	87910
5.157	87412
5.16	88599
5.164	87281
5.167	87600
5.171	88700
5.174	86874
5.178	88362
5.181	88210
5.184	88484
5.188	88980
5.191	87539
5.195	86426
5.198	88387
5.202	87763
5.205	88057
5.208	87600
5.212	87146
5.215	87295
5.219	87995
5.222	87962
5.226	87639
5.229	87628
5.232	87066
5.236	88089
5.239	88957
5.243	86981
5.246	87828
5.25	87194
5.253	88123
5.256	87279
5.26	87046
5.263	88540
5.267	88368
5.27	87833
5.274	87555
5.277	88425
5.281	88306
5.284	87689
5.287	88753
5.291	87689
5.294	88605
5.298	88715
5.301	87373
5.305	87546
5.308	87377
5.311	88301
5.315	88183
5.318	87284
5.322	87792
5.325	87637
5.329	87457
5.332	88163
5.335	87529
5.339	87457
5.342	87029
5.346	88997
5.349	88252
5.353	87025
5.356	87983
5.359	88204
5.363	88224
5.366	88247
5.37	88190
5.373	87699
5.377	87715
5.38	88211
5.383	87425
5.387	88103
5.39	88075
5.394	88193
5.397	88626
5.401	88494
5.404	86641
5.407	87624
5.411	87931
5.414	88512
5.418	88847
5.421	88032
5.425	87308
5.428	88485
5.432	87984
5.435	88276
5.438	87910
5.442	89048
5.445	87864
5.449	87746
5.452	87915
5.456	86739
5.459	87821
5.462	87166
5.466	88663
5.469	88027
5.473	88823
5.476	87864
5.48	87706
5.483	87922
5.486	87808
5.49	87491
5.493	89187
5.497	87988
5.5	88044
5.504	87784
5.507	88568
5.51	87802
5.514	88389
5.517	87621
5.521	87116
5.524	88599
5.528	87046
5.531	87147
5.534	88876
5.538	88331
5.541	87968
5.545	87231
5.548	87696
5.552	88236
5.555	88515
5.558	87792
5.562	88997
5.565	87607
5.569	87372
5.572	87933
5.576	88415
5.579	87524
5.583	89389
5.586	88123
5.589	87917
5.593	87900
5.596	88160
5.6	87794
5.603	87531
5.607	89009
5.61	87925
5.613	88082
5.617	87807
5.62	87929
5.624	88065
5.627	87070
5.631	87758
5.634	87887
5.637	87369
5.641	87278
5.644	88065
5.648	88124
5.651	88052
5.655	87073
5.658	88076
5.661	87783
5.665	86472
5.668	87524
5.672	87718
5.675	88325
5.679	87927
5.682	87654
5.685	87482
5.689	87295
5.692	88152
5.696	88402
5.699	88658
5.703	87437
5.706	87822
5.71	87783
5.713	87501
5.716	87651
5.72	87591
5.723	87738
5.727	88270
5.73	88039
5.734	87398
5.737	89646
5.74	87980
5.744	87867
5.747	87883
5.751	87288
5.754	88618
5.758	86857
5.761	87127
5.764	88231
5.768	87151
5.771	88877
5.775	87796
5.778	87856
5.782	88277
5.785	88166
5.788	88083
5.792	88068
5.795	87528
5.799	88492
5.802	87880
5.806	88179
5.809	87770
5.812	87872
5.816	88233
5.819	87619
5.823	88697
5.826	88146
5.83	88506
5.833	88372
5.836	88459
5.84	87626
5.843	87677
5.847	88107
5.85	88917
5.854	87722
5.857	87922
5.861	88511
5.864	89313
5.867	88332
5.871	87759
5.874	87094
5.878	88700
5.881	87986
5.885	87874
5.888	87062
5.891	87667
5.895	88277
5.898	88044
5.902	87996
5.905	88204
5.909	88181
5.912	88500
5.915	88135
5.919	87772
5.922	87131
5.926	88536
5.929	88052
5.933	88188
5.936	87855
5.939	88817
5.943	87733
5.946	87613
5.95	87290
5.953	88165
5.957	87889
5.96	87963
5.963	87709
5.967	88448
5.97	87509
5.974	87170
5.977	87374
5.981	87912
5.984	88597
5.987	87299
5.991	87719
5.994	87848
5.998	87108
6.001	88252
6.005	87918
6.008	87447
6.012	87827
6.015	87791
6.018	86482
6.022	88846
6.025	87982
6.029	88262
6.032	87696
6.036	88267
6.039	87270
6.042	87081
6.046	87422
6.049	87945
6.053	87944
6.056	88017
6.06	88072
6.063	87648
6.066	89609
6.07	87428
6.073	87914
6.077	87727
6.08	87625
6.084	89072
6.087	87972
6.09	87955
6.094	87436
6.097	88219
6.101	87671
6.104	87415
6.108	87884
6.111	88623
6.114	87688
6.118	87390
6.121	88061
6.125	88225
6.128	87062
6.132	87779
6.135	88791
6.138	88441
6.142	88150
6.145	86741
6.149	88603
6.152	87676
6.156	87328
6.159	88336
6.163	87342
6.166	87761
6.169	87937
6.173	87811
6.176	88428
6.18	87949
6.183	87790
6.187	86773
6.19	86910
6.193	89067
6.197	87821
6.2	88029
6.204	88530
6.207	87865
6.211	87816
6.214	87425
6.217	87872
6.221	87935
6.224	87476
6.228	88110
6.231	87278
6.235	87747
6.238	87623
6.241	87860
6.245	88016
6.248	87882
6.252	87639
6.255	87771
6.259	88638
6.262	88102
6.265	87773
6.269	88104
6.272	87784
6.276	88463
6.279	86979
6.283	87220
6.286	87651
6.289	87969
6.293	88071
6.296	88424
6.3	86730
6.303	87903
6.307	87669
6.31	88016
6.314	87481
6.317	87625
6.32	87363
6.324	87883
6.327	89276
6.331	87277
6.334	88107
6.338	88008
6.341	87338
6.344	89620
6.348	87852
6.351	87708
6.355	87356
6.358	87359
6.362	88944
6.365	87507
6.368	87637
6.372	87314
6.375	87799
6.379	88183
6.382	87991
6.386	88201
6.389	87543
6.392	87767
6.396	87314
6.399	87707
6.403	87611
6.406	88575
6.41	87687
6.413	87260
6.416	87392
6.42	88653
6.423	88338
6.427	88009
6.43	87965
6.434	87183
6.437	87865
6.44	86166
6.444	88002
6.447	87901
6.451	86901
6.454	87906
6.458	87754
6.461	88346
6.465	87298
6.468	87323
6.471	88754
6.475	87608
6.478	88296
6.482	88415
6.485	87318
6.489	87171
6.492	87831
6.495	88130
6.499	87369
6.502	88122
6.506	87099
6.509	88090
6.513	88748
6.516	88098
6.519	87557
6.523	87921
6.526	88146
6.53	88462
6.533	87571
6.537	89360
6.54	88926
6.543	88738
6.547	87405
6.55	87499
6.554	87790
6.557	87913
6.561	87004
6.564	87370
6.567	87464
6.571	88523
6.574	87642
6.578	88806
6.581	87669
6.585	88288
6.588	87613
6.591	88042
6.595	88400
6.598	87988
6.602	88093
6.605	88836
6.609	87896
6.612	88048
6.616	87927
6.619	87705
6.622	88721
6.626	87596
6.629	88626
6.633	88318
6.636	88389
6.64	88080
6.643	87978
6.646	88283
6.65	87334
6.653	86782
6.657	88041
6.66	87458
6.664	88436
6.667	87477
6.67	87634
6.674	87179
6.677	87213
6.681	87708
6.684	88377
6.688	87579
6.691	87895
6.694	87299
6.698	88378
6.701	87332
6.705	88169
6.708	87418
6.712	88010
6.715	87306
6.718	87955
6.722	89348
6.725	87027
6.729	88469
6.732	88695
6.736	87835
6.739	87158
6.742	87397
6.746	88411
6.749	86531
6.753	88206
6.756	87505
6.76	87866
6.763	88048
6.767	87685
6.77	87923
6.773	89139
6.777	88505
6.78	87573
6.784	88007
6.787	88412
6.791	86874
6.794	88819
6.797	88966
6.801	87898
6.804	88059
6.808	88165
6.811	88363
6.815	87787
6.818	87715
6.821	88215
6.825	86711
6.828	87461
6.832	88848
6.835	87522
6.839	87415
6.842	87331
6.845	87134
6.849	87935
6.852	87541
6.856	87851
6.859	87336
6.863	89030
6.866	87778
6.869	89042
6.873	88081
6.876	87258
6.88	87298
6.883	88134
6.887	87331
6.89	87518
6.894	88181
6.897	87466
6.9	87608
6.904	87520
6.907	88208
6.911	86990
6.914	87840
6.918	87982
6.921	88318
6.924	88029
6.928	88932
6.931	87901
6.935	88171
6.938	87756
6.942	88287
6.945	88194
[truncated: 3,802 more rows]

## Sheet: Figure S13
Figure S13a			Figure S13b
x	y		x	y
0.091	126985		3.4	29.0666
0.095	127736		5.2	27.8982
0.098	127634		9.8	13.7342
0.102	125710		12.1	8170.97
0.105	126721		13.1	20522.6
0.109	128758		14.1	50702.2
0.112	127562		15.1	278861
0.115	127058		16.1	5717.03
0.119	128773		19.1	4296.77
0.122	125329		20.8	10.8302
0.126	127935		22.5	9.09272
0.129	127297		23.2	19.1992
0.133	126799		23.8	0.49263
0.136	129461		24.7	14.5017
0.139	128162		26.4	112.499
0.143	127616		27.2	653.876
0.146	128310		28.1	168261
0.15	130823		29.1	1.93524e+06
0.153	131689		30.1	228783
0.157	128760		31.1	2.71665e+06
0.16	129609		32.1	1.99471e+06
0.163	127874		33.1	45721.9
0.167	129072		34.1	4790.71
0.17	127492		35	64.5283
0.174	126976		36	29.2367
0.177	125333		37.5	8.44188
0.181	126664		38.1	25.044
0.184	126446		39.2	0.38223
0.187	125641		41	14.1614
0.191	124297		42.1	103.631
0.194	124163		45.1	179.438
0.198	123488		46	86.324
0.201	124978		47.2	22.0009
0.205	124256		47.9	4.97824
0.208	122627		48.6	6.5695
0.211	123631		49.3	29.2179
0.215	125334		50.3	9.20044
0.218	121812		51.1	37.8182
0.222	122088		52.6	17.609
0.225	122671		53.1	7.49457
0.229	122476		54.2	7.50499
0.232	122397		55	10.7609
0.236	123583		56.1	21.4213
0.239	120937		57.2	14.9159
0.242	124131		57.9	10.0736
0.246	117907		58.9	17.4219
0.249	120600		60.1	21.1426
0.253	117691		61.2	11.6453
0.256	119902		62.1	10.7383
0.26	120180		63	75.4341
0.263	120541		65.2	10.3407
0.266	118928		66.2	12.9953
0.27	120502		67	21.0449
0.273	119151		68.1	3.48061
0.277	114817		69	50.5742
0.28	117155
0.284	116129
0.287	120013
0.29	118265
0.294	117232
0.297	118025
0.301	114448
0.304	114610
0.308	117700
0.311	114207
0.314	115089
0.318	116350
0.321	112410
0.325	115030
0.328	114270
0.332	116034
0.335	112266
0.338	114496
0.342	114026
0.345	115383
0.349	114721
0.352	112765
0.356	113440
0.359	113209
0.362	113153
0.366	113476
0.369	115598
0.373	109986
0.376	109391
0.38	114000
0.383	113420
0.387	113279
0.39	113078
0.393	112292
0.397	112425
0.4	113670
0.404	111401
0.407	113721
0.411	110689
0.414	110559
0.417	113197
0.421	110825
0.424	112549
0.428	109690
0.431	111515
0.435	111624
0.438	111080
0.441	111898
0.445	109983
0.448	112978
0.452	109463
0.455	114006
0.459	112553
0.462	111963
0.465	110016
0.469	108898
0.472	110394
0.476	112007
0.479	111335
0.483	112694
0.486	114767
0.489	109416
0.493	109759
0.496	107105
0.5	110997
0.503	109722
0.507	111112
0.51	113201
0.513	113304
0.517	109871
0.52	113461
0.524	111397
0.527	110279
0.531	109447
0.534	109075
0.538	112079
0.541	112087
0.544	109912
0.548	110114
0.551	109406
0.555	111951
0.558	114299
0.562	107602
0.565	110437
0.568	113746
0.572	109818
0.575	113493
0.579	109894
0.582	109639
0.586	107926
0.589	107318
0.592	108399
0.596	110974
0.599	108697
0.603	110577
0.606	112504
0.61	108613
0.613	108105
0.616	110997
0.62	109367
0.623	109046
0.627	112232
0.63	112257
0.634	111155
0.637	109448
0.64	113422
0.644	112793
0.647	107438
0.651	110647
0.654	109535
0.658	109253
0.661	110923
0.664	110117
0.668	110003
0.671	110707
0.675	109597
0.678	108800
0.682	108112
0.685	107904
0.689	112510
0.692	109628
0.695	109410
0.699	112863
0.702	110375
0.706	110576
0.709	112468
0.713	112301
0.716	108844
0.719	109200
0.723	109305
0.726	110323
0.73	111272
0.733	109574
0.737	107712
0.74	111711
0.743	110776
0.747	109712
0.75	109445
0.754	109739
0.757	112372
0.761	114005
0.764	110965
0.767	112636
0.771	111150
0.774	111584
0.778	110986
0.781	111037
0.785	111780
0.788	111293
0.791	106169
0.795	106399
0.798	112845
0.802	109713
0.805	108573
0.809	110562
0.812	111050
0.815	109973
0.819	111311
0.822	109182
0.826	107636
0.829	107796
0.833	109585
0.836	107210
0.84	110356
0.843	110133
0.846	108863
0.85	110062
0.853	112315
0.857	111136
0.86	108704
0.864	110696
0.867	108241
0.87	108544
0.874	108067
0.877	109376
0.881	108348
0.884	111973
0.888	111914
0.891	106771
0.894	111129
0.898	109001
0.901	110307
0.905	108785
0.908	107824
0.912	107456
0.915	109330
0.918	112073
0.922	109253
0.925	105469
0.929	111397
0.932	111823
0.936	109233
0.939	112502
0.942	109604
0.946	111537
0.949	109606
0.953	110632
0.956	107980
0.96	108424
0.963	109370
0.966	111080
0.97	108983
0.973	109832
0.977	113825
0.98	111414
0.984	106340
0.987	110097
0.991	106730
0.994	110592
0.997	108873
1.001	108556
1.004	111591
1.008	111637
1.011	110401
1.015	113404
1.018	109194
1.021	107601
1.025	108025
1.028	108793
1.032	108135
1.035	112378
1.039	105669
1.042	109937
1.045	107964
1.049	110427
1.052	111749
1.056	108163
1.059	108499
1.063	110044
1.066	109787
1.069	108612
1.073	110996
1.076	109513
1.08	110423
1.083	112583
1.087	110027
1.09	109864
1.093	112381
1.097	112030
1.1	107751
1.104	108614
1.107	110731
1.111	111791
1.114	110044
1.118	111496
1.121	111139
1.124	109608
1.128	110351
1.131	109114
1.135	112986
1.138	111171
1.142	111263
1.145	107846
1.148	110970
1.152	111967
1.155	114435
1.159	114341
1.162	112020
1.166	110709
1.169	111589
1.172	110741
1.176	110770
1.179	111671
1.183	107455
1.186	107700
1.19	109966
1.193	111337
1.196	106627
1.2	114630
1.203	107403
1.207	111969
1.21	113322
1.214	111911
1.217	109124
1.22	109145
1.224	111331
1.227	112136
1.231	108743
1.234	111911
1.238	111029
1.241	109382
1.244	109362
1.248	109721
1.251	108827
1.255	111250
1.258	110374
1.262	112231
1.265	110895
1.269	110770
1.272	109436
1.275	113015
1.279	110194
1.282	109691
1.286	112520
1.289	108985
1.293	109838
1.296	112971
1.299	108710
1.303	111060
1.306	111440
1.31	108096
1.313	110720
1.317	110338
1.32	107657
1.323	111994
1.327	110447
1.33	113733
1.334	108937
1.337	112484
1.341	112328
1.344	111841
1.347	108676
1.351	111344
1.354	109815
1.358	115403
1.361	112887
1.365	111842
1.368	108446
1.371	110649
1.375	109262
1.378	110844
1.382	109253
1.385	111876
1.389	111682
1.392	109253
1.395	113069
1.399	108446
1.402	113253
1.406	111777
1.409	109518
1.413	110219
1.416	114163
1.42	110784
1.423	109625
1.426	114552
1.43	112962
1.433	112651
1.437	109160
1.44	112528
1.444	112722
1.447	108492
1.45	110915
1.454	109564
1.457	112902
1.461	112270
1.464	108045
1.468	110512
1.471	111723
1.474	109040
1.478	111135
1.481	108688
1.485	108524
1.488	113273
1.492	106450
1.495	112505
1.498	113040
1.502	110155
1.505	116227
1.509	109005
1.512	110761
1.516	111662
1.519	110895
1.522	110125
1.526	107409
1.529	111133
1.533	111286
1.536	108990
1.54	107883
1.543	111151
1.546	114199
1.55	112188
1.553	107604
1.557	111163
1.56	110572
1.564	112819
1.567	111669
1.571	108469
1.574	111447
1.577	112268
1.581	109994
1.584	113274
1.588	114467
1.591	109619
1.595	109691
1.598	114138
1.601	114740
1.605	111353
1.608	109153
1.612	108826
1.615	112357
1.619	111569
1.622	108502
1.625	109441
1.629	110573
1.632	110827
1.636	111369
1.639	106903
1.643	111006
1.646	114757
1.649	111252
1.653	113701
1.656	110794
1.66	112960
1.663	110274
1.667	107939
1.67	109432
1.673	108925
1.677	108342
1.68	110971
1.684	110300
1.687	112000
1.691	109866
1.694	113367
1.697	111194
1.701	111463
1.704	112731
1.708	109958
1.711	110757
1.715	111334
1.718	109310
1.722	109991
1.725	111858
1.728	112371
1.732	114728
1.735	110862
1.739	112982
1.742	110484
1.746	111671
1.749	110103
1.752	110561
1.756	114161
1.759	110304
1.763	112731
1.766	114200
1.77	114079
1.773	111700
1.776	114357
1.78	111561
1.783	111569
1.787	110550
1.79	111582
1.794	112002
1.797	114273
1.8	112948
1.804	114254
1.807	113680
1.811	114498
1.814	112012
1.818	115976
1.821	111307
1.824	112977
1.828	111255
1.831	108345
1.835	114037
1.838	111049
1.842	107849
1.845	110272
1.848	109583
1.852	113518
1.855	111299
1.859	110701
1.862	110468
1.866	113197
1.869	109171
1.873	112169
1.876	109811
1.879	113117
1.883	112391
1.886	115493
1.89	112090
1.893	111773
1.897	110479
1.9	111236
1.903	112021
1.907	112892
1.91	109126
1.914	112372
1.917	108484
1.921	110321
1.924	108781
1.927	110924
1.931	113262
1.934	110590
1.938	109696
1.941	109463
1.945	112511
1.948	111337
1.951	109695
1.955	113209
1.958	110176
1.962	114111
1.965	114873
1.969	108635
1.972	112783
1.975	110808
1.979	112698
1.982	112764
1.986	110365
1.989	114924
1.993	112210
1.996	111412
1.999	110591
2.003	109529
2.006	113803
2.01	109189
2.013	109717
2.017	114509
2.02	111329
2.024	117264
2.027	111537
2.03	112285
2.034	109654
2.037	114578
2.041	111408
2.044	110704
2.048	110514
2.051	109074
2.054	112116
2.058	111544
2.061	111631
2.065	114480
2.068	114168
2.072	110921
2.075	109239
2.078	112514
2.082	111769
2.085	112332
2.089	107358
2.092	112017
2.096	110953
2.099	109463
2.102	114308
2.106	112877
2.109	112009
2.113	110678
2.116	110844
2.12	109646
2.123	110484
2.126	114945
2.13	113709
2.133	112782
2.137	112673
2.14	112385
2.144	109592
2.147	111354
2.151	110816
2.154	113632
2.157	113122
2.161	114685
2.164	109928
2.168	112637
2.171	114093
2.175	110206
2.178	111763
2.181	112817
2.185	110176
2.188	111680
2.192	112333
2.195	111289
2.199	112487
2.202	111531
2.205	112746
2.209	112264
2.212	113683
2.216	107970
2.219	110108
2.223	114980
2.226	113180
2.229	111214
2.233	111978
2.236	113304
2.24	113435
2.243	113543
2.247	113728
2.25	109364
2.253	111379
2.257	113294
2.26	108904
2.264	113843
2.267	113179
2.271	110591
2.274	109569
2.277	112756
2.281	113294
2.284	112007
2.288	115300
2.291	112351
2.295	113452
2.298	114428
2.302	111342
2.305	111307
2.308	111183
2.312	109457
2.315	116050
2.319	108593
2.322	115638
2.326	108954
2.329	114761
2.332	112301
2.336	110295
2.339	108666
2.343	111836
2.346	115965
2.35	113859
2.353	114375
2.356	111950
2.36	110248
2.363	113243
2.367	110345
2.37	113201
2.374	111814
2.377	114319
2.38	111881
2.384	113159
2.387	112856
2.391	112690
2.394	111022
2.398	112561
2.401	114645
2.404	113972
2.408	114095
2.411	113895
2.415	113378
2.418	113147
2.422	110864
2.425	109364
2.428	112364
2.432	109723
2.435	110309
2.439	114347
2.442	109847
2.446	110983
2.449	110905
2.453	110892
2.456	112474
2.459	112271
2.463	114808
2.466	114015
2.47	113264
2.473	111108
2.477	112588
2.48	112817
2.483	109641
2.487	112625
2.49	112030
2.494	115236
2.497	112029
2.501	114059
2.504	112557
2.507	111919
2.511	110880
2.514	112270
2.518	111384
2.521	113642
2.525	111349
2.528	114167
2.531	110119
2.535	112049
2.538	113349
2.542	111663
2.545	110528
2.549	113219
2.552	116531
2.555	113138
2.559	113224
2.562	113722
2.566	112945
2.569	110659
2.573	114177
2.576	112159
2.579	110420
2.583	111059
2.586	111907
2.59	112689
2.593	109185
2.597	112803
2.6	112368
2.604	112675
2.607	113152
2.61	114628
2.614	113319
2.617	111709
2.621	114103
2.624	114231
2.628	113160
2.631	113328
2.634	114451
2.638	113575
2.641	110384
2.645	112408
2.648	113436
2.652	110775
2.655	112513
2.658	113733
2.662	108926
2.665	110903
2.669	111417
2.672	113866
2.676	112362
2.679	113686
2.682	112898
2.686	112373
2.689	113452
2.693	109707
2.696	113306
2.7	113408
2.703	112368
2.706	113483
2.71	111112
2.713	112423
2.717	111988
2.72	113816
2.724	112519
2.727	114915
2.73	113491
2.734	112215
2.737	113017
2.741	113788
2.744	113175
2.748	111929
2.751	111048
2.755	112356
2.758	113348
2.761	111118
2.765	110741
2.768	110371
2.772	113374
2.775	113762
2.779	113273
2.782	110383
2.785	112598
2.789	112718
2.792	112210
2.796	110845
2.799	110371
2.803	109893
2.806	110718
2.809	109348
2.813	111732
2.816	115375
2.82	113431
2.823	111003
2.827	113576
2.83	114193
2.833	114541
2.837	113269
2.84	113198
2.844	113033
2.847	112727
2.851	111100
2.854	109483
2.857	111396
2.861	113861
2.864	115106
2.868	114684
2.871	119528
2.875	129477
2.878	140945
2.881	150080
2.885	159274
2.888	176208
2.892	186518
2.895	198384
2.899	207959
2.902	210655
2.906	211107
2.909	201931
2.912	191727
2.916	181720
2.919	164302
2.923	153624
2.926	144102
2.93	136031
2.933	126538
2.936	121325
2.94	120693
2.943	114506
2.947	114291
2.95	113191
2.954	113828
2.957	113229
2.96	109972
2.964	114669
2.967	110600
2.971	112063
2.974	111559
2.978	114431
2.981	112193
2.984	111793
2.988	111189
2.991	113021
2.995	114205
2.998	112129
3.002	112656
3.005	112959
3.008	111264
3.012	111286
3.015	112571
3.019	113551
3.022	111110
3.026	114352
3.029	114399
3.032	112489
3.036	114336
3.039	113469
3.043	110304
3.046	111954
3.05	111107
3.053	109722
3.057	111285
3.06	113691
3.063	113798
3.067	113603
3.07	113927
3.074	115814
3.077	109991
3.081	109277
3.084	110973
3.087	112724
3.091	114392
3.094	111654
3.098	113039
3.101	113093
3.105	112856
3.108	113488
3.111	114054
3.115	112000
3.118	115001
3.122	112997
3.125	114202
3.129	113854
3.132	112334
3.135	115544
3.139	114710
3.142	112557
3.146	113470
3.149	113495
3.153	111238
3.156	116257
3.159	108688
3.163	111338
3.166	115329
3.17	115145
3.173	113199
3.177	113605
3.18	113630
3.184	114481
3.187	113280
3.19	110744
3.194	114787
3.197	113076
3.201	112571
3.204	115288
3.208	114396
3.211	113103
3.214	113104
3.218	113754
3.221	114978
3.225	112093
3.228	110123
3.232	110449
3.235	114240
3.238	114003
3.242	114801
3.245	113815
3.249	111936
3.252	112568
3.256	114558
3.259	112475
3.262	112221
3.266	108415
3.269	111829
3.273	111916
3.276	110177
3.28	114327
3.283	113510
3.286	112020
3.29	110951
3.293	109948
3.297	113999
3.3	112014
3.304	112905
3.307	114604
3.31	114779
3.314	113094
3.317	109908
3.321	113695
3.324	109256
3.328	114500
3.331	112353
3.335	112315
3.338	111604
3.341	112643
3.345	112391
3.348	115290
3.352	110329
3.355	109120
3.359	109201
3.362	111556
3.365	111688
3.369	111498
3.372	115124
3.376	111476
3.379	113315
3.383	112432
3.386	115085
3.389	114188
3.393	111839
3.396	115944
3.4	114465
3.403	110717
3.407	111764
3.41	112696
3.413	113003
3.417	111548
3.42	114628
3.424	109162
3.427	113508
3.431	109074
3.434	113684
3.437	112702
3.441	110886
3.444	114214
3.448	111930
3.451	112564
3.455	112597
3.458	114695
3.461	112258
3.465	112154
3.468	110704
3.472	113723
3.475	111819
3.479	111955
3.482	115219
3.486	114463
3.489	116056
3.492	114613
3.496	111415
3.499	114288
3.503	112919
3.506	115150
3.51	112077
3.513	114597
3.516	109954
3.52	113291
3.523	111345
3.527	112179
3.53	112065
3.534	111724
3.537	115438
3.54	116608
3.544	112900
3.547	113140
3.551	112112
3.554	113490
3.558	117474
3.561	114322
3.564	114295
3.568	108689
3.571	110778
3.575	111068
3.578	111697
3.582	113387
3.585	113636
3.588	114407
3.592	112739
3.595	109329
3.599	113127
3.602	111088
3.606	113171
3.609	112046
3.612	112234
3.616	113556
3.619	110497
3.623	110711
3.626	110779
3.63	111646
3.633	110996
3.637	113756
3.64	109681
3.643	110861
3.647	112341
3.65	113174
3.654	111460
3.657	114750
3.661	111969
3.664	114168
3.667	110722
3.671	110918
3.674	112331
3.678	110759
3.681	111535
3.685	116836
3.688	113397
3.691	111416
3.695	111225
3.698	111730
3.702	113181
3.705	111519
3.709	113003
3.712	111144
3.715	114246
3.719	110240
3.722	113416
3.726	112906
3.729	112295
3.733	113405
3.736	115427
3.739	108709
3.743	110321
3.746	111370
3.75	110567
3.753	111586
3.757	108977
3.76	111489
3.763	112512
3.767	115296
3.77	109059
3.774	112376
3.777	113005
3.781	114141
3.784	108608
3.788	107182
3.791	111499
3.794	111475
3.798	113319
3.801	110189
3.805	113043
3.808	108057
3.812	110294
3.815	112201
3.818	114657
3.822	110306
3.825	112487
3.829	111626
3.832	113820
3.836	113106
3.839	109552
3.842	113436
3.846	108547
3.849	107915
3.853	108436
3.856	112783
3.86	112666
3.863	112759
3.866	113464
3.87	114192
3.873	110161
3.877	111427
3.88	111568
3.884	112942
3.887	111886
3.89	108813
3.894	109680
3.897	111661
3.901	107956
3.904	112683
3.908	109805
3.911	113849
3.914	111200
3.918	110060
3.921	111579
3.925	111910
3.928	111056
3.932	109388
3.935	110686
3.939	114774
3.942	112455
3.945	108989
3.949	109091
3.952	111657
3.956	113651
3.959	112750
3.963	112173
3.966	111811
3.969	112725
3.973	107755
3.976	112818
3.98	110599
3.983	112270
3.987	113075
3.99	111682
3.993	112883
3.997	109720
4	112291
4.004	111181
4.007	113737
4.011	110264
4.014	112805
4.017	110791
4.021	111638
4.024	110956
4.028	110439
4.031	109825
4.035	111791
4.038	111697
4.041	110232
4.045	113160
4.048	112920
4.052	110169
4.055	111195
4.059	111173
4.062	111559
4.065	110576
4.069	109350
4.072	109558
4.076	111425
4.079	114677
4.083	113921
4.086	111741
4.09	108893
4.093	110591
4.096	111359
4.1	111954
4.103	112712
4.107	111213
4.11	110652
4.114	108996
4.117	113361
4.12	109207
4.124	114537
4.127	111596
4.131	109075
4.134	110105
4.138	107258
4.141	110367
4.144	112084
4.148	110395
4.151	111939
4.155	111944
4.158	111235
4.162	112565
4.165	110820
4.168	116021
4.172	115126
4.175	112077
4.179	110994
4.182	110252
4.186	110629
4.189	109079
4.192	110731
4.196	111743
4.199	110036
4.203	113385
4.206	108981
4.21	111629
4.213	111280
4.216	115384
4.22	113348
4.223	110832
4.227	115313
4.23	112253
4.234	110108
4.237	110603
4.241	111663
4.244	114479
4.247	113823
4.251	109015
4.254	108340
4.258	108267
4.261	112786
4.265	108572
4.268	113606
4.271	112656
4.275	109766
4.278	113495
4.282	109109
4.285	109893
4.289	110139
4.292	108929
4.295	109872
4.299	110970
4.302	109914
4.306	112671
4.309	108243
4.313	110774
4.316	108803
4.319	114578
4.323	109708
4.326	114437
4.33	111151
4.333	109544
4.337	111802
4.34	110026
4.343	113408
4.347	111159
4.35	109952
4.354	110247
4.357	109430
4.361	109262
4.364	111671
4.368	109390
4.371	112165
4.374	113096
4.378	111081
4.381	110271
4.385	110179
4.388	112844
4.392	111853
4.395	108943
4.398	112461
4.402	113104
4.405	116986
4.409	117880
4.412	121544
4.416	131908
4.419	142813
4.422	152940
4.426	164648
4.429	179472
4.433	190669
4.436	200946
4.44	212194
4.443	214569
4.446	222151
4.45	225482
4.453	226487
4.457	223126
4.46	222744
4.464	216164
4.467	212891
4.47	209729
4.474	196917
4.477	192560
4.481	189745
4.484	181894
4.488	179131
4.491	169484
4.494	164585
4.498	162622
4.501	157134
4.505	154820
4.508	151624
4.512	149382
4.515	144932
4.519	138974
4.522	136344
4.525	138877
4.529	132505
4.532	130541
4.536	129521
4.539	132161
4.543	131848
4.546	128544
4.549	129859
4.553	123654
4.556	128730
4.56	124965
4.563	125190
4.567	126380
4.57	123097
4.573	123264
4.577	121572
4.58	123691
4.584	126086
4.587	122711
4.591	121805
4.594	120451
4.597	118073
4.601	118415
4.604	120902
4.608	119051
4.611	118221
4.615	119813
4.618	117215
4.621	117883
4.625	119388
4.628	120267
4.632	118867
4.635	116638
4.639	119901
4.642	116248
4.645	117166
4.649	117809
4.652	114094
4.656	119115
4.659	116981
4.663	116111
4.666	115057
4.67	114037
4.673	116593
4.676	114466
4.68	113431
4.683	113138
4.687	114714
4.69	112509
4.694	115071
4.697	114047
4.7	115225
4.704	116225
4.707	115777
4.711	113785
4.714	110426
4.718	116094
4.721	116452
4.724	117798
4.728	116906
4.731	116507
4.735	113229
4.738	116122
4.742	115789
4.745	113779
4.748	113433
4.752	116589
4.755	113636
4.759	112861
4.762	115245
4.766	116876
4.769	116738
4.772	117307
4.776	113548
4.779	114292
4.783	115994
4.786	114005
4.79	115596
4.793	112923
4.796	112867
4.8	113121
4.803	111796
4.807	118867
4.81	116537
4.814	114426
4.817	112429
4.821	113793
4.824	113708
4.827	113652
4.831	115423
4.834	112979
4.838	109349
4.841	113391
4.845	113579
4.848	112702
4.851	112184
4.855	113743
4.858	109384
4.862	116370
4.865	113721
4.869	112556
4.872	116026
4.875	110627
4.879	108958
4.882	113115
4.886	112316
4.889	114783
4.893	114079
4.896	114477
4.899	111189
4.903	111590
4.906	111574
4.91	112377
4.913	111282
4.917	114318
4.92	114801
4.923	111051
4.927	114886
4.93	111517
4.934	111753
4.937	110885
4.941	113311
4.944	113943
4.947	115966
4.951	114412
4.954	111877
4.958	109766
4.961	112090
4.965	114362
4.968	112839
4.972	110337
4.975	111523
4.978	113525
4.982	110860
4.985	114046
4.989	115126
4.992	114247
4.996	110173
4.999	114610
5.002	115124
5.006	109555
5.009	110377
5.013	109009
5.016	112002
5.02	111710
5.023	109758
5.026	112121
5.03	113169
5.033	110133
5.037	110838
5.04	113937
5.044	111931
5.047	110855
5.05	113145
5.054	112534
5.057	111802
5.061	114496
5.064	114718
5.068	114476
5.071	109091
5.074	112966
5.078	112524
5.081	108569
5.085	109717
5.088	110262
5.092	111683
5.095	111264
5.098	110733
5.102	112592
5.105	111619
5.109	112459
5.112	112083
5.116	109343
5.119	109068
5.123	110608
5.126	109546
5.129	110049
5.133	111637
5.136	111701
5.14	111470
5.143	110002
5.147	114844
5.15	110295
5.153	115440
5.157	111662
5.16	113628
5.164	114470
5.167	111608
5.171	109614
5.174	108066
5.177	111257
5.181	110105
5.184	112742
5.188	112783
5.191	111293
5.195	109668
5.198	111006
5.201	112716
5.205	113392
5.208	113822
5.212	111550
5.215	113958
5.219	112311
5.222	112287
5.225	109888
5.229	111741
5.232	108683
5.236	107924
5.239	113540
5.243	113093
5.246	110882
5.249	108237
5.253	110407
5.256	114997
5.26	111464
5.263	111370
5.267	109365
5.27	109409
5.274	109035
5.277	111976
5.28	112786
5.284	109563
5.287	110880
5.291	113094
5.294	111104
5.298	107950
5.301	110076
5.304	107611
5.308	110477
5.311	109247
5.315	109961
5.318	109574
5.322	112230
5.325	113289
5.328	108784
5.332	110935
5.335	115270
5.339	112448
5.342	108918
5.346	113622
5.349	111542
5.352	110810
5.356	113147
5.359	111668
5.363	112527
5.366	110899
5.37	108777
5.373	112143
5.376	110618
5.38	111079
5.383	110571
5.387	107796
5.39	109349
5.394	111685
5.397	109349
5.401	111705
5.404	108584
5.407	108614
5.411	111882
5.414	110638
5.418	111345
5.421	113268
5.425	108701
5.428	111940
5.431	111185
5.435	109958
5.438	106941
5.442	109631
5.445	108968
5.449	114562
5.452	113865
5.455	110919
5.459	109154
5.462	107251
5.466	112107
5.469	111813
5.473	112518
5.476	110146
5.479	114891
5.483	111978
5.486	110627
5.49	111292
5.493	113176
5.497	112519
5.5	110147
5.503	111647
5.507	111899
5.51	112813
5.514	111803
5.517	111140
5.521	108145
5.524	111907
5.527	111842
5.531	109086
5.534	109169
5.538	107049
5.541	108411
5.545	112776
5.548	111734
5.552	112925
5.555	111850
5.558	108813
5.562	111002
5.565	110591
5.569	108122
5.572	109890
5.576	107134
5.579	108361
5.582	110935
5.586	109771
5.589	111378
5.593	109545
5.596	109974
5.6	111230
5.603	110696
5.606	113132
5.61	111606
5.613	110329
5.617	111025
5.62	110096
5.624	109267
5.627	112347
5.63	112647
5.634	109030
5.637	108362
5.641	110659
5.644	114870
5.648	109410
5.651	109009
5.654	109234
5.658	107520
5.661	110063
5.665	110782
5.668	112235
5.672	108543
5.675	109340
5.678	108886
5.682	112074
5.685	109835
5.689	111948
5.692	107640
5.696	110911
5.699	107853
5.703	106426
5.706	111990
5.709	111068
5.713	108015
5.716	111897
5.72	108568
5.723	107898
5.727	110905
5.73	112001
5.733	110825
5.737	111944
5.74	109345
5.744	110334
5.747	111585
5.751	108620
5.754	112770
5.757	111584
5.761	110276
5.764	111241
5.768	106590
5.771	107271
5.775	111207
5.778	110244
5.781	110885
5.785	110264
5.788	105712
5.792	109829
5.795	105265
5.799	111971
5.802	112915
5.805	112095
5.809	110534
5.812	109536
5.816	109811
5.819	110191
5.823	110834
5.826	110375
5.829	111041
5.833	111980
5.836	110047
5.84	108902
5.843	112041
5.847	108210
5.85	112022
5.854	110407
5.857	109542
5.86	108848
5.864	107621
5.867	108995
5.871	109085
5.874	109167
5.878	111878
5.881	109767
5.884	111153
5.888	110456
5.891	111108
5.895	111866
5.898	109008
5.902	109499
5.905	110595
5.908	111993
5.912	106845
5.915	109443
5.919	111308
5.922	107654
5.926	109804
5.929	109798
5.932	111712
5.936	113586
5.939	107903
5.943	110532
5.946	111004
5.95	108912
5.953	110511
5.956	112004
5.96	109398
5.963	109582
5.967	107816
5.97	108637
5.974	106827
5.977	110384
5.98	111465
5.984	110459
5.987	109400
5.991	106168
5.994	111178
5.998	110327
6.001	111739
6.005	109907
6.008	108609
6.011	112245
6.015	109454
6.018	106898
6.022	108188
6.025	108021
6.029	109855
6.032	109121
6.035	110631
6.039	108581
6.042	109532
6.046	109418
6.049	109093
6.053	110863
6.056	110425
6.059	109428
6.063	109718
6.066	111512
6.07	109075
6.073	109439
6.077	108911
6.08	108462
6.083	107726
6.087	106939
6.09	110605
6.094	110463
6.097	109233
6.101	109924
6.104	111819
6.107	106112
6.111	112609
6.114	111587
6.118	111104
6.121	110119
6.125	108904
6.128	106217
6.131	108085
6.135	112060
6.138	112719
6.142	110061
6.145	113321
6.149	107699
6.152	106373
6.156	109457
6.159	107707
6.162	106975
6.166	110802
6.169	107254
6.173	108117
6.176	113062
6.18	112860
6.183	112380
6.186	108501
6.19	109378
6.193	109039
6.197	107242
6.2	110343
6.204	110483
6.207	109433
6.21	112910
6.214	110419
6.217	110216
6.221	107904
6.224	108843
6.228	110013
6.231	111970
6.234	111786
6.238	109885
6.241	112446
6.245	107619
6.248	110980
6.252	108393
6.255	109595
6.258	108164
6.262	110789
6.265	110146
6.269	110426
6.272	110585
6.276	108648
6.279	111584
6.282	105338
6.286	107668
6.289	110054
6.293	113906
6.296	112292
6.3	110076
6.303	109225
6.307	108648
6.31	107433
6.313	110745
6.317	108181
6.32	108399
6.324	105192
6.327	106845
6.331	111655
6.334	110006
6.337	111698
6.341	111580
6.344	114121
6.348	105227
6.351	110088
6.355	111345
6.358	110965
6.361	107190
6.365	111104
6.368	109574
6.372	111702
6.375	107548
6.379	111618
6.382	110328
6.385	107448
6.389	109264
6.392	104438
6.396	112468
6.399	110602
6.403	110371
6.406	109750
6.409	111187
6.413	108069
6.416	107895
6.42	105339
6.423	107879
6.427	109392
6.43	108349
6.434	109830
6.437	112276
6.44	110016
6.444	109272
6.447	106839
6.451	110801
6.454	109096
6.458	107109
6.461	109917
6.464	109439
6.468	108398
6.471	109160
6.475	107210
6.478	106566
6.482	105007
6.485	108485
6.488	108863
6.492	108531
6.495	112842
6.499	106180
6.502	112143
6.506	105888
6.509	106054
6.512	111816
6.516	108312
6.519	109785
6.523	108260
6.526	108953
6.53	109308
6.533	111264
6.536	106643
6.54	111224
6.543	110424
6.547	107468
6.55	109961
6.554	107689
6.557	109317
6.56	106356
6.564	110955
6.567	110408
6.571	110983
6.574	109323
6.578	109426
6.581	111017
6.585	110082
6.588	110914
6.591	107877
6.595	106858
6.598	106102
6.602	105195
6.605	107880
6.609	109628
6.612	107344
6.615	109879
6.619	108987
6.622	111295
6.626	107805
6.629	107157
6.633	104224
6.636	109462
6.639	109800
6.643	114057
6.646	109234
6.65	109126
6.653	111225
6.657	108419
6.66	111808
6.663	107855
6.667	111277
6.67	109959
6.674	110804
6.677	110803
6.681	108948
6.684	109576
6.687	108831
6.691	106461
6.694	111522
6.698	107908
6.701	106039
6.705	111011
6.708	111438
6.711	105890
6.715	112213
6.718	107728
6.722	110051
6.725	109304
6.729	104652
6.732	110946
6.736	108740
6.739	110408
6.742	107845
6.746	107399
6.749	108651
6.753	109040
6.756	111643
6.76	108739
6.763	108581
6.766	109424
6.77	108056
6.773	109696
6.777	104899
6.78	108015
6.784	110212
6.787	106638
6.79	108433
6.794	109683
6.797	107415
6.801	106731
6.804	108408
6.808	109622
6.811	106763
6.814	107346
6.818	109541
6.821	106271
6.825	107568
6.828	109273
6.832	107607
6.835	107159
6.838	106701
6.842	104590
6.845	108513
6.849	110392
6.852	108702
6.856	108768
6.859	108049
6.862	108896
6.866	105706
6.869	108365
6.873	106464
6.876	109513
6.88	109825
6.883	107924
6.887	108556
6.89	107183
6.893	108894
6.897	107941
6.9	109763
6.904	109327
6.907	108786
6.911	107904
6.914	107552
6.917	108589
6.921	111014
6.924	107169
6.928	112028
6.931	107136
6.935	110938
6.938	105875
6.941	107706
6.945	107520
[truncated: 3,803 more rows]

## Sheet: Figure S14
Figure S14a			Figure S14b
x	y		x	y
0.092	58937		5.9	24.103
0.095	61255		6.6	16.7169
0.099	63249		7.4	18.4305
0.102	58366		8.9	18.5915
0.106	57183		10.2	16.3384
0.109	58393		10.8	11.2555
0.112	58679		12.1	161.622
0.116	61188		13.1	358.006
0.119	62687		14.2	1234.82
0.123	56992		15.1	2860.68
0.126	62268		16.1	108.1
0.13	59831		19.1	1676.63
0.133	60983		21	9.56168
0.136	60439		21.7	46.3076
0.14	62204		22.4	9.73328
0.143	60801		23.1	25.0633
0.147	61578		24.1	214.599
0.15	60838		25.1	1554.78
0.154	59461		26.1	7126.07
0.157	61458		27.1	19431.4
0.16	60615		28.1	6371.47
0.164	59089		29.1	27195.8
0.167	60233		30.1	5911.05
0.171	62048		31.1	102284
0.174	60951		32.1	1338.68
0.178	62857		33.1	224.525
0.181	58892		34.9	13.8964
0.184	61349		36.9	6.05194
0.188	60378		38.1	19.7309
0.191	59469		39.1	4.96172
0.195	58020		40	429.005
0.198	61599		41	1877.48
0.202	61693		42.1	6856.53
0.205	57203		43.1	17435.4
0.208	58428		44.1	4277.06
0.212	61038		45.1	81600
0.215	59257		46.1	32356.2
0.219	58007		47.1	969.95
0.222	57555		48.1	82.1492
0.226	57665		50.1	21.5194
0.229	56998		51.7	7.66963
0.232	57722		52.4	10.9273
0.236	58084		52.9	4.94684
0.239	59284		53.9	2.30471
0.243	54993		54.4	2.16696
0.246	58343		55.1	15.5178
0.25	58034		56.2	22.6192
0.253	58927		57.2	15.8051
0.257	55045		58.2	16.3946
0.26	58002		58.8	2.97907
0.263	56892		59.7	12.587
0.267	54798		61.7	3.6452
0.27	58239		62.2	13.358
0.274	55534		63.1	0.72964
0.277	56276		63.8	10.3524
0.281	54802		64.2	12.4316
0.284	54362		65.1	14.8918
0.287	53624		65.8	5.51256
0.291	53939		69	5.07086
0.294	55593
0.298	54980
0.301	53473
0.305	55860
0.308	56546
0.311	54312
0.315	56617
0.318	52941
0.322	55940
0.325	54885
0.329	52468
0.332	54253
0.335	50564
0.339	50746
0.342	53196
0.346	53412
0.349	52792
0.353	54617
0.356	53370
0.359	52866
0.363	52361
0.366	51940
0.37	55790
0.373	54024
0.377	52671
0.38	52172
0.383	51344
0.387	52033
0.39	53227
0.394	52102
0.397	51564
0.401	55379
0.404	50071
0.408	53715
0.411	50943
0.414	51239
0.418	52726
0.421	50364
0.425	51422
0.428	51082
0.432	50833
0.435	51519
0.438	51516
0.442	50691
0.445	52907
0.449	50612
0.452	52384
0.456	49490
0.459	50502
0.462	51235
0.466	51348
0.469	50943
0.473	50627
0.476	51958
0.48	48649
0.483	52791
0.486	51764
0.49	50508
0.493	50824
0.497	51018
0.5	51812
0.504	50775
0.507	50472
0.51	49402
0.514	49430
0.517	49748
0.521	52057
0.524	51405
0.528	54551
0.531	51962
0.534	51387
0.538	47493
0.541	48505
0.545	50594
0.548	51627
0.552	49560
0.555	46949
0.559	49686
0.562	46314
0.565	50102
0.569	52652
0.572	48537
0.576	50970
0.579	49849
0.583	50684
0.586	48151
0.589	53068
0.593	49320
0.596	51652
0.6	50806
0.603	49925
0.607	49053
0.61	52578
0.613	51558
0.617	49344
0.62	49035
0.624	49258
0.627	50080
0.631	50452
0.634	46761
0.637	49536
0.641	51907
0.644	50184
0.648	49484
0.651	49420
0.655	48270
0.658	49841
0.661	49808
0.665	48800
0.668	51410
0.672	48221
0.675	49787
0.679	50185
0.682	49360
0.685	48262
0.689	50779
0.692	49035
0.696	49863
0.699	45846
0.703	50093
0.706	48058
0.71	49898
0.713	50424
0.716	50399
0.72	49639
0.723	50206
0.727	48548
0.73	47248
0.734	49287
0.737	48245
0.74	49340
0.744	49803
0.747	47140
0.751	48225
0.754	49043
0.758	48834
0.761	48844
0.764	47639
0.768	49346
0.771	49044
0.775	48830
0.778	46678
0.782	48560
0.785	49132
0.788	47811
0.792	49811
0.795	49436
0.799	46047
0.802	48724
0.806	50109
0.809	49847
0.812	49019
0.816	49925
0.819	47549
0.823	50557
0.826	47809
0.83	46912
0.833	47494
0.836	50314
0.84	45560
0.843	47947
0.847	50377
0.85	49386
0.854	50853
0.857	47958
0.861	47365
0.864	48613
0.867	46063
0.871	48227
0.874	48796
0.878	49989
0.881	46250
0.885	48701
0.888	49026
0.891	47839
0.895	48242
0.898	48922
0.902	50926
0.905	50920
0.909	48614
0.912	46784
0.915	48198
0.919	48981
0.922	46174
0.926	48754
0.929	47183
0.933	45904
0.936	48316
0.939	49119
0.943	51367
0.946	47921
0.95	46412
0.953	47189
0.957	49278
0.96	43676
0.963	49626
0.967	47169
0.97	47707
0.974	48185
0.977	47723
0.981	48247
0.984	47505
0.987	50375
0.991	49207
0.994	50045
0.998	45658
1.001	46530
1.005	50625
1.008	46617
1.012	47976
1.015	50565
1.018	47895
1.022	46658
1.025	47986
1.029	45519
1.032	47553
1.036	48266
1.039	48361
1.042	49721
1.046	48818
1.049	51138
1.053	46769
1.056	49740
1.06	47756
1.063	47628
1.066	47855
1.07	47752
1.073	46973
1.077	49408
1.08	49688
1.084	47539
1.087	48875
1.09	50223
1.094	48810
1.097	48146
1.101	47292
1.104	46935
1.108	51536
1.111	47885
1.114	48957
1.118	48057
1.121	47165
1.125	51357
1.128	47069
1.132	49256
1.135	48967
1.139	46953
1.142	46354
1.145	49248
1.149	45247
1.152	46329
1.156	49479
1.159	48709
1.163	47960
1.166	48714
1.169	47442
1.173	49541
1.176	47992
1.18	48741
1.183	47667
1.187	50328
1.19	48025
1.193	47823
1.197	48431
1.2	48921
1.204	48240
1.207	48080
1.211	46296
1.214	47737
1.217	44942
1.221	48146
1.224	48334
1.228	48287
1.231	47580
1.235	46933
1.238	50514
1.241	49025
1.245	51779
1.248	46620
1.252	49400
1.255	44564
1.259	48414
1.262	47149
1.265	50919
1.269	49273
1.272	48008
1.276	50403
1.279	48236
1.283	47813
1.286	50007
1.29	48931
1.293	45978
1.296	50170
1.3	49007
1.303	46484
1.307	47485
1.31	50597
1.314	47147
1.317	47728
1.32	47648
1.324	49924
1.327	48064
1.331	47872
1.334	46225
1.338	49453
1.341	49740
1.344	47604
1.348	47691
1.351	46837
1.355	46113
1.358	46061
1.362	49388
1.365	47504
1.368	47077
1.372	47002
1.375	49093
1.379	48028
1.382	47782
1.386	49050
1.389	50624
1.392	48330
1.396	47234
1.399	46278
1.403	48933
1.406	48981
1.41	49703
1.413	48248
1.416	48888
1.42	47905
1.423	47186
1.427	50780
1.43	48885
1.434	46430
1.437	47312
1.441	49834
1.444	46359
1.447	50410
1.451	45133
1.454	46980
1.458	47981
1.461	47965
1.465	48437
1.468	47452
1.471	47207
1.475	48092
1.478	48374
1.482	47369
1.485	48368
1.489	45978
1.492	49531
1.495	50726
1.499	46445
1.502	48223
1.506	45710
1.509	48226
1.513	46010
1.516	47256
1.519	49271
1.523	47244
1.526	48895
1.53	49119
1.533	50241
1.537	49075
1.54	48605
1.543	46539
1.547	47960
1.55	49660
1.554	48814
1.557	48537
1.561	46767
1.564	47808
1.567	48951
1.571	47620
1.574	50320
1.578	48680
1.581	48198
1.585	47245
1.588	48811
1.592	47095
1.595	49170
1.598	51085
1.602	50047
1.605	50076
1.609	47714
1.612	46110
1.616	47164
1.619	46284
1.622	45708
1.626	48563
1.629	48105
1.633	49681
1.636	46603
1.64	49084
1.643	49579
1.646	46101
1.65	48624
1.653	49598
1.657	47471
1.66	45431
1.664	47607
1.667	44489
1.67	46495
1.674	49006
1.677	48209
1.681	49322
1.684	47222
1.688	46704
1.691	49112
1.694	48808
1.698	50455
1.701	47816
1.705	45943
1.708	51628
1.712	48772
1.715	50533
1.718	47607
1.722	45936
1.725	44156
1.729	47703
1.732	48540
1.736	47884
1.739	45070
1.743	46193
1.746	46282
1.749	48955
1.753	47146
1.756	49002
1.76	46432
1.763	45992
1.767	46667
1.77	48123
1.773	46912
1.777	49325
1.78	47356
1.784	48451
1.787	48001
1.791	47504
1.794	47591
1.797	48367
1.801	48486
1.804	45894
1.808	47000
1.811	47366
1.815	47771
1.818	48695
1.821	50017
1.825	47729
1.828	47052
1.832	49015
1.835	48044
1.839	46268
1.842	49451
1.845	46097
1.849	45278
1.852	45373
1.856	49139
1.859	48655
1.863	46945
1.866	47136
1.869	49410
1.873	48725
1.876	48616
1.88	46226
1.883	47792
1.887	47554
1.89	45659
1.894	48381
1.897	47843
1.9	47466
1.904	46209
1.907	50679
1.911	47073
1.914	48879
1.918	48315
1.921	45372
1.924	46736
1.928	48419
1.931	49053
1.935	46338
1.938	45948
1.942	46893
1.945	45991
1.948	45555
1.952	46796
1.955	47473
1.959	46266
1.962	47340
1.966	48906
1.969	45073
1.972	47504
1.976	49354
1.979	46412
1.983	47104
1.986	45304
1.99	47441
1.993	49119
1.996	46716
2	46281
2.003	46813
2.007	48308
2.01	48554
2.014	46819
2.017	46340
2.02	47433
2.024	46927
2.027	48385
2.031	48342
2.034	45730
2.038	47494
2.041	50231
2.045	46553
2.048	46340
2.051	46389
2.055	48130
2.058	48488
2.062	46841
2.065	49043
2.069	47039
2.072	47354
2.075	45353
2.079	49077
2.082	46847
2.086	46755
2.089	46815
2.093	48079
2.096	46766
2.099	45438
2.103	46444
2.106	48222
2.11	47696
2.113	47224
2.117	47398
2.12	47639
2.123	49019
2.127	46536
2.13	45051
2.134	47382
2.137	50471
2.141	45719
2.144	49778
2.147	46575
2.151	47080
2.154	47147
2.158	48042
2.161	47455
2.165	47433
2.168	48314
2.171	47422
2.175	45462
2.178	48072
2.182	48480
2.185	46244
2.189	49066
2.192	45319
2.196	49121
2.199	49406
2.202	46921
2.206	46376
2.209	47902
2.213	47201
2.216	47173
2.22	47748
2.223	49868
2.226	47148
2.23	49443
2.233	49742
2.237	46102
2.24	46173
2.244	46862
2.247	47386
2.25	47375
2.254	46055
2.257	47904
2.261	47234
2.264	47113
2.268	46664
2.271	47099
2.274	47003
2.278	45433
2.281	45422
2.285	46486
2.288	46569
2.292	44361
2.295	47188
2.298	45786
2.302	47751
2.305	48355
2.309	47919
2.312	49301
2.316	47966
2.319	48115
2.323	46342
2.326	46593
2.329	48818
2.333	49851
2.336	48735
2.34	48080
2.343	45676
2.347	47161
2.35	47855
2.353	49672
2.357	48187
2.36	46890
2.364	49598
2.367	45639
2.371	48038
2.374	48275
2.377	50081
2.381	47225
2.384	48698
2.388	48537
2.391	46723
2.395	46282
2.398	48181
2.401	47591
2.405	48351
2.408	49055
2.412	47554
2.415	46708
2.419	47710
2.422	48035
2.425	47949
2.429	47381
2.432	45895
2.436	45421
2.439	46152
2.443	46596
2.446	44173
2.449	47093
2.453	47047
2.456	46772
2.46	48152
2.463	48470
2.467	47386
2.47	50397
2.474	47771
2.477	46091
2.48	46716
2.484	49241
2.487	50507
2.491	46846
2.494	50114
2.498	46794
2.501	49606
2.504	47914
2.508	46239
2.511	47564
2.515	45673
2.518	49008
2.522	46495
2.525	47772
2.528	48610
2.532	46073
2.535	47710
2.539	48190
2.542	45612
2.546	49668
2.549	49817
2.552	43976
2.556	50075
2.559	48384
2.563	47599
2.566	44934
2.57	48733
2.573	43431
2.576	49564
2.58	46050
2.583	45478
2.587	47294
2.59	46743
2.594	47388
2.597	46585
2.6	47207
2.604	48203
2.607	45417
2.611	48216
2.614	48121
2.618	46847
2.621	45761
2.625	46635
2.628	47294
2.631	47015
2.635	47493
2.638	46347
2.642	45521
2.645	47232
2.649	46707
2.652	46234
2.655	47613
2.659	47364
2.662	47895
2.666	45122
2.669	47993
2.673	50513
2.676	44771
2.679	47817
2.683	46695
2.686	47761
2.69	49028
2.693	44389
2.697	49290
2.7	48614
2.703	46555
2.707	47589
2.71	46899
2.714	50086
2.717	45600
2.721	45777
2.724	47115
2.727	49022
2.731	47870
2.734	47576
2.738	46405
2.741	45003
2.745	48338
2.748	48299
2.751	46614
2.755	46997
2.758	46958
2.762	49566
2.765	47447
2.769	49162
2.772	46107
2.776	46034
2.779	48082
2.782	44777
2.786	50208
2.789	45512
2.793	48885
2.796	47828
2.8	45050
2.803	47736
2.806	47873
2.81	48122
2.813	48004
2.817	47701
2.82	45178
2.824	46116
2.827	47320
2.83	43434
2.834	47009
2.837	45169
2.841	45856
2.844	46005
2.848	48530
2.851	45462
2.854	47174
2.858	48230
2.861	51796
2.865	57030
2.868	63885
2.872	75907
2.875	93895
2.878	122480
2.882	163141
2.885	211346
2.889	272953
2.892	342626
2.896	412186
2.899	473800
2.902	535091
2.906	568869
2.909	593177
2.913	598221
2.916	586912
2.92	561939
2.923	530973
2.927	485540
2.93	451170
2.933	408425
2.937	375971
2.94	343221
2.944	318143
2.947	293666
2.951	269653
2.954	254599
2.957	230755
2.961	215430
2.964	196332
2.968	176982
2.971	160240
2.975	140697
2.978	123725
2.981	106186
2.985	95493
2.988	84749
2.992	71888
2.995	66416
2.999	60012
3.002	55274
3.005	54320
3.009	52001
3.012	50603
3.016	49289
3.019	50473
3.023	47438
3.026	50938
3.029	49053
3.033	49536
3.036	46458
3.04	48915
3.043	48427
3.047	48577
3.05	45894
3.053	49019
3.057	45103
3.06	49171
3.064	47719
3.067	45930
3.071	46469
3.074	45620
3.078	46150
3.081	45702
3.084	48666
3.088	49147
3.091	48759
3.095	46113
3.098	47521
3.102	46185
3.105	48512
3.108	47959
3.112	47483
3.115	44752
3.119	47059
3.122	50475
3.126	47699
3.129	44314
3.132	47031
3.136	48727
3.139	48738
3.143	48554
3.146	50455
3.15	49737
3.153	51028
3.156	48948
3.16	49296
3.163	47076
3.167	51475
3.17	46655
3.174	48081
3.177	49739
3.18	48882
3.184	47830
3.187	48291
3.191	48673
3.194	50387
3.198	48800
3.201	48482
3.204	50625
3.208	47968
3.211	47513
3.215	48376
3.218	46107
3.222	47718
3.225	44127
3.229	47456
3.232	46360
3.235	46507
3.239	46563
3.242	44758
3.246	47480
3.249	47751
3.253	45401
3.256	46907
3.259	47838
3.263	44932
3.266	46992
3.27	45785
3.273	45778
3.277	48251
3.28	45569
3.283	46828
3.287	46668
3.29	47040
3.294	45320
3.297	45946
3.301	47313
3.304	46426
3.307	45579
3.311	47547
3.314	49166
3.318	46825
3.321	42672
3.325	47422
3.328	46474
3.331	46868
3.335	46883
3.338	45352
3.342	45691
3.345	46346
3.349	47076
3.352	48007
3.356	47270
3.359	45969
3.362	46373
3.366	47804
3.369	47963
3.373	47528
3.376	43664
3.38	47069
3.383	48199
3.386	46216
3.39	47525
3.393	46712
3.397	45704
3.4	46581
3.404	48003
3.407	46641
3.41	47324
3.414	46729
3.417	45866
3.421	48954
3.424	45812
3.428	48095
3.431	48234
3.434	46449
3.438	46352
3.441	46408
3.445	47065
3.448	44934
3.452	49199
3.455	45548
3.458	45574
3.462	46529
3.465	47380
3.469	46001
3.472	47106
3.476	46378
3.479	46519
3.482	46200
3.486	46834
3.489	49024
3.493	48449
3.496	47554
3.5	46605
3.503	44795
3.507	45652
3.51	47034
3.513	47611
3.517	44617
3.52	47210
3.524	46064
3.527	48864
3.531	46897
3.534	46228
3.537	46101
3.541	46353
3.544	48364
3.548	45959
3.551	48313
3.555	49027
3.558	46751
3.561	47957
3.565	46618
3.568	45663
3.572	46680
3.575	48399
3.579	44695
3.582	47829
3.585	44909
3.589	46635
3.592	46921
3.596	45898
3.599	49743
3.603	46652
3.606	44905
3.609	48748
3.613	44818
3.616	46800
3.62	45982
3.623	45702
3.627	46731
3.63	45536
3.633	46446
3.637	50080
3.64	46513
3.644	49028
3.647	48805
3.651	45566
3.654	46457
3.658	46321
3.661	46398
3.664	47317
3.668	42928
3.671	46761
3.675	47065
3.678	45420
3.682	44604
3.685	45861
3.688	44255
3.692	46423
3.695	46566
3.699	48994
3.702	46937
3.706	46802
3.709	48390
3.712	45640
3.716	44985
3.719	46861
3.723	46623
3.726	47251
3.73	46970
3.733	43650
3.736	46410
3.74	46845
3.743	45925
3.747	47654
3.75	45010
3.754	44461
3.757	48703
3.76	46941
3.764	46628
3.767	45440
3.771	45882
3.774	49440
3.778	47662
3.781	45111
3.784	49262
3.788	47932
3.791	45400
3.795	45964
3.798	45204
3.802	45190
3.805	47015
3.809	47419
3.812	43776
3.815	46573
3.819	47481
3.822	44600
3.826	45252
3.829	46247
3.833	46208
3.836	46921
3.839	47049
3.843	48351
3.846	46980
3.85	44124
3.853	48711
3.857	44461
3.86	47763
3.863	46479
3.867	45943
3.87	46757
3.874	44724
3.877	45542
3.881	46030
3.884	45130
3.887	45239
3.891	47493
3.894	46448
3.898	48412
3.901	45589
3.905	46696
3.908	46975
3.911	48166
3.915	45984
3.918	45350
3.922	45794
3.925	45388
3.929	46182
3.932	45414
3.935	44553
3.939	47384
3.942	45825
3.946	48716
3.949	49991
3.953	44745
3.956	45898
3.96	44676
3.963	45386
3.966	46073
3.97	45456
3.973	46731
3.977	49023
3.98	47306
3.984	45637
3.987	45107
3.99	47138
3.994	45787
3.997	44262
4.001	47770
4.004	44891
4.008	44932
4.011	45922
4.014	46069
4.018	46830
4.021	47708
4.025	46060
4.028	46217
4.032	45098
4.035	46613
4.038	45617
4.042	46605
4.045	45236
4.049	46869
4.052	44834
4.056	44715
4.059	45384
4.062	46373
4.066	47969
4.069	44987
4.073	47301
4.076	46362
4.08	45842
4.083	49204
4.086	45869
4.09	45773
4.093	44545
4.097	47952
4.1	43957
4.104	46709
4.107	46725
4.111	44774
4.114	45489
4.117	45254
4.121	42727
4.124	47635
4.128	47879
4.131	46306
4.135	45699
4.138	45558
4.141	46605
4.145	44776
4.148	43284
4.152	45699
4.155	43954
4.159	44839
4.162	45136
4.165	46721
4.169	44520
4.172	49125
4.176	46362
4.179	45255
4.183	47168
4.186	46156
4.189	44127
4.193	47350
4.196	45489
4.2	46032
4.203	44888
4.207	47735
4.21	47516
4.213	46866
4.217	43532
4.22	46849
4.224	46306
4.227	48466
4.231	47030
4.234	46501
4.237	46268
4.241	46705
4.244	47075
4.248	46071
4.251	47057
4.255	46410
4.258	49598
4.262	45033
4.265	49048
4.268	47777
4.272	43141
4.275	45182
4.279	46250
4.282	43655
4.286	49854
4.289	46964
4.292	45825
4.296	45431
4.299	45671
4.303	45929
4.306	44680
4.31	47372
4.313	45680
4.316	48432
4.32	47304
4.323	45227
4.327	48520
4.33	45460
4.334	47621
4.337	44857
4.34	45480
4.344	47384
4.347	44523
4.351	45172
4.354	45447
4.358	45367
4.361	46750
4.364	45414
4.368	47383
4.371	45490
4.375	44489
4.378	45532
4.382	46780
4.385	47060
4.389	46441
4.392	45363
4.395	47462
4.399	45860
4.402	45205
4.406	44337
4.409	45934
4.413	46167
4.416	45451
4.419	46821
4.423	45592
4.426	44562
4.43	44937
4.433	45165
4.437	46706
4.44	48830
4.443	45112
4.447	45095
4.45	45553
4.454	46506
4.457	48738
4.461	50407
4.464	50334
4.467	53198
4.471	50520
4.474	52308
4.478	52230
4.481	54607
4.485	56485
4.488	55681
4.491	56510
4.495	59312
4.498	58251
4.502	55588
4.505	56920
4.509	58704
4.512	58330
4.515	56002
4.519	55382
4.522	54422
4.526	54463
4.529	54418
4.533	56135
4.536	54983
4.54	54226
4.543	52769
4.546	54086
4.55	53206
4.553	55307
4.557	52771
4.56	50931
4.564	52530
4.567	50404
4.57	51879
4.574	52805
4.577	49565
4.581	51327
4.584	51850
4.588	51338
4.591	49700
4.594	50990
4.598	48040
4.601	52749
4.605	50711
4.608	47384
4.612	50572
4.615	47620
4.618	50175
4.622	48966
4.625	48941
4.629	48934
4.632	50351
4.636	49486
4.639	49397
4.642	49921
4.646	46115
4.649	49296
4.653	47927
4.656	48024
4.66	47245
4.663	45795
4.666	49047
4.67	47949
4.673	47543
4.677	49469
4.68	47280
4.684	47384
4.687	50024
4.691	46532
4.694	49516
4.697	48195
4.701	46520
4.704	47446
4.708	47139
4.711	48172
4.715	47008
4.718	47275
4.721	47145
4.725	47772
4.728	47041
4.732	47879
4.735	49238
4.739	47590
4.742	47970
4.745	48355
4.749	46397
4.752	48374
4.756	46616
4.759	46572
4.763	47133
4.766	45760
4.769	48587
4.773	47392
4.776	47145
4.78	45203
4.783	46834
4.787	45151
4.79	48928
4.793	47099
4.797	45037
4.8	46962
4.804	48738
4.807	45760
4.811	47444
4.814	46893
4.817	47304
4.821	43195
4.824	46181
4.828	48216
4.831	47128
4.835	47007
4.838	48062
4.842	45999
4.845	47269
4.848	46973
4.852	46444
4.855	46534
4.859	46297
4.862	47784
4.866	45115
4.869	47606
4.872	43573
4.876	43004
4.879	47956
4.883	45080
4.886	45505
4.89	44641
4.893	44778
4.896	46569
4.9	45013
4.903	45519
4.907	46070
4.91	44577
4.914	46779
4.917	44978
4.92	47882
4.924	45896
4.927	46757
4.931	46383
4.934	47258
4.938	44369
4.941	45996
4.944	47477
4.948	44636
4.951	46673
4.955	47102
4.958	42326
4.962	47323
4.965	45429
4.968	45663
4.972	46038
4.975	46236
4.979	46100
4.982	46063
4.986	46913
4.989	44088
4.993	47810
4.996	44007
4.999	46899
5.003	45813
5.006	43768
5.01	44825
5.013	45618
5.017	45781
5.02	46516
5.023	48378
5.027	47078
5.03	44522
5.034	44944
5.037	45205
5.041	45520
5.044	45813
5.047	45851
5.051	44890
5.054	44832
5.058	44592
5.061	43571
5.065	45023
5.068	45380
5.071	44657
5.075	46520
5.078	45684
5.082	45696
5.085	46265
5.089	45503
5.092	45471
5.095	48201
5.099	45241
5.102	47398
5.106	42812
5.109	43582
5.113	44714
5.116	48009
5.119	46723
5.123	45713
5.126	44602
5.13	46084
5.133	44608
5.137	46418
5.14	45217
5.144	44755
5.147	44836
5.15	45874
5.154	47771
5.157	44819
5.161	44838
5.164	47325
5.168	45636
5.171	43561
5.174	47904
5.178	42819
5.181	44896
5.185	43945
5.188	46405
5.192	46501
5.195	44192
5.198	45517
5.202	43050
5.205	42564
5.209	43023
5.212	44746
5.216	45368
5.219	43421
5.222	46163
5.226	43520
5.229	45792
5.233	48826
5.236	45832
5.24	45102
5.243	42927
5.246	46753
5.25	44683
5.253	44563
5.257	46787
5.26	46542
5.264	43456
5.267	46610
5.27	45682
5.274	43541
5.277	44801
5.281	46479
5.284	43672
5.288	44963
5.291	46006
5.295	43469
5.298	46022
5.301	47053
5.305	44074
5.308	46127
5.312	44452
5.315	43076
5.319	44315
5.322	47085
5.325	45132
5.329	44539
5.332	42120
5.336	47304
5.339	44609
5.343	43689
5.346	45855
5.349	43884
5.353	45301
5.356	45702
5.36	46726
5.363	46721
5.367	46650
5.37	45358
5.373	45596
5.377	44051
5.38	44862
5.384	47485
5.387	44657
5.391	45290
5.394	45570
5.397	45199
5.401	46564
5.404	47803
5.408	42916
5.411	44936
5.415	46964
5.418	44689
5.421	44972
5.425	44223
5.428	40453
5.432	46363
5.435	47561
5.439	43633
5.442	46293
5.446	44353
5.449	45004
5.452	46966
5.456	44259
5.459	44745
5.463	44327
5.466	43796
5.47	45041
5.473	44322
5.476	45208
5.48	44396
5.483	45490
5.487	45611
5.49	44749
5.494	45677
5.497	45774
5.5	43275
5.504	42587
5.507	44243
5.511	43031
5.514	45233
5.518	45899
5.521	43825
5.524	44100
5.528	45428
5.531	44176
5.535	46405
5.538	43557
5.542	43681
5.545	45484
5.548	43669
5.552	44159
5.555	46286
5.559	46349
5.562	44364
5.566	45598
5.569	46546
5.573	43676
5.576	45925
5.579	45790
5.583	43770
5.586	45391
5.59	43640
5.593	45022
5.597	45034
5.6	42773
5.603	45751
5.607	42497
5.61	43011
5.614	46159
5.617	42289
5.621	43912
5.624	43870
5.627	41960
5.631	42671
5.634	45562
5.638	43037
5.641	47876
5.645	45052
5.648	41618
5.651	44346
5.655	44836
5.658	48697
5.662	44142
5.665	46322
5.669	46984
5.672	44328
5.675	44579
5.679	46940
5.682	47094
5.686	45056
5.689	42898
5.693	44136
5.696	45388
5.699	42996
5.703	43550
5.706	45828
5.71	40620
5.713	46524
5.717	44035
5.72	44246
5.724	46193
5.727	45393
5.73	45965
5.734	43617
5.737	46459
5.741	47100
5.744	45134
5.748	44193
5.751	43747
5.754	44692
5.758	46732
5.761	44711
5.765	45623
5.768	45641
5.772	43357
5.775	44745
5.778	43196
5.782	44335
5.785	44619
5.789	47355
5.792	43554
5.796	45130
5.799	44063
5.802	44375
5.806	47174
5.809	43913
5.813	43360
5.816	45344
5.82	46176
5.823	42241
5.826	47196
5.83	43111
5.833	45196
5.837	43295
5.84	42779
5.844	42757
5.847	43467
5.85	44805
5.854	44993
5.857	42734
5.861	42859
5.864	41950
5.868	43011
5.871	43844
5.875	43971
5.878	43274
5.881	45335
5.885	42324
5.888	44289
5.892	45459
5.895	41572
5.899	46455
5.902	45390
5.905	44152
5.909	47286
5.912	43187
5.916	42472
5.919	44141
5.923	43809
5.926	45601
5.929	44615
5.933	43553
5.936	42462
5.94	45598
5.943	42314
5.947	45167
5.95	44315
5.953	43673
5.957	46458
5.96	43829
5.964	43728
5.967	44898
5.971	44044
5.974	44392
5.977	45136
5.981	46280
5.984	44265
5.988	43158
5.991	43665
5.995	42969
5.998	45155
6.001	43736
6.005	44892
6.008	42353
6.012	44086
6.015	44707
6.019	43911
6.022	42730
6.026	43795
6.029	42258
6.032	44203
6.036	45234
6.039	45720
6.043	44815
6.046	45249
6.05	44126
6.053	44049
6.056	44170
6.06	43927
6.063	42459
6.067	44303
6.07	43449
6.074	43610
6.077	44284
6.08	42936
6.084	43796
6.087	40498
6.091	46218
6.094	46366
6.098	44384
6.101	45261
6.104	43569
6.108	44678
6.111	45231
6.115	43671
6.118	44614
6.122	44852
6.125	43600
6.128	43091
6.132	41679
6.135	45534
6.139	44051
6.142	44836
6.146	43617
6.149	44059
6.152	43399
6.156	44187
6.159	43947
6.163	40954
6.166	44235
6.17	42412
6.173	43337
6.177	44976
6.18	42927
6.183	43698
6.187	45755
6.19	44946
6.194	42315
6.197	45523
6.201	41718
6.204	41485
6.207	42577
6.211	44016
6.214	41716
6.218	45211
6.221	45940
6.225	41968
6.228	43856
6.231	42402
6.235	44705
6.238	46098
6.242	43621
6.245	44743
6.249	44910
6.252	45792
6.255	44761
6.259	43798
6.262	45555
6.266	43637
6.269	44246
6.273	44088
6.276	42511
6.279	43481
6.283	44156
6.286	43354
6.29	43446
6.293	42620
6.297	44320
6.3	44174
6.303	45184
6.307	42859
6.31	43631
6.314	44590
6.317	45763
6.321	44135
6.324	42488
6.328	42313
6.331	43258
6.334	42962
6.338	43823
6.341	43808
6.345	42877
6.348	44443
6.352	40147
6.355	43936
6.358	42957
6.362	44634
6.365	46122
6.369	44060
6.372	43610
6.376	43172
6.379	42842
6.382	41558
6.386	43988
6.389	42517
6.393	43674
6.396	41322
6.4	44228
6.403	43192
6.406	46479
6.41	44456
6.413	42133
6.417	43382
6.42	42380
6.424	45013
6.427	42878
6.43	41810
6.434	42217
6.437	40834
6.441	44630
6.444	43095
6.448	43731
6.451	44123
6.454	42022
6.458	41396
6.461	45554
6.465	40579
6.468	45020
6.472	42062
6.475	43071
6.479	42698
6.482	41276
6.485	43014
6.489	43996
6.492	44568
6.496	41673
6.499	43779
6.503	45391
6.506	43288
6.509	44282
6.513	42476
6.516	43286
6.52	44798
6.523	42940
6.527	42256
6.53	44459
6.533	44488
6.537	43083
6.54	44391
6.544	44012
6.547	43354
6.551	40168
6.554	41473
6.557	45355
6.561	43174
6.564	40537
6.568	45740
6.571	42002
6.575	42241
6.578	44254
6.581	42981
6.585	46320
6.588	42540
6.592	41598
6.595	45399
6.599	42089
6.602	45718
6.606	42964
6.609	44263
6.612	44951
6.616	43206
6.619	43054
6.623	43887
6.626	44069
6.63	43228
6.633	45455
6.636	43799
6.64	41095
6.643	40667
6.647	41297
6.65	44405
6.654	41399
6.657	43946
6.66	43518
6.664	43462
6.667	44616
6.671	42905
6.674	43168
6.678	42484
6.681	43445
6.684	45790
6.688	42945
6.691	43986
6.695	44735
6.698	43276
6.702	44332
6.705	43638
6.708	43803
6.712	40736
6.715	41852
6.719	44206
6.722	43031
6.726	41083
6.729	42155
6.732	45067
6.736	43575
6.739	45762
6.743	43199
6.746	46625
6.75	41332
6.753	41545
6.757	41375
6.76	44654
6.763	45099
6.767	44302
6.77	42016
6.774	42990
6.777	44676
6.781	43353
6.784	42800
6.787	41060
6.791	42616
6.794	41714
6.798	43115
6.801	42434
6.805	42492
6.808	43978
6.811	44362
6.815	42877
6.818	43577
6.822	44517
6.825	44325
6.829	43510
6.832	41543
6.835	43789
6.839	43555
6.842	41969
6.846	41911
6.849	42306
6.853	43339
6.856	43021
6.859	43464
6.863	43672
6.866	43851
6.87	43636
6.873	44336
6.877	41887
6.88	42496
6.883	42170
6.887	42061
6.89	44301
6.894	44576
6.897	43316
6.901	41824
6.904	44628
6.908	44019
6.911	42081
6.914	42662
6.918	42862
6.921	40107
6.925	43147
6.928	43966
6.932	43599
6.935	45474
6.938	42552
6.942	43401
6.945	43762
[truncated: 3,802 more rows]

## Sheet: Figure S15
Figure S15a			Figure S15b
x	y		x	y
0.091	106037		3.4	68.1698
0.095	105150		5.1	18.4556
0.098	105503		5.7	13.6751
0.102	105657		6.2	19.2583
0.105	105458		7.1	23.7258
0.109	105502		10.6	19.0956
0.112	105360		11.4	23.5705
0.115	106313		12.2	587.217
0.119	105752		13.2	2428.97
0.122	106668		14.1	8651.03
0.126	106237		15.2	20290.9
0.129	105697		16.1	6204.54
0.133	106110		17.1	2754.78
0.136	106414		18.1	3393.58
0.139	106463		19.1	11896.6
0.143	105250		20.1	126.467
0.146	105437		21.2	265.424
0.15	105145		22	243.675
0.153	105786		24.1	37.3815
0.157	107721		25.1	2235.64
0.16	107267		26.1	13454.6
0.163	107993		27.1	69819
0.167	106433		28.1	177948
0.17	106721		29.1	65372.5
0.174	106972		30.1	228844
0.177	107356		31.1	62265.5
0.181	107634		32.1	947680
0.184	106673		33.1	2713.02
0.188	106176		34.1	17674.5
0.191	104780		35.1	14.0455
0.194	106678		36	78.3723
0.198	106440		38	38.7122
0.201	105847		40	113.272
0.205	106652		41.1	4268.09
0.208	106279		42.1	18899.8
0.212	106461		43.1	68799.4
0.215	105667		44.1	173599
0.218	105176		45.1	35548.8
0.222	105958		46.1	822361
0.225	105421		47.1	322006
0.229	106255		48.1	19820.2
0.232	105104		49.1	5693.21
0.236	105160		50.1	148.684
0.239	104536		51.3	26.6278
0.242	105021		51.9	22.4882
0.246	104982		52.7	12.1961
0.249	105512		54.1	40.9048
0.253	105197		54.6	7.9056
0.256	104541		56.5	6.1522
0.26	104905		57.1	10.771
0.263	104596		58	50.0721
0.266	103306		59.2	33.764
0.27	103324		60.4	24.3056
0.273	104915		61	19.3782
0.277	103994		61.9	6.56262
0.28	103021		62.7	6.34333
0.284	102666		63.3	14.7407
0.287	103996		64.5	1.62434
0.29	103256		65	22.0666
0.294	102830		66.1	15.407
0.297	102844		67	19.4022
0.301	104291		67.9	0.17234
0.304	102620
0.308	104015
0.311	102430
0.314	101853
0.318	103612
0.321	103044
0.325	102197
0.328	103058
0.332	103332
0.335	101183
0.339	102544
0.342	102486
0.345	103209
0.349	102248
0.352	103241
0.356	102147
0.359	102845
0.363	102333
0.366	103516
0.369	103129
0.373	102763
0.376	102549
0.38	101169
0.383	102415
0.387	102220
0.39	101701
0.393	101824
0.397	102489
0.4	101896
0.404	102197
0.407	102631
0.411	100428
0.414	102638
0.417	101468
0.421	102433
0.424	103554
0.428	101414
0.431	103484
0.435	102460
0.438	101944
0.441	102360
0.445	101945
0.448	102096
0.452	102441
0.455	100106
0.459	103134
0.462	102376
0.465	102928
0.469	103391
0.472	101640
0.476	103040
0.479	103143
0.483	102074
0.486	102707
0.49	102511
0.493	102114
0.496	102327
0.5	103664
0.503	101924
0.507	101797
0.51	102333
0.514	102424
0.517	101354
0.52	102636
0.524	102309
0.527	101671
0.531	102168
0.534	102466
0.538	101734
0.541	102203
0.544	102435
0.548	102931
0.551	103265
0.555	101369
0.558	102547
0.562	101750
0.565	102396
0.568	103349
0.572	101867
0.575	101970
0.579	102980
0.582	101878
0.586	102725
0.589	101872
0.592	102689
0.596	102831
0.599	102724
0.603	100754
0.606	101003
0.61	102258
0.613	102627
0.616	102123
0.62	102846
0.623	101823
0.627	101714
0.63	102330
0.634	102735
0.637	103006
0.641	103033
0.644	103065
0.647	102740
0.651	102107
0.654	102074
0.658	102562
0.661	102935
0.665	101526
0.668	102128
0.671	101650
0.675	101992
0.678	103054
0.682	102589
0.685	102509
0.689	102925
0.692	101979
0.695	102416
0.699	100778
0.702	102758
0.706	103413
0.709	101154
0.713	101450
0.716	103256
0.719	102530
0.723	102827
0.726	101842
0.73	102862
0.733	102280
0.737	102969
0.74	102234
0.743	101393
0.747	102710
0.75	102302
0.754	102468
0.757	102718
0.761	102155
0.764	101698
0.767	102432
0.771	102346
0.774	102047
0.778	102492
0.781	102172
0.785	102938
0.788	102601
0.792	102838
0.795	102839
0.798	101699
0.802	103774
0.805	103081
0.809	103197
0.812	103297
0.816	101670
0.819	102640
0.822	101230
0.826	101530
0.829	102240
0.833	102298
0.836	102386
0.84	101296
0.843	102189
0.846	101860
0.85	102350
0.853	101497
0.857	102138
0.86	103744
0.864	102327
0.867	103429
0.87	103132
0.874	103171
0.877	102105
0.881	101799
0.884	101318
0.888	102412
0.891	101860
0.894	102130
0.898	101768
0.901	102973
0.905	101289
0.908	101520
0.912	103156
0.915	101777
0.918	101520
0.922	101747
0.925	102252
0.929	103422
0.932	102816
0.936	102620
0.939	103427
0.943	102755
0.946	103151
0.949	102947
0.953	103234
0.956	102007
0.96	102622
0.963	102749
0.967	102839
0.97	101188
0.973	101683
0.977	102451
0.98	101860
0.984	101612
0.987	102471
0.991	103979
0.994	104747
0.997	102271
1.001	103038
1.004	102509
1.008	103245
1.011	102554
1.015	101267
1.018	102102
1.021	102473
1.025	101150
1.028	101020
1.032	102743
1.035	102299
1.039	101794
1.042	101252
1.045	102359
1.049	100996
1.052	101990
1.056	102052
1.059	103037
1.063	102921
1.066	102601
1.07	101738
1.073	102993
1.076	102729
1.08	102050
1.083	102645
1.087	102020
1.09	102095
1.094	102497
1.097	102980
1.1	103205
1.104	103206
1.107	101189
1.111	101969
1.114	102323
1.118	101888
1.121	102745
1.124	101593
1.128	101564
1.131	102183
1.135	101435
1.138	102298
1.142	101682
1.145	102054
1.148	101728
1.152	102242
1.155	103688
1.159	103069
1.162	102656
1.166	102341
1.169	102101
1.172	102932
1.176	103098
1.179	103150
1.183	102408
1.186	101857
1.19	102984
1.193	101244
1.196	102439
1.2	102036
1.203	101099
1.207	102750
1.21	102344
1.214	103231
1.217	101241
1.221	103375
1.224	103288
1.227	101884
1.231	102985
1.234	103201
1.238	102859
1.241	101652
1.245	100856
1.248	101792
1.251	101432
1.255	102616
1.258	101249
1.262	102018
1.265	102626
1.269	102210
1.272	103056
1.275	102435
1.279	102396
1.282	104092
1.286	104214
1.289	103003
1.293	101540
1.296	101874
1.299	101857
1.303	102105
1.306	102532
1.31	102919
1.313	101218
1.317	102758
1.32	101236
1.323	101286
1.327	101454
1.33	102287
1.334	102834
1.337	101345
1.341	102527
1.344	102392
1.347	103049
1.351	102109
1.354	101272
1.358	102203
1.361	103114
1.365	102951
1.368	102617
1.372	102446
1.375	101959
1.378	102714
1.382	102077
1.385	101738
1.389	102831
1.392	102177
1.396	102108
1.399	102413
1.402	103663
1.406	103257
1.409	102078
1.413	101137
1.416	102288
1.42	103407
1.423	102881
1.426	101925
1.43	103038
1.433	103324
1.437	102593
1.44	102480
1.444	102024
1.447	103834
1.45	102424
1.454	102544
1.457	102035
1.461	102022
1.464	102148
1.468	103299
1.471	102187
1.474	102422
1.478	101767
1.481	102014
1.485	102642
1.488	104122
1.492	102152
1.495	103582
1.498	103377
1.502	100901
1.505	102503
1.509	102352
1.512	101917
1.516	103898
1.519	101580
1.523	102165
1.526	103146
1.529	101923
1.533	103755
1.536	102518
1.54	102459
1.543	103547
1.547	102838
1.55	103232
1.553	103443
1.557	102607
1.56	103052
1.564	102211
1.567	102870
1.571	102210
1.574	101996
1.577	101354
1.581	103736
1.584	102159
1.588	102188
1.591	103869
1.595	102918
1.598	102262
1.601	102530
1.605	102197
1.608	102190
1.612	102263
1.615	102054
1.619	102609
1.622	102240
1.625	102348
1.629	101670
1.632	101171
1.636	102632
1.639	103328
1.643	102936
1.646	102372
1.649	103421
1.653	101770
1.656	103582
1.66	103155
1.663	102351
1.667	102321
1.67	102649
1.674	103267
1.677	102144
1.68	101719
1.684	102505
1.687	103408
1.691	101827
1.694	103153
1.698	101866
1.701	102306
1.704	102733
1.708	103332
1.711	102325
1.715	101840
1.718	105094
1.722	102477
1.725	102652
1.728	101858
1.732	102774
1.735	104231
1.739	102096
1.742	101988
1.746	102737
1.749	103108
1.752	103465
1.756	102780
1.759	102679
1.763	102538
1.766	103598
1.77	103500
1.773	101444
1.776	103186
1.78	102474
1.783	102011
1.787	103525
1.79	102954
1.794	102737
1.797	101561
1.8	102380
1.804	101233
1.807	102549
1.811	102478
1.814	103809
1.818	103080
1.821	103332
1.825	102020
1.828	103688
1.831	103437
1.835	103484
1.838	102059
1.842	102919
1.845	103895
1.849	104019
1.852	101732
1.855	103181
1.859	102230
1.862	103084
1.866	102932
1.869	102558
1.873	103413
1.876	102905
1.879	103892
1.883	102110
1.886	102766
1.89	103084
1.893	103345
1.897	103226
1.9	102587
1.903	102287
1.907	100740
1.91	102379
1.914	101463
1.917	102407
1.921	103120
1.924	101726
1.927	102199
1.931	102540
1.934	102570
1.938	102133
1.941	102633
1.945	102024
1.948	102456
1.951	102946
1.955	102618
1.958	102455
1.962	102739
1.965	102791
1.969	102852
1.972	101859
1.976	101754
1.979	102949
1.982	102971
1.986	102643
1.989	103076
1.993	102690
1.996	103380
2	101793
2.003	102959
2.006	102835
2.01	101832
2.013	103391
2.017	102928
2.02	102170
2.024	102039
2.027	104069
2.03	102536
2.034	103078
2.037	102643
2.041	102135
2.044	102615
2.048	102659
2.051	101600
2.054	102909
2.058	102298
2.061	101626
2.065	103332
2.068	101724
2.072	102277
2.075	101536
2.078	102629
2.082	102932
2.085	102754
2.089	103487
2.092	103115
2.096	103432
2.099	102333
2.103	103209
2.106	101789
2.109	102930
2.113	102317
2.116	103592
2.12	102866
2.123	103513
2.127	103464
2.13	103069
2.133	103397
2.137	101850
2.14	102914
2.144	103006
2.147	103118
2.151	103466
2.154	102272
2.157	102052
2.161	103547
2.164	102608
2.168	102848
2.171	102349
2.175	100965
2.178	102393
2.181	103418
2.185	102967
2.188	103223
2.192	101358
2.195	102761
2.199	102796
2.202	102302
2.205	103723
2.209	102354
2.212	101987
2.216	102260
2.219	102607
2.223	102639
2.226	102022
2.229	101722
2.233	102277
2.236	102388
2.24	103200
2.243	102392
2.247	103916
2.25	102946
2.254	103679
2.257	102797
2.26	103106
2.264	102353
2.267	102426
2.271	103448
2.274	102901
2.278	103293
2.281	103031
2.284	103135
2.288	102176
2.291	101448
2.295	103011
2.298	101983
2.302	103597
2.305	103725
2.308	103358
2.312	104523
2.315	103045
2.319	102100
2.322	102239
2.326	103853
2.329	102744
2.332	103043
2.336	102545
2.339	103976
2.343	101616
2.346	103224
2.35	103448
2.353	103788
2.356	103359
2.36	103283
2.363	103609
2.367	103170
2.37	102193
2.374	103699
2.377	103948
2.38	103610
2.384	103302
2.387	103700
2.391	102322
2.394	103238
2.398	103185
2.401	104020
2.405	103326
2.408	102831
2.411	103377
2.415	103373
2.418	102124
2.422	102236
2.425	104071
2.429	101925
2.432	103498
2.435	103115
2.439	102660
2.442	101789
2.446	102621
2.449	102318
2.453	103836
2.456	103388
2.459	101769
2.463	103377
2.466	103025
2.47	102403
2.473	102824
2.477	102712
2.48	103083
2.483	102545
2.487	103974
2.49	101871
2.494	102902
2.497	102038
2.501	103661
2.504	103057
2.507	102902
2.511	103365
2.514	102582
2.518	104258
2.521	102972
2.525	102714
2.528	101513
2.531	101875
2.535	102291
2.538	101796
2.542	101259
2.545	101865
2.549	102652
2.552	102254
2.556	102263
2.559	103479
2.562	102742
2.566	102739
2.569	104385
2.573	103262
2.576	103480
2.58	103678
2.583	102926
2.586	103114
2.59	103290
2.593	102597
2.597	102956
2.6	103383
2.604	102892
2.607	102485
2.61	101870
2.614	102343
2.617	103248
2.621	102588
2.624	102809
2.628	102690
2.631	101908
2.634	103042
2.638	103839
2.641	103599
2.645	102093
2.648	103196
2.652	102828
2.655	103587
2.658	103996
2.662	102856
2.665	102960
2.669	103542
2.672	102269
2.676	103025
2.679	103477
2.682	103921
2.686	103654
2.689	103190
2.693	102340
2.696	102123
2.7	103449
2.703	103025
2.707	102157
2.71	102225
2.713	102943
2.717	102632
2.72	103253
2.724	104422
2.727	103340
2.731	103721
2.734	102497
2.737	103133
2.741	103380
2.744	103952
2.748	103121
2.751	102424
2.755	103705
2.758	102513
2.761	102345
2.765	101776
2.768	102184
2.772	101540
2.775	103231
2.779	103100
2.782	103636
2.785	101385
2.789	102201
2.792	102219
2.796	102597
2.799	102825
2.803	103122
2.806	102350
2.809	103598
2.813	102788
2.816	103146
2.82	102876
2.823	101923
2.827	103420
2.83	103239
2.833	103094
2.837	104269
2.84	102790
2.844	103588
2.847	102423
2.851	102310
2.854	104035
2.858	104098
2.861	102533
2.864	103460
2.868	102237
2.871	102943
2.875	103048
2.878	103960
2.882	110834
2.885	125702
2.888	174799
2.892	330460
2.895	792793
2.899	2039285
2.902	4604115
2.906	7490989
2.909	10173800
2.912	12955500
2.916	14373600
2.919	15168800
2.923	15337000
2.926	15791900
2.93	16265700
2.933	16666800
2.936	17041400
2.94	17390100
2.943	17614500
2.947	17852900
2.95	18260900
2.954	18360800
2.957	18471100
2.96	18570100
2.964	18690600
2.967	18775200
2.971	18786800
2.974	18786900
2.978	18692600
2.981	18526800
2.984	18366300
2.988	18056300
2.991	17507700
2.995	16381100
2.998	14508500
3.002	12446500
3.005	10684600
3.009	9243097
3.012	7682103
3.015	5987907
3.019	4357572
3.022	3046388
3.026	2098605
3.029	1471312
3.033	1080334
3.036	826288
3.039	665766
3.043	552001
3.046	471889
3.05	413251
3.053	366493
3.057	330911
3.06	301252
3.063	279750
3.067	261198
3.07	247565
3.074	232931
3.077	221282
3.081	215376
3.084	207062
3.087	203049
3.091	197826
3.094	191857
3.098	189219
3.101	185869
3.105	183137
3.108	181204
3.111	182729
3.115	182469
3.118	191376
3.122	207283
3.125	234856
3.129	282451
3.132	358510
3.136	460313
3.139	601078
3.142	769272
3.146	959856
3.149	1161699
3.153	1349891
3.156	1514281
3.16	1647397
3.163	1718998
3.166	1736618
3.17	1706515
3.173	1594738
3.177	1458862
3.18	1284562
3.184	1091387
3.187	895827
3.19	715509
3.194	560092
3.197	429118
3.201	326895
3.204	256452
3.208	204717
3.211	171244
3.214	153420
3.218	140792
3.221	133024
3.225	129302
3.228	127039
3.232	125448
3.235	124740
3.238	123006
3.242	121987
3.245	123888
3.249	121683
3.252	122585
3.256	122403
3.259	121115
3.262	119325
3.266	120518
3.269	120322
3.273	118967
3.276	118241
3.28	119183
3.283	119236
3.287	117734
3.29	118890
3.293	117540
3.297	119248
3.3	118104
3.304	117255
3.307	117342
3.311	116390
3.314	115827
3.317	116562
3.321	116601
3.324	116118
3.328	116775
3.331	115232
3.335	115394
3.338	116392
3.341	115065
3.345	115015
3.348	115734
3.352	116555
3.355	114640
3.359	116417
3.362	115425
3.365	114656
3.369	114711
3.372	113509
3.376	113152
3.379	113409
3.383	115208
3.386	113633
3.389	114807
3.393	112918
3.396	112744
3.4	113671
3.403	112311
3.407	113843
3.41	113299
3.413	112843
3.417	113359
3.42	111563
3.424	112898
3.427	112942
3.431	111506
3.434	112163
3.438	111521
3.441	112765
3.444	112704
3.448	111374
3.451	113009
3.455	111104
3.458	111627
3.462	111369
3.465	110489
3.468	111677
3.472	111082
3.475	112149
3.479	109915
3.482	110034
3.486	110917
3.489	111598
3.492	111153
3.496	111492
3.499	111433
3.503	111614
3.506	110784
3.51	110311
3.513	110196
3.516	110622
3.52	112031
3.523	110255
3.527	111095
3.53	110529
3.534	109697
3.537	111093
3.54	110271
3.544	108749
3.547	109415
3.551	109104
3.554	108463
3.558	108607
3.561	109713
3.564	110104
3.568	109666
3.571	108462
3.575	108621
3.578	109027
3.582	110450
3.585	109219
3.589	108887
3.592	108952
3.595	108257
3.599	109778
3.602	109775
3.606	110162
3.609	109957
3.613	108596
3.616	109688
3.619	108176
3.623	109299
3.626	107760
3.63	109054
3.633	108744
3.637	107685
3.64	109301
3.643	108401
3.647	107683
3.65	108693
3.654	109200
3.657	108489
3.661	108268
3.664	108659
3.667	108772
3.671	107735
3.674	107454
3.678	108318
3.681	106963
3.685	108111
3.688	107366
3.691	107095
3.695	106993
3.698	108242
3.702	107770
3.705	106010
3.709	107513
3.712	107072
3.715	108120
3.719	106886
3.722	106887
3.726	107696
3.729	106604
3.733	107693
3.736	107406
3.74	107882
3.743	107498
3.746	107219
3.75	107247
3.753	107321
3.757	107300
3.76	106322
3.764	107615
3.767	107098
3.77	106673
3.774	106405
3.777	107451
3.781	106454
3.784	107584
3.788	107010
3.791	107534
3.794	106717
3.798	106836
3.801	106987
3.805	106879
3.808	106878
3.812	106622
3.815	106432
3.818	105752
3.822	106917
3.825	107242
3.829	107413
3.832	107456
3.836	107803
3.839	109218
3.842	111213
3.846	113328
3.849	114603
3.853	116842
3.856	120792
3.86	124589
3.863	128045
3.866	129148
3.87	130732
3.873	132631
3.877	132028
3.88	131455
3.884	127582
3.887	125132
3.891	121654
3.894	118968
3.897	116700
3.901	114699
3.904	112830
3.908	110823
3.911	109094
3.915	109447
3.918	110228
3.921	108214
3.925	111405
3.928	111243
3.932	109971
3.935	111128
3.939	113573
3.942	112942
3.945	116473
3.949	149905
3.952	411513
3.956	1822443
3.959	4294814
3.963	5703210
3.966	6442813
3.969	6639006
3.973	6603912
3.976	6546153
3.98	6473003
3.983	6389583
3.987	6319794
3.99	6240016
3.993	6142305
3.997	6096651
4	6014555
4.004	5941534
4.007	5878988
4.011	5793129
4.014	5717694
4.017	5660739
4.021	5582760
4.024	5510134
4.028	5478480
4.031	5394147
4.035	5326040
4.038	5268131
4.042	5200432
4.045	5123480
4.048	5073829
4.052	5020086
4.055	4950766
4.059	4892712
4.062	4816971
4.066	4772262
4.069	4699962
4.072	4625257
4.076	4576507
4.079	4507360
4.083	4438461
4.086	4355825
4.09	4283759
4.093	4211653
4.096	4139278
4.1	4060213
4.103	3970512
4.107	3881016
4.11	3779729
4.114	3700148
4.117	3599455
4.12	3500302
4.124	3390566
4.127	3280452
4.131	3155461
4.134	3044151
4.138	2934888
4.141	2806559
4.144	2676166
4.148	2562833
4.151	2429901
4.155	2296788
4.158	2175645
4.162	2047875
4.165	1919490
4.168	1789433
4.172	1665643
4.175	1552379
4.179	1438030
4.182	1329637
4.186	1223653
4.189	1130747
4.193	1037839
4.196	953654
4.199	876719
4.203	800827
4.206	734383
4.21	677061
4.213	629399
4.217	578809
4.22	536598
4.223	502041
4.227	473454
4.23	443616
4.234	416619
4.237	396252
4.241	374936
4.244	357748
4.247	345266
4.251	329090
4.254	317189
4.258	309148
4.261	296317
4.265	288977
4.268	279228
4.271	274698
4.275	266309
4.278	260972
4.282	256460
4.285	246995
4.289	243896
4.292	239706
4.295	234992
4.299	232189
4.302	228237
4.306	224081
4.309	220517
4.313	217792
4.316	213162
4.32	211663
4.323	207491
4.326	204846
4.33	202972
4.333	202111
4.337	197559
4.34	195284
4.344	192814
4.347	191461
4.35	190541
4.354	187497
4.357	187094
4.361	186763
4.364	184148
4.368	182124
4.371	179115
4.374	176617
4.378	176948
4.381	176311
4.385	172916
4.388	174528
4.392	172548
4.395	170865
4.398	169542
4.402	169261
4.405	166693
4.409	167413
4.412	166358
4.416	164690
4.419	163828
4.422	159998
4.426	162362
4.429	161349
4.433	160330
4.436	158446
4.44	158403
4.443	156702
4.446	157404
4.45	155757
4.453	155333
4.457	153253
4.46	154900
4.464	154695
4.467	152368
4.471	151617
4.474	151962
4.477	151554
4.481	149249
4.484	151625
4.488	150639
4.491	149618
4.495	149223
4.498	148850
4.501	147939
4.505	148226
4.508	147132
4.512	146033
4.515	144223
4.519	145082
4.522	145282
4.525	143155
4.529	144798
4.532	144211
4.536	142520
4.539	143388
4.543	142259
4.546	140934
4.549	142736
4.553	140113
4.556	139615
4.56	140868
4.563	141307
4.567	139568
4.57	139175
4.573	138723
4.577	140402
4.58	138306
4.584	138831
4.587	137144
4.591	138498
4.594	137816
4.597	137571
4.601	136938
4.604	136780
4.608	135251
4.611	134753
4.615	135449
4.618	135242
4.622	135163
4.625	134913
4.628	133895
4.632	133682
4.635	134560
4.639	133194
4.642	134330
4.646	132729
4.649	132512
4.652	132585
4.656	131824
4.659	133141
4.663	131524
4.666	131927
4.67	131325
4.673	131037
4.676	131000
4.68	131565
4.683	131797
4.687	131441
4.69	130390
4.694	130733
4.697	129537
4.7	129385
4.704	129603
4.707	129227
4.711	129543
4.714	128905
4.718	129491
4.721	128799
4.724	129550
4.728	128768
4.731	128303
4.735	128046
4.738	128563
4.742	128335
4.745	128010
4.748	128280
4.752	127408
4.755	128383
4.759	126537
4.762	127702
4.766	125761
4.769	128000
4.773	128126
4.776	125888
4.779	127141
4.783	125905
4.786	127149
4.79	125808
4.793	125154
4.797	126606
4.8	125893
4.803	124929
4.807	124494
4.81	125095
4.814	125419
4.817	124956
4.821	125809
4.824	125111
4.827	125517
4.831	124703
4.834	123701
4.838	124690
4.841	123382
4.845	124491
4.848	124132
4.851	123435
4.855	123530
4.858	124394
4.862	123825
4.865	123841
4.869	123284
4.872	125380
4.875	123444
4.879	122762
4.882	124014
4.886	122316
4.889	122959
4.893	121906
4.896	122031
4.899	122126
4.903	122201
4.906	122521
4.91	121462
4.913	121865
4.917	121103
4.92	120583
4.924	121638
4.927	121689
4.93	121339
4.934	121161
4.937	119876
4.941	121746
4.944	122127
4.948	120706
4.951	120721
4.954	120083
4.958	120758
4.961	120593
4.965	120897
4.968	122112
4.972	121086
4.975	121805
4.978	120412
4.982	120826
4.985	119822
4.989	118218
4.992	119001
4.996	119164
4.999	118677
5.002	119133
5.006	119666
5.009	120964
5.013	119269
5.016	119958
5.02	119958
5.023	118883
5.026	121469
5.03	120233
5.033	120719
5.037	118023
5.04	119683
5.044	118140
5.047	119851
5.05	119134
5.054	118581
5.057	118322
5.061	118116
5.064	117901
5.068	117726
5.071	118686
5.075	118043
5.078	118567
5.081	118654
5.085	118415
5.088	118550
5.092	118799
5.095	116921
5.099	118008
5.102	118320
5.105	118713
5.109	117292
5.112	118546
5.116	117886
5.119	118538
5.123	117568
5.126	117255
5.129	116964
5.133	116689
5.136	117374
5.14	116743
5.143	118266
5.147	115745
5.15	116026
5.153	117646
5.157	117300
5.16	116398
5.164	115682
5.167	116638
5.171	115578
5.174	116095
5.177	115248
5.181	116572
5.184	115636
5.188	115999
5.191	115049
5.195	116010
5.198	116135
5.201	116065
5.205	114131
5.208	115173
5.212	115385
5.215	114635
5.219	114457
5.222	115376
5.226	114826
5.229	113709
5.232	114202
5.236	114223
5.239	113528
5.243	114741
5.246	114649
5.25	113645
5.253	114630
5.256	114276
5.26	113888
5.263	115067
5.267	114634
5.27	114910
5.274	115094
5.277	113748
5.28	114368
5.284	112375
5.287	114601
5.291	113418
5.294	113126
5.298	112962
5.301	113174
5.304	114622
5.308	113258
5.311	114531
5.315	112353
5.318	112151
5.322	112959
5.325	113457
5.328	113469
5.332	114101
5.335	111920
5.339	113420
5.342	114011
5.346	112476
5.349	113955
5.353	113051
5.356	112704
5.359	111996
5.363	113139
5.366	112203
5.37	113577
5.373	112965
5.377	112767
5.38	112282
5.383	112008
5.387	112277
5.39	113520
5.394	113697
5.397	113618
5.401	112409
5.404	113316
5.407	111167
5.411	112023
5.414	112304
5.418	112475
5.421	112391
5.425	112885
5.428	112309
5.431	112194
5.435	111114
5.438	111805
5.442	110247
5.445	111945
5.449	110906
5.452	111498
5.455	112825
5.459	112493
5.462	112227
5.466	111670
5.469	111482
5.473	111298
5.476	110927
5.479	111948
5.483	111654
5.486	111847
5.49	111254
5.493	112304
5.497	111723
5.5	111842
5.504	112172
5.507	111779
5.51	112295
5.514	113704
5.517	112381
5.521	114585
5.524	113855
5.528	113844
5.531	113772
5.534	114298
5.538	114823
5.541	114247
5.545	113205
5.548	113195
5.552	111773
5.555	112352
5.558	112912
5.562	112070
5.565	112661
5.569	111750
5.572	112423
5.576	110774
5.579	111750
5.582	111188
5.586	109750
5.589	109674
5.593	110979
5.596	111504
5.6	110216
5.603	111278
5.606	111097
5.61	110279
5.613	111180
5.617	111316
5.62	110867
5.624	109306
5.627	110983
5.63	110493
5.634	112674
5.637	109043
5.641	110598
5.644	110653
5.648	110832
5.651	111629
5.655	110895
5.658	109740
5.661	110672
5.665	109687
5.668	111161
5.672	109803
5.675	110320
5.679	109588
5.682	110925
5.685	110503
5.689	110267
5.692	111432
5.696	111031
5.699	109396
5.703	109885
5.706	110010
5.709	110530
5.713	111598
5.716	111236
5.72	109894
5.723	110777
5.727	109499
5.73	110222
5.733	109426
5.737	109052
5.74	109644
5.744	108689
5.747	110101
5.751	109905
5.754	109189
5.757	110156
5.761	109773
5.764	109574
5.768	110255
5.771	110080
5.775	109589
5.778	109443
5.781	109997
5.785	109464
5.788	110568
5.792	110160
5.795	110977
5.799	109369
5.802	108989
5.806	109530
5.809	109358
5.812	109188
5.816	109879
5.819	108599
5.823	108996
5.826	110694
5.83	108397
5.833	110146
5.836	109008
5.84	109473
5.843	109467
5.847	109291
5.85	110202
5.854	108466
5.857	108146
5.86	108867
5.864	109006
5.867	109059
5.871	108237
5.874	108611
5.878	109383
5.881	108056
5.884	108992
5.888	107804
5.891	109065
5.895	108160
5.898	108026
5.902	109541
5.905	109775
5.908	109374
5.912	107746
5.915	108858
5.919	107832
5.922	107472
5.926	108373
5.929	108597
5.932	108339
5.936	108152
5.939	108136
5.943	107637
5.946	109802
5.95	109357
5.953	109297
5.957	108114
5.96	108777
5.963	107967
5.967	108300
5.97	107840
5.974	107935
5.977	108467
5.981	108279
5.984	107587
5.987	107930
5.991	108832
5.994	107725
5.998	108274
6.001	108548
6.005	108217
6.008	108985
6.011	109660
6.015	107869
6.018	109337
6.022	107727
6.025	108339
6.029	109244
6.032	108378
6.035	107732
6.039	107398
6.042	109029
6.046	108488
6.049	108778
6.053	107725
6.056	108357
6.059	107774
6.063	107705
6.066	108425
6.07	107749
6.073	108011
6.077	108021
6.08	107819
6.083	106391
6.087	107606
6.09	107850
6.094	108086
6.097	106591
6.101	107813
6.104	107243
6.108	108843
6.111	109508
6.114	108795
6.118	108746
6.121	108565
6.125	108404
6.128	108814
6.132	108258
6.135	107510
6.138	109056
6.142	107054
6.145	107193
6.149	108894
6.152	108129
6.156	108677
6.159	107646
6.162	106952
6.166	107360
6.169	106972
6.173	106920
6.176	107569
6.18	107493
6.183	107990
6.186	108150
6.19	107925
6.193	108577
6.197	107716
6.2	106783
6.204	107745
6.207	108310
6.21	106970
6.214	109009
6.217	108608
6.221	108099
6.224	107942
6.228	107969
6.231	107689
6.234	108261
6.238	108331
6.241	107689
6.245	107853
6.248	108080
6.252	107558
6.255	108366
6.259	107397
6.262	108937
6.265	107598
6.269	107620
6.272	108754
6.276	107474
6.279	108244
6.283	107301
6.286	108170
6.289	108751
6.293	108309
6.296	106986
6.3	108186
6.303	107007
6.307	108329
6.31	107447
6.313	107655
6.317	107568
6.32	107996
6.324	107680
6.327	106404
6.331	108516
6.334	107370
6.337	108214
6.341	107648
6.344	106933
6.348	107607
6.351	106238
6.355	107341
6.358	107825
6.361	106302
6.365	106834
6.368	107174
6.372	106729
6.375	107868
6.379	106683
6.382	106883
6.386	107816
6.389	106816
6.392	106852
6.396	107829
6.399	107567
6.403	106800
6.406	106671
6.41	105717
6.413	106167
6.416	106766
6.42	106178
6.423	106633
6.427	108183
6.43	107287
6.434	107594
6.437	106340
6.44	106306
6.444	107773
6.447	107753
6.451	105616
6.454	107331
6.458	106389
6.461	107185
6.464	107749
6.468	106529
6.471	105670
6.475	107928
6.478	106737
6.482	106255
6.485	105871
6.488	107180
6.492	107203
6.495	106284
6.499	107551
6.502	107121
6.506	106456
6.509	105805
6.512	105648
6.516	106452
6.519	107834
6.523	106528
6.526	106442
6.53	108038
6.533	107974
6.537	107061
6.54	106543
6.543	106947
6.547	106065
6.55	106262
6.554	106607
6.557	106426
6.561	106365
6.564	106474
6.567	107057
6.571	105497
6.574	105499
6.578	106620
6.581	105503
6.585	106523
6.588	105709
6.591	106533
6.595	107065
6.598	105124
6.602	106726
6.605	105185
6.609	107210
6.612	106201
6.615	107002
6.619	106297
6.622	107139
6.626	106392
6.629	105704
6.633	106527
6.636	106700
6.639	105718
6.643	106212
6.646	104922
6.65	105687
6.653	105115
6.657	106323
6.66	105384
6.663	105982
6.667	106006
6.67	105223
6.674	105164
6.677	106565
6.681	105568
6.684	106695
6.688	104631
6.691	105470
6.694	105312
6.698	105681
6.701	106083
6.705	106342
6.708	106697
6.712	106875
6.715	107215
6.718	106563
6.722	107064
6.725	106604
6.729	106712
6.732	107585
6.736	109414
6.739	109591
6.742	108673
6.746	111789
6.749	112444
6.753	116703
6.756	117897
6.76	118829
6.763	123772
6.766	127279
6.77	131166
6.773	133675
6.777	140722
6.78	144123
6.784	147638
6.787	153211
6.79	159303
6.794	161139
6.797	164198
6.801	167869
6.804	170917
6.808	170333
6.811	172938
6.814	173119
6.818	173326
6.821	170273
6.825	168889
6.828	166347
6.832	161515
6.835	157904
6.839	153652
6.842	148892
6.845	144565
6.849	139491
6.852	137140
6.856	131697
6.859	128911
6.863	126031
6.866	122568
6.869	119859
6.873	115499
6.876	115025
6.88	113590
6.883	112406
6.887	111288
6.89	109385
6.893	109103
6.897	107973
6.9	108466
6.904	106585
6.907	106818
6.911	107066
6.914	106659
6.917	106781
6.921	105913
6.924	105277
6.928	105798
6.931	104833
6.935	105034
6.938	107212
6.941	105862
6.945	105672
[truncated: 3,803 more rows]

## Sheet: Figure S16
Figure S16
x	y	x	y	x	y
5.5	22.4823	3.4	68.1698	5.9	24.103
7	20.9165	5.1	18.4556	6.6	16.7169
7.4	17.8395	5.7	13.6751	7.4	18.4305
8.2	0.06065	6.2	19.2583	8.9	18.5915
9.1	2.99684	7.1	23.7258	10.2	16.3384
9.7	30.2943	10.6	19.0956	10.8	11.2555
10.6	8.97298	11.4	23.5705	12.1	161.622
11.1	15.7639	12.2	587.217	13.1	358.006
12.2	9.93626	13.2	2428.97	14.2	1234.82
13.2	1250.47	14.1	8651.03	15.1	2860.68
14.2	3754	15.2	20290.9	16.1	108.1
15.2	11952	16.1	6204.54	19.1	1676.63
16.2	24152.4	17.1	2754.78	21	9.56168
17.2	2970.1	18.1	3393.58	21.7	46.3076
18.1	3946.86	19.1	11896.6	22.4	9.73328
19.1	8876.77	20.1	126.467	23.1	25.0633
20.1	84.1383	21.2	265.424	24.1	214.599
21.1	266.494	22	243.675	25.1	1554.78
22.5	244.142	24.1	37.3815	26.1	7126.07
23.8	24.3295	25.1	2235.64	27.1	19431.4
25	85.5563	26.1	13454.6	28.1	6371.47
26.1	2042.59	27.1	69819	29.1	27195.8
27.1	11383.4	28.1	177948	30.1	5911.05
28.1	51014	29.1	65372.5	31.1	102284
29.1	127087	30.1	228844	32.1	1338.68
30.1	143609	31.1	62265.5	33.1	224.525
31.1	66017.3	32.1	947680	34.9	13.8964
32.1	539622	33.1	2713.02	36.9	6.05194
33.1	1940	34.1	17674.5	38.1	19.7309
34.1	11602.2	35.1	14.0455	39.1	4.96172
35.3	22.2038	36	78.3723	40	429.005
36	24.1205	38	38.7122	41	1877.48
37.8	45.4971	40	113.272	42.1	6856.53
39	94.5942	41.1	4268.09	43.1	17435.4
40.1	45.829	42.1	18899.8	44.1	4277.06
41.1	186.407	43.1	68799.4	45.1	81600
42.1	2454.45	44.1	173599	46.1	32356.2
43.1	9967.14	45.1	35548.8	47.1	969.95
44.1	32743.6	46.1	822361	48.1	82.1492
45.1	76995.6	47.1	322006	50.1	21.5194
46.1	15612.1	48.1	19820.2	51.7	7.66963
47.1	342673	49.1	5693.21	52.4	10.9273
48.1	126551	50.1	148.684	52.9	4.94684
49.1	7469.32	51.3	26.6278	53.9	2.30471
50.1	2683.64	51.9	22.4882	54.4	2.16696
51.1	206.542	52.7	12.1961	55.1	15.5178
51.9	95.6784	54.1	40.9048	56.2	22.6192
52.8	8.37098	54.6	7.9056	57.2	15.8051
53.3	3.50615	56.5	6.1522	58.2	16.3946
54	6.03824	57.1	10.771	58.8	2.97907
55.2	112.361	58	50.0721	59.7	12.587
56.1	74.554	59.2	33.764	61.7	3.6452
57.1	125.747	60.4	24.3056	62.2	13.358
58	61.671	61	19.3782	63.1	0.72964
59.2	40.6483	61.9	6.56262	63.8	10.3524
60	61.9389	62.7	6.34333	64.2	12.4316
62.1	54.935	63.3	14.7407	65.1	14.8918
63	39.755	64.5	1.62434	65.8	5.51256
63.9	6.19886	65	22.0666	69	5.07086
65.1	83.9315	66.1	15.407
66	25.566	67	19.4022
66.9	34.2991	67.9	0.17234
67.6	15.3173
69.9	71.8423

## Sheet: Figure S17
Figure S17a			Figure S17b
x	y		x	y
0.089	115125		2.2	384
0.09	113495		3.2	18
0.091	113270		4.1	6344
0.092	110647		6.1	86
0.093	112533		7	92
0.095	111543		8.1	243
0.096	114858		8.8	68
0.097	112910		9.6	79
0.098	112694		10.2	104
0.099	115306		11.3	3
0.1	115841		12.1	6720
0.102	114486		13.1	20614
0.103	115706		14.1	56792
0.104	111562		15.1	146816
0.105	113095		16.1	21687
0.106	112127		17.1	15126
0.107	112318		18.1	11007
0.109	115349		19.1	725
0.11	115096		20.1	226
0.111	112435		21	539
0.112	112506		22.2	111
0.113	114485		23.1	101
0.114	112135		24.1	5048
0.116	114278		25.1	14119
0.117	111683		26.1	13740
0.118	111500		27.1	3137
0.119	113313		28.1	54895
0.12	114106		29.1	199307
0.121	113776		30.1	9334
0.122	112487		31.1	75768
0.124	112365		32	1141
0.125	112905		33.1	329
0.126	112847		35	117
0.127	110026		36	499
0.128	112616		37.1	130
0.129	112580		37.9	203
0.131	110272		39.1	367
0.132	113830		40	22292
0.133	112122		41	92816
0.134	112221		42.1	328832
0.135	112002		43.1	1755590
0.136	112616		44	112566
0.138	112967		45	1591808
0.139	111979		46	22429
0.14	111761		47	6862
0.141	112966		48.1	247
0.142	110364		48.7	25
0.143	111826		49.2	100
0.145	111238		49.9	184
0.146	114362		51	71
0.147	112144		52	77
0.148	111855		52.8	150
0.149	113320		54	134
0.15	113496		55	494
0.151	112250		56	3095
0.153	113239		57.1	239
0.154	113309		57.9	213
0.155	110708		59.1	1406
0.156	110236		60	1104896
0.157	113002		61	30189
0.158	112221		62	4892
0.16	112333		62.9	123
0.161	111790		63.6	59
0.162	114180		64.1	62
0.163	111435		64.9	86
0.164	113150		66.1	101
0.165	111722		67	106
0.167	112874		68.1	112
0.168	112186		68.9	111
0.169	112054		70	115
0.17	113991		71.1	46
0.171	110986		71.9	320
0.172	112949		73	344
0.174	110813		73.9	254
0.175	111694
0.176	112020
0.177	114353
0.178	110221
0.179	109192
0.181	111386
0.182	112580
0.183	112083
0.184	111773
0.185	113404
0.186	109309
0.187	112918
0.189	109373
0.19	112650
0.191	111561
0.192	111035
0.193	110821
0.194	110639
0.196	112129
0.197	111163
0.198	110818
0.199	112038
0.2	112088
0.201	111876
0.203	110084
0.204	111610
0.205	109475
0.206	113141
0.207	112033
0.208	111043
0.21	111677
0.211	111680
0.212	110946
0.213	111587
0.214	108785
0.215	111576
0.217	110933
0.218	110810
0.219	111237
0.22	111420
0.221	110650
0.222	110387
0.223	112657
0.225	110151
0.226	107611
0.227	110486
0.228	111926
0.229	112141
0.23	111229
0.232	111666
0.233	112098
0.234	111256
0.235	111998
0.236	110566
0.237	113452
0.239	111932
0.24	110549
0.241	112669
0.242	109733
0.243	109365
0.244	109947
0.246	110117
0.247	108979
0.248	109492
0.249	111687
0.25	111535
0.251	109915
0.252	110581
0.254	108432
0.255	110204
0.256	110803
0.257	111201
0.258	111718
0.259	111982
0.261	112572
0.262	110361
0.263	111615
0.264	111151
0.265	109680
0.266	111052
0.268	108342
0.269	109632
0.27	112104
0.271	108814
0.272	110379
0.273	110165
0.275	110466
0.276	110758
0.277	109340
0.278	109664
0.279	109227
0.28	110259
0.282	110114
0.283	109252
0.284	111353
0.285	110340
0.286	108851
0.287	110400
0.288	108658
0.29	111162
0.291	111166
0.292	107126
0.293	109146
0.294	108981
0.295	109033
0.297	111516
0.298	109789
0.299	106831
0.3	108498
0.301	109671
0.302	109984
0.304	108098
0.305	111963
0.306	112526
0.307	110549
0.308	110039
0.309	110108
0.311	111708
0.312	107855
0.313	110961
0.314	108627
0.315	110510
0.316	108852
0.318	108609
0.319	109071
0.32	107400
0.321	109734
0.322	107754
0.323	109928
0.324	109739
0.326	109932
0.327	110436
0.328	109296
0.329	109429
0.33	108921
0.331	111191
0.333	108509
0.334	109662
0.335	110233
0.336	109440
0.337	109471
0.338	111595
0.34	110286
0.341	110011
0.342	108385
0.343	108957
0.344	109507
0.345	108049
0.347	109569
0.348	108946
0.349	109782
0.35	111261
0.351	109825
0.352	106976
0.353	109079
0.355	110261
0.356	110280
0.357	108218
0.358	109477
0.359	109721
0.36	108364
0.362	109857
0.363	108586
0.364	110451
0.365	108055
0.366	109017
0.367	107826
0.369	108411
0.37	109030
0.371	109974
0.372	109587
0.373	107032
0.374	108405
0.376	109026
0.377	108806
0.378	109789
0.379	108312
0.38	110243
0.381	106629
0.383	110425
0.384	108509
0.385	110735
0.386	108788
0.387	111659
0.388	109957
0.389	108311
0.391	107482
0.392	107457
0.393	107886
0.394	109671
0.395	109395
0.396	107853
0.398	107357
0.399	108136
0.4	110420
0.401	108106
0.402	109906
0.403	107944
0.405	109265
0.406	112024
0.407	106439
0.408	109701
0.409	107913
0.41	108345
0.412	108416
0.413	110305
0.414	109150
0.415	106355
0.416	106898
0.417	108282
0.419	109598
0.42	109267
0.421	111127
0.422	106904
0.423	108447
0.424	109023
0.425	108634
0.427	107880
0.428	106794
0.429	107563
0.43	108117
0.431	108009
0.432	108178
0.434	109693
0.435	106937
0.436	107535
0.437	110171
0.438	107612
0.439	108828
0.441	107673
0.442	107921
0.443	106679
0.444	108483
0.445	108276
0.446	108574
0.448	107298
0.449	108161
0.45	108193
0.451	108922
0.452	105828
0.453	108956
0.454	107764
0.456	108081
0.457	110020
0.458	107509
0.459	108983
0.46	108574
0.461	108250
0.463	109131
0.464	106769
0.465	107833
0.466	107706
0.467	107839
0.468	107077
0.47	106384
0.471	108036
0.472	108771
0.473	108261
0.474	109517
0.475	107356
0.477	107210
0.478	107630
0.479	106102
0.48	108074
0.481	107527
0.482	109356
0.484	108281
0.485	109214
0.486	106659
0.487	107046
0.488	109268
0.489	107616
0.49	109877
0.492	106673
0.493	108840
0.494	105698
0.495	107613
0.496	105403
0.497	107125
0.499	108585
0.5	107258
0.501	107437
0.502	106712
0.503	108631
0.504	107277
0.506	108156
0.507	107127
0.508	110048
0.509	107944
0.51	107047
0.511	107213
0.513	108904
0.514	107413
0.515	107897
0.516	107204
0.517	108504
0.518	108788
0.519	107624
0.521	108863
0.522	108857
0.523	106985
0.524	108829
0.525	106139
0.526	108405
0.528	107803
0.529	108835
0.53	109216
0.531	109355
0.532	108696
0.533	108229
0.535	107778
0.536	108184
0.537	106015
0.538	105970
0.539	107811
0.54	107710
0.542	108276
0.543	107674
0.544	107780
0.545	105408
0.546	106609
0.547	107417
0.549	108720
0.55	107002
0.551	109214
0.552	109526
0.553	105288
0.554	106049
0.555	106876
0.557	108715
0.558	110423
0.559	109232
0.56	108696
0.561	107388
0.562	108344
0.564	107612
0.565	107464
0.566	108495
0.567	108676
0.568	106665
0.569	108151
0.571	105800
0.572	105944
0.573	107781
0.574	108148
0.575	108149
0.576	107920
0.578	108066
0.579	106728
0.58	107471
0.581	107945
0.582	107856
0.583	109996
0.585	108286
0.586	107691
0.587	107391
0.588	107556
0.589	109577
0.59	110570
0.591	106728
0.593	106475
0.594	109472
0.595	106783
0.596	107775
0.597	108899
0.598	106442
0.6	107370
0.601	107316
0.602	107473
0.603	107789
0.604	108995
0.605	109757
0.607	108507
0.608	106456
0.609	109109
0.61	106391
0.611	108299
0.612	106197
0.614	105862
0.615	109205
0.616	106741
0.617	107409
0.618	107339
0.619	108714
0.62	108948
0.622	106301
0.623	107313
0.624	107857
0.625	106211
0.626	107683
0.627	108148
0.629	108526
0.63	107223
0.631	108574
0.632	107804
0.633	107862
0.634	108088
0.636	108525
0.637	107761
0.638	107171
0.639	107215
0.64	107675
0.641	107774
0.643	106974
0.644	107940
0.645	107799
0.646	106601
0.647	107226
0.648	107712
0.65	107412
0.651	109891
0.652	107670
0.653	107731
0.654	108687
0.655	108814
0.656	109117
0.658	107245
0.659	107473
0.66	109822
0.661	107523
0.662	107688
0.663	108697
0.665	107941
0.666	104703
0.667	107760
0.668	107367
0.669	108020
0.67	107384
0.672	108059
0.673	107441
0.674	109938
0.675	106825
0.676	106419
0.677	107133
0.679	107216
0.68	104077
0.681	106297
0.682	105625
0.683	107632
0.684	107450
0.686	108768
0.687	108805
0.688	108890
0.689	107615
0.69	106459
0.691	105713
0.692	106368
0.694	106255
0.695	107703
0.696	108370
0.697	108350
0.698	107339
0.699	106165
0.701	108916
0.702	110115
0.703	109172
0.704	110358
0.705	107129
0.706	105929
0.708	108608
0.709	106217
0.71	108618
0.711	105948
0.712	110324
0.713	107815
0.715	108415
0.716	107462
0.717	106229
0.718	107274
0.719	108960
0.72	107153
0.721	106869
0.723	106542
0.724	106758
0.725	105899
0.726	107851
0.727	106059
0.728	106092
0.73	107172
0.731	107866
0.732	108650
0.733	107830
0.734	107003
0.735	106833
0.737	107988
0.738	109050
0.739	106504
0.74	105594
0.741	106537
0.742	107664
0.744	106678
0.745	105569
0.746	108125
0.747	107044
0.748	107075
0.749	106575
0.751	107426
0.752	108214
0.753	109417
0.754	108496
0.755	105581
0.756	107467
0.757	105158
0.759	106222
0.76	106510
0.761	106153
0.762	107401
0.763	107252
0.764	105629
0.766	106485
0.767	106416
0.768	107002
0.769	105879
0.77	109033
0.771	105670
0.773	107250
0.774	106100
0.775	108596
0.776	105828
0.777	106960
0.778	106702
0.78	107548
0.781	107114
0.782	106879
0.783	107959
0.784	107478
0.785	106497
0.787	108861
0.788	107863
0.789	105469
0.79	106709
0.791	107412
0.792	107089
0.793	105958
0.795	106190
0.796	108102
0.797	108000
0.798	106540
0.799	105701
0.8	107746
0.802	108157
0.803	107336
0.804	107699
0.805	108536
0.806	107642
0.807	106975
0.809	107029
0.81	107973
0.811	106061
0.812	106357
0.813	106393
0.814	106322
0.816	106609
0.817	108943
0.818	105758
0.819	107607
0.82	106731
0.821	105558
0.822	107256
0.824	106486
0.825	106788
0.826	107281
0.827	106165
0.828	107585
0.829	106431
0.831	107531
0.832	107137
0.833	106862
0.834	107788
0.835	105945
0.836	106089
0.838	105968
0.839	107879
0.84	105719
0.841	105768
0.842	106886
0.843	106410
0.845	108048
0.846	108340
0.847	105363
0.848	106178
0.849	104801
0.85	106800
0.852	106202
0.853	108065
0.854	106975
0.855	106781
0.856	107761
0.857	107561
0.858	106280
0.86	107173
0.861	107082
0.862	106212
0.863	104028
0.864	107899
0.865	105825
0.867	106186
0.868	108505
0.869	105958
0.87	108193
0.871	106899
0.872	106353
0.874	107353
0.875	107499
0.876	107952
0.877	110111
0.878	107410
0.879	109887
0.881	107061
0.882	104432
0.883	108235
0.884	106424
0.885	110095
0.886	105273
0.888	106064
0.889	104247
0.89	105658
0.891	105708
0.892	110096
0.893	108130
0.894	107476
0.896	105919
0.897	107690
0.898	106396
0.899	107902
0.9	107522
0.901	105746
0.903	108761
0.904	105564
0.905	108352
0.906	107345
0.907	109261
0.908	109135
0.91	106007
0.911	106321
0.912	106489
0.913	107824
0.914	107772
0.915	107603
0.917	106569
0.918	107115
0.919	105795
0.92	105867
0.921	106167
0.922	108419
0.923	106147
0.925	106019
0.926	107778
0.927	107452
0.928	106324
0.929	105239
0.93	107656
0.932	109939
0.933	104938
0.934	107868
0.935	105286
0.936	108144
0.937	106690
0.939	106671
0.94	107308
0.941	104662
0.942	107236
0.943	105798
0.944	109576
0.946	105169
0.947	108082
0.948	107935
0.949	107601
0.95	107182
0.951	107815
0.953	106396
0.954	105560
0.955	108575
0.956	108973
0.957	107454
0.958	107967
0.959	104546
0.961	108440
0.962	106878
0.963	108106
0.964	106988
0.965	107805
0.966	110244
0.968	107050
0.969	106397
0.97	104069
0.971	107053
0.972	108810
0.973	109258
0.975	106472
0.976	107111
0.977	106677
0.978	106538
0.979	106218
0.98	105190
0.982	106496
0.983	105825
0.984	107197
0.985	106335
0.986	106187
0.987	105822
0.989	104920
0.99	106963
0.991	108733
0.992	108018
0.993	106735
0.994	105339
0.995	107525
0.997	107757
0.998	108212
0.999	107455
1	104523
1.001	107320
1.002	106442
1.004	105651
1.005	106737
1.006	105095
1.007	109523
1.008	106329
1.009	106817
1.011	104835
1.012	106501
1.013	106918
1.014	106958
1.015	107114
1.016	103433
1.018	106030
1.019	106643
1.02	106840
1.021	109439
1.022	107452
1.023	106752
1.024	107131
1.026	107810
1.027	105354
1.028	106470
1.029	106423
1.03	107794
1.031	107786
1.033	105549
1.034	107460
1.035	106029
1.036	106020
1.037	107816
1.038	108806
1.04	107773
1.041	106419
1.042	105462
1.043	107025
1.044	105654
1.045	109864
1.047	107025
1.048	106201
1.049	105385
1.05	107840
1.051	108865
1.052	106893
1.054	105828
1.055	106520
1.056	105979
1.057	108023
1.058	108035
1.059	106124
1.06	107269
1.062	107553
1.063	105216
1.064	105625
1.065	107830
1.066	107220
1.067	107835
1.069	105151
1.07	107099
1.071	105219
1.072	108044
1.073	107174
1.074	105337
1.076	107409
1.077	107286
1.078	107355
1.079	107271
1.08	106515
1.081	106241
1.083	105599
1.084	106940
1.085	104986
1.086	105850
1.087	106343
1.088	105785
1.09	106234
1.091	105536
1.092	104415
1.093	105505
1.094	106129
1.095	107002
1.096	106299
1.098	106613
1.099	106997
1.1	106461
1.101	105964
1.102	108360
1.103	104133
1.105	106833
1.106	106789
1.107	105662
1.108	108589
1.109	107173
1.11	106631
1.112	105427
1.113	108034
1.114	106027
1.115	105103
1.116	105300
1.117	106746
1.119	107077
1.12	106352
1.121	107109
1.122	106645
1.123	106042
1.124	107947
1.125	107573
1.127	106154
1.128	107804
1.129	109134
1.13	108179
1.131	107575
1.132	105291
1.134	105182
1.135	108144
1.136	105570
1.137	104462
1.138	106838
1.139	107692
1.141	105890
1.142	106139
1.143	105992
1.144	107056
1.145	104753
1.146	106911
1.148	105912
1.149	106783
1.15	104385
1.151	107966
1.152	105079
1.153	108144
1.155	106749
1.156	105954
1.157	106344
1.158	106380
1.159	106141
1.16	104530
1.161	106020
1.163	105583
1.164	106897
1.165	106759
1.166	107135
1.167	105980
1.168	105523
1.17	107004
1.171	105964
1.172	110059
1.173	105089
1.174	105589
1.175	106429
1.177	105086
1.178	106077
1.179	105986
1.18	107364
1.181	106352
1.182	106295
1.184	108301
1.185	107181
1.186	107864
1.187	107090
1.188	105190
1.189	108300
1.191	104487
1.192	105180
1.193	106636
1.194	107549
1.195	108291
1.196	105255
1.197	105290
1.199	107317
1.2	109366
1.201	105801
1.202	106302
1.203	107844
1.204	107510
1.206	107429
1.207	105381
1.208	107025
1.209	106847
1.21	106718
1.211	106749
1.213	107356
1.214	103905
1.215	107978
1.216	107170
1.217	108174
1.218	108584
1.22	107722
1.221	105460
1.222	104530
1.223	107255
1.224	105581
1.225	105455
1.226	107250
1.228	107830
1.229	106247
1.23	106117
1.231	106763
1.232	105138
1.233	107312
1.235	106653
1.236	106548
1.237	107570
1.238	108141
1.239	107021
1.24	106340
1.242	106615
1.243	106988
1.244	107479
1.245	105145
1.246	106772
1.247	106747
1.249	105881
1.25	105795
1.251	106693
1.252	106170
1.253	105863
1.254	106563
1.256	107492
1.257	105634
1.258	107731
1.259	104698
1.26	106894
1.261	107066
1.262	105719
1.264	106383
1.265	106887
1.266	106696
1.267	106935
1.268	107104
1.269	106865
1.271	106849
1.272	106062
1.273	106362
1.274	107026
1.275	106094
1.276	105999
1.278	107077
1.279	104965
1.28	107472
1.281	107682
1.282	105207
1.283	106602
1.285	106789
1.286	107479
1.287	106579
1.288	106798
1.289	106362
1.29	108042
1.292	106254
1.293	105034
1.294	108417
1.295	106988
1.296	107644
1.297	106367
1.298	107299
1.3	106529
1.301	106232
1.302	105504
1.303	106446
1.304	106087
1.305	107210
1.307	104161
1.308	104471
1.309	106569
1.31	108096
1.311	107336
1.312	107096
1.314	106372
1.315	106596
1.316	106635
1.317	105573
1.318	106740
1.319	104979
1.321	107553
1.322	106483
1.323	108207
1.324	106710
1.325	105980
1.326	106472
1.327	106336
1.329	106702
1.33	105310
1.331	106696
1.332	105426
1.333	107054
1.334	107205
1.336	106467
1.337	105167
1.338	107374
1.339	105768
1.34	106148
1.341	107693
1.343	108054
1.344	108735
1.345	109412
1.346	107718
1.347	105902
1.348	106250
1.35	105323
1.351	104787
1.352	108404
1.353	106526
1.354	107902
1.355	108787
1.357	104431
1.358	106042
1.359	106764
1.36	105487
1.361	106817
1.362	106307
1.363	107019
1.365	105571
1.366	105621
1.367	105632
1.368	104120
1.369	108582
1.37	108569
1.372	107256
1.373	105845
1.374	107874
1.375	105088
1.376	105777
1.377	108142
1.379	104279
1.38	107822
1.381	104413
1.382	107170
1.383	106391
1.384	105700
1.386	104806
1.387	108409
1.388	105550
1.389	106340
1.39	104672
1.391	105545
1.392	106841
1.394	106719
1.395	105411
1.396	105223
1.397	107614
1.398	108310
1.399	105960
1.401	109535
1.402	105540
1.403	105295
1.404	106540
1.405	105905
1.406	106584
1.408	105409
1.409	107085
1.41	104021
1.411	105482
1.412	107015
1.413	105023
1.415	106512
1.416	106272
1.417	106317
1.418	106762
1.419	104508
1.42	108001
1.422	105035
1.423	109807
1.424	108538
1.425	108088
1.426	104633
1.427	105213
1.428	105751
1.43	106780
1.431	107445
1.432	107120
1.433	108637
1.434	104719
1.435	103668
1.437	106844
1.438	106003
1.439	104870
1.44	106903
1.441	106496
1.442	107150
1.444	107561
1.445	105799
1.446	106517
1.447	107507
1.448	107811
1.449	105815
1.451	106137
1.452	108126
1.453	104527
1.454	106873
1.455	106242
1.456	107477
1.458	106119
1.459	107444
1.46	106168
1.461	104970
1.462	106306
1.463	106627
1.464	107960
1.466	104295
1.467	105639
1.468	106696
1.469	108831
1.47	106528
1.471	108743
1.473	105614
1.474	107756
1.475	107171
1.476	106492
1.477	106704
1.478	106759
1.48	105664
1.481	107351
1.482	105707
1.483	107261
1.484	108980
1.485	107347
1.487	106567
1.488	107522
1.489	106211
1.49	108206
1.491	106920
1.492	105399
1.493	107261
1.495	108131
1.496	106517
1.497	108013
1.498	108666
1.499	104513
1.5	104414
1.502	107215
1.503	105721
1.504	107457
1.505	106075
1.506	106366
1.507	108262
1.509	105467
1.51	106024
1.511	106863
1.512	106541
1.513	105558
1.514	103883
1.516	106585
1.517	108343
1.518	105023
1.519	107504
1.52	106053
1.521	105747
1.523	108275
1.524	106157
1.525	106253
1.526	107638
1.527	107028
1.528	106599
1.529	106780
1.531	103337
1.532	109540
1.533	107512
1.534	107249
1.535	107359
1.536	105578
1.538	105962
1.539	105741
1.54	105399
1.541	102183
1.542	106729
1.543	106154
1.545	106567
1.546	107028
1.547	105004
1.548	106517
1.549	107491
1.55	108872
1.552	104920
1.553	106717
1.554	108999
1.555	105950
1.556	105217
1.557	107384
1.559	105662
1.56	106758
1.561	106990
1.562	106050
1.563	107202
1.564	106021
1.565	105382
1.567	107005
1.568	104963
1.569	109462
1.57	105716
1.571	108244
1.572	106312
1.574	107435
1.575	105726
1.576	104685
1.577	105942
1.578	104411
1.579	105860
1.581	108616
1.582	108108
1.583	105972
1.584	107053
1.585	110229
1.586	107379
1.588	107376
1.589	109011
1.59	108424
1.591	107315
1.592	104703
1.593	104774
1.594	104871
1.596	107131
1.597	106617
1.598	108065
1.599	105484
1.6	106299
1.601	107354
1.603	108439
1.604	108425
1.605	105613
1.606	108021
1.607	106960
1.608	108716
1.61	107462
1.611	107471
1.612	108922
1.613	105091
1.614	105100
1.615	109602
1.617	108002
1.618	108272
1.619	105821
1.62	108131
1.621	104927
1.622	106316
1.624	104927
1.625	105302
1.626	107486
1.627	104602
1.628	106504
1.629	105692
1.63	106357
1.632	107252
1.633	107815
1.634	106649
1.635	108472
1.636	105796
1.637	106089
1.639	106294
1.64	107383
1.641	106999
1.642	104304
1.643	105536
1.644	106199
1.646	106365
1.647	105228
1.648	105722
1.649	105000
1.65	107185
1.651	105445
1.653	106315
1.654	106369
1.655	106456
1.656	105465
1.657	106454
1.658	107418
1.66	107637
1.661	105728
1.662	106198
1.663	106823
1.664	107392
1.665	107014
1.666	106157
1.668	107150
1.669	105391
1.67	108000
1.671	110384
1.672	105925
1.673	106433
1.675	105119
1.676	106583
1.677	106820
1.678	107583
1.679	106937
1.68	107160
1.682	107222
1.683	106405
1.684	107500
1.685	107615
1.686	106001
1.687	107855
1.689	105317
1.69	107334
1.691	105838
1.692	106820
1.693	104780
1.694	106292
1.695	107692
1.697	104331
1.698	107566
1.699	106500
1.7	105605
1.701	107492
1.702	108844
1.704	106603
1.705	104790
1.706	105215
1.707	105735
1.708	106849
1.709	107679
1.711	107083
1.712	105014
1.713	106377
1.714	105877
1.715	107639
1.716	108064
1.718	105159
1.719	107609
1.72	106872
1.721	108208
1.722	106524
1.723	104997
1.725	105343
1.726	106611
1.727	106507
1.728	105115
1.729	106418
1.73	107617
1.731	105050
1.733	108820
1.734	108417
1.735	107906
1.736	104463
1.737	106885
1.738	106245
1.74	107854
1.741	107303
1.742	107304
1.743	106680
1.744	107192
1.745	106347
1.747	105828
1.748	105947
1.749	106468
1.75	108444
1.751	105439
1.752	106164
1.754	106892
1.755	104108
1.756	106512
1.757	106223
1.758	104220
1.759	107334
1.761	105754
1.762	106528
1.763	107951
1.764	104675
1.765	105237
1.766	106051
1.767	106590
1.769	105963
1.77	104954
1.771	108163
1.772	107511
1.773	106161
1.774	106195
1.776	106077
1.777	108639
1.778	106875
1.779	106509
1.78	106843
1.781	106086
1.783	105060
1.784	106591
1.785	106542
1.786	106317
1.787	105315
1.788	107670
1.79	105984
1.791	107348
1.792	105739
1.793	107465
1.794	108343
1.795	106988
1.796	107844
1.798	106753
1.799	105570
1.8	108281
1.801	105957
1.802	106255
1.803	107612
1.805	106612
1.806	107036
1.807	106400
1.808	107437
1.809	106277
1.81	105226
1.812	104730
1.813	106127
1.814	108056
1.815	108054
1.816	106543
1.817	107492
1.819	105990
1.82	106029
1.821	108638
1.822	105472
1.823	105682
1.824	107721
1.826	106561
1.827	106385
1.828	109216
1.829	106715
1.83	106654
1.831	107278
1.832	105695
1.834	106690
1.835	107802
1.836	106320
1.837	107759
1.838	106271
1.839	106221
1.841	106637
1.842	106988
1.843	107595
1.844	105618
1.845	107927
1.846	106370
1.848	104352
1.849	107578
1.85	107137
1.851	105873
1.852	108528
1.853	106347
1.855	108187
1.856	107076
1.857	105189
1.858	107484
1.859	105127
1.86	106955
1.862	106372
1.863	107473
1.864	105577
1.865	106286
1.866	107754
1.867	106595
1.868	104830
1.87	106614
1.871	106681
1.872	105395
1.873	104799
1.874	106177
1.875	109444
1.877	109297
1.878	108751
1.879	106579
1.88	107377
1.881	107265
1.882	108135
1.884	107204
1.885	107174
1.886	107207
1.887	106739
1.888	104972
1.889	105374
1.891	106115
1.892	104703
1.893	107182
1.894	104970
1.895	108168
1.896	105503
1.897	106703
1.899	105685
1.9	105375
1.901	108309
1.902	108337
1.903	107149
1.904	106464
1.906	104884
1.907	105090
1.908	108693
1.909	106048
1.91	109145
1.911	105252
1.913	105209
1.914	108607
1.915	107333
1.916	106011
1.917	105907
1.918	105004
1.92	105014
1.921	108507
1.922	103959
1.923	103596
1.924	105471
1.925	106191
1.927	107032
1.928	107439
1.929	105592
1.93	106663
1.931	106963
1.932	106435
1.933	107649
1.935	106302
1.936	105348
1.937	106593
1.938	105884
1.939	107435
1.94	107320
1.942	107282
1.943	107261
1.944	107324
1.945	107800
1.946	105299
1.947	105125
1.949	106521
1.95	105945
1.951	106118
1.952	105154
1.953	108384
1.954	106784
1.956	107094
1.957	107332
1.958	104871
1.959	104805
1.96	108542
1.961	107534
1.963	108801
1.964	103934
1.965	106028
1.966	106061
1.967	108098
1.968	105636
1.969	106608
1.971	105111
1.972	105332
1.973	105424
1.974	106008
1.975	106585
1.976	107566
1.978	105442
1.979	108702
1.98	106155
1.981	107670
1.982	107882
1.983	106336
1.985	103747
1.986	106563
1.987	107703
1.988	108718
1.989	106962
1.99	105396
1.992	107246
1.993	107057
1.994	106720
1.995	107659
1.996	105804
1.997	106737
1.998	106344
2	109197
2.001	107136
2.002	106829
2.003	106745
2.004	106582
2.005	108159
2.007	107326
2.008	106993
2.009	105267
2.01	105273
2.011	106127
2.012	103931
2.014	106441
2.015	105720
2.016	103719
2.017	106696
2.018	105276
2.019	106343
2.021	106141
2.022	108357
2.023	105546
2.024	105469
2.025	106673
2.026	107216
2.028	104337
2.029	106397
2.03	108608
2.031	105255
2.032	106421
2.033	106689
2.034	104495
2.036	106290
2.037	107016
2.038	106628
2.039	104983
2.04	105375
2.041	106168
2.043	105648
2.044	106904
2.045	105939
2.046	107093
2.047	110390
2.048	108117
2.05	110479
2.051	112182
2.052	113489
2.053	116384
2.054	119396
2.055	128097
2.057	138762
2.058	149283
2.059	166668
2.06	193022
2.061	224078
2.062	263626
2.064	323678
2.065	396102
2.066	483178
2.067	607377
2.068	757738
2.069	943276
2.07	1167904
2.072	1446931
2.073	1777322
2.074	2180131
2.075	2630804
2.076	3138122
2.077	3718976
2.079	4346524
2.08	5042632
2.081	5723732
2.082	6473482
2.083	7238757
2.084	7932356
2.086	8905881
2.087	9941901
2.088	10897700
2.089	12018900
2.09	12930700
2.091	13878500
2.093	14659600
2.094	15447500
2.095	16097400
2.096	16703500
2.097	17179300
2.098	17602700
2.099	17881500
2.101	18107600
2.102	18288800
2.103	18416000
2.104	18475900
2.105	18473500
2.106	18506600
2.108	18390900
2.109	18222400
2.11	18011300
2.111	17791900
2.112	17520600
2.113	17153200
2.115	16660700
2.116	16066900
2.117	15336700
2.118	14575300
2.119	13690200
2.12	12736300
2.122	11671300
2.123	10619600
2.124	9664197
2.125	8712866
2.126	7930536
2.127	7148061
2.129	6404318
2.13	5727036
2.131	5029004
2.132	4393948
2.133	3792477
2.134	3279619
2.135	2795986
2.137	2380724
2.138	2006305
2.139	1698509
2.14	1443564
2.141	1225057
2.142	1034736
2.144	887783
2.145	763693
2.146	666752
2.147	577067
2.148	514305
2.149	462431
2.151	407292
2.152	370045
2.153	337608
2.154	311019
2.155	287062
2.156	267940
2.158	247891
2.159	230124
2.16	218128
2.161	203862
2.162	193511
2.163	184415
2.165	171554
2.166	165529
2.167	158883
2.168	151592
2.169	143087
2.17	140598
2.171	135802
2.173	131790
2.174	126841
2.175	123880
2.176	121721
2.177	120097
2.178	117599
2.18	114068
2.181	112413
2.182	110508
2.183	110303
2.184	108414
2.185	107369
2.187	107229
2.188	105170
2.189	106515
2.19	105833
2.191	106337
2.192	104567
2.194	103252
2.195	101678
2.196	103514
2.197	102372
2.198	104136
2.199	104567
2.2	103948
2.202	105448
2.203	101793
2.204	104706
2.205	103037
2.206	105217
2.207	104194
2.209	104214
2.21	104848
2.211	102822
2.212	101105
2.213	102301
2.214	104098
2.216	103671
2.217	103466
2.218	104695
2.219	104264
2.22	103593
2.221	100831
2.223	102177
2.224	103379
2.225	103827
2.226	104348
2.227	103943
2.228	102490
2.23	103496
2.231	103269
2.232	103515
2.233	103635
2.234	102792
2.235	101645
2.236	104133
2.238	104367
2.239	100714
2.24	102178
2.241	102577
2.242	102760
2.243	105066
2.245	103446
2.246	103916
2.247	106220
2.248	103864
2.249	105649
2.25	105893
2.252	105532
2.253	104721
2.254	105953
2.255	107489
2.256	105277
2.257	106639
2.259	108919
2.26	108536
2.261	107645
2.262	106493
2.263	108658
2.264	107301
2.265	107408
2.267	108430
2.268	108239
2.269	105475
2.27	107977
2.271	106994
2.272	104589
2.274	104680
2.275	105290
2.276	106826
2.277	106916
2.278	106101
2.279	103135
2.281	104132
2.282	105243
2.283	104172
2.284	102632
2.285	105528
2.286	101032
2.288	104483
2.289	103217
2.29	104063
2.291	103555
2.292	102585
2.293	102584
2.295	105955
2.296	105721
2.297	102153
2.298	102171
2.299	102760
2.3	102465
2.301	104468
2.303	104737
2.304	103517
2.305	100846
2.306	103191
2.307	103389
2.308	103651
2.31	104322
2.311	102376
2.312	105725
2.313	104285
2.314	106151
2.315	106266
2.317	105761
2.318	102593
2.319	103583
2.32	104998
2.321	106256
2.322	102844
2.324	102731
2.325	103098
2.326	105021
2.327	102975
2.328	103832
2.329	102015
2.331	105978
2.332	103214
2.333	103517
2.334	104161
2.335	103723
2.336	102843
2.337	103712
2.339	103037
2.34	102620
2.341	104704
2.342	103031
2.343	104910
2.344	103010
2.346	104347
2.347	103936
2.348	105357
2.349	103609
2.35	106023
2.351	103738
2.353	104658
2.354	102190
2.355	102750
2.356	104277
2.357	103260
2.358	104399
2.36	104025
2.361	103834
2.362	104948
2.363	103228
2.364	102940
2.365	104232
2.366	104379
2.368	102556
2.369	105128
2.37	104317
2.371	102694
2.372	100930
2.373	103493
2.375	104594
2.376	104684
2.377	103153
2.378	101898
2.379	103723
2.38	104370
2.382	105511
2.383	105410
2.384	104037
2.385	106777
2.386	103279
2.387	104295
2.389	103686
2.39	104143
2.391	102494
2.392	104977
2.393	104538
2.394	102374
2.396	102383
2.397	102793
2.398	103248
2.399	104145
2.4	103751
2.401	105467
2.402	100584
2.404	103384
2.405	103356
2.406	104444
2.407	104380
[truncated: 19,460 more rows]

## Sheet: Figure S18
Figure S18a			Figure S18b
x	y		x	y
0.091	83615		3.4	25.2424
0.095	84380		5.1	0.37755
0.098	84792		5.7	18.6611
0.102	85512		6.2616	11.7093
0.105	84323		7	24.1854
0.109	84747		9	15.3683
0.112	84725		9.7	10.8841
0.115	84088		10.2	12.3032
0.119	85686		10.6321	10.4925
0.122	83773		11.2	21.7226
0.126	84311		12.1	356.681
0.129	84945		13.1	1364.8
0.133	84321		14.1	3890.94
0.136	84285		15.0999	11078.5
0.139	84251		16.1	2305.33
0.143	83208		17.1	1595.3
0.146	85046		18.1	3445.99
0.15	83288		19.027	44.1782
0.153	83295		20	70.9538
0.157	83217		21	11.1972
0.16	83310		21.6	66.8628
0.163	82588		22	32.751
0.167	84124		25.1	535.642
0.17	81593		26.1018	1263.61
0.174	82961		27.1068	1080.19
0.177	81757		28.1	1664.83
0.181	82086		29.1	13601.8
0.184	82850		30.1	10093.9
0.187	82650		31.1	6008.81
0.191	82841		32.0484	517.899
0.194	82060		33	11.3743
0.198	81813		33.4	17.4042
0.201	81688		34.1	55.806
0.205	82307		35.1	76.2002
0.208	81078		36.0047	408.251
0.211	81260		36.8594	7.97006
0.215	81328		37.2	4.54567
0.218	81685		38.0126	140.26
0.222	80937		39.0683	67.4806
0.225	81970		41.0988	2749.43
0.229	80914		42.0993	10880.6
0.232	80904		43.1	39799.5
0.235	81179		44.0996	226712
0.239	80893		45.0898	19939.7
0.242	80987		46	220603
0.246	80187		47.1	1101.76
0.249	80956		48	4820.25
0.253	80690		50.1	0.66168
0.256	80615		52.0784	24.7415
0.26	80743		53.2	21.1704
0.263	79865		54.1	82.6993
0.266	80920		54.9383	8.81039
0.27	80280		55.4	15.0878
0.273	80507		57	423.801
0.277	80828		57.9	72.5209
0.28	80297		58.9	28.5094
0.284	79450		60.1	1470.2
0.287	79749		61.1	207757
0.29	80040		61.9997	5809.13
0.294	79533		63.1	4086.56
0.297	79987		64.0115	171.708
0.301	79476		64.9338	11.2852
0.304	79032		66.2	17.7956
0.308	80198		66.7	18.4989
0.311	80819		68	24.6169
0.314	78965		69.9	25.4127
0.318	81430
0.321	79823
0.325	81061
0.328	80318
0.332	80150
0.335	80001
0.338	80233
0.342	79773
0.345	79970
0.349	79901
0.352	79801
0.356	79810
0.359	79238
0.362	80007
0.366	81225
0.369	80972
0.373	80576
0.376	79973
0.38	80422
0.383	79130
0.386	80352
0.39	79904
0.393	80137
0.397	79777
0.4	79724
0.404	79695
0.407	80058
0.411	79741
0.414	79912
0.417	79635
0.421	79888
0.424	80027
0.428	79980
0.431	80040
0.435	80229
0.438	80319
0.441	80045
0.445	79568
0.448	79969
0.452	79915
0.455	78794
0.459	78825
0.462	79969
0.465	79717
0.469	79964
0.472	79826
0.476	79829
0.479	81169
0.483	79736
0.486	79109
0.489	80005
0.493	79747
0.496	80489
0.5	79920
0.503	79904
0.507	79666
0.51	79828
0.513	79859
0.517	80433
0.52	79716
0.524	79691
0.527	79652
0.531	80132
0.534	80187
0.537	79273
0.541	80024
0.544	80398
0.548	80013
0.551	79962
0.555	80044
0.558	79346
0.562	79666
0.565	79745
0.568	79600
0.572	79641
0.575	80251
0.579	79031
0.582	79916
0.586	79758
0.589	79801
0.592	79374
0.596	80007
0.599	78988
0.603	79531
0.606	80146
0.61	80122
0.613	79244
0.616	80100
0.62	79387
0.623	79860
0.627	78564
0.63	79204
0.634	79116
0.637	80014
0.64	80343
0.644	79796
0.647	80791
0.651	80414
0.654	80657
0.658	79778
0.661	79872
0.664	80384
0.668	79837
0.671	79598
0.675	79964
0.678	79397
0.682	79412
0.685	79946
0.689	79819
0.692	80596
0.695	79519
0.699	78800
0.702	81143
0.706	79724
0.709	79892
0.713	79472
0.716	80103
0.719	79417
0.723	79747
0.726	78553
0.73	78807
0.733	79447
0.737	80076
0.74	80218
0.743	80052
0.747	79785
0.75	79731
0.754	80134
0.757	79348
0.761	80007
0.764	79912
0.767	80265
0.771	79883
0.774	79592
0.778	79983
0.781	80306
0.785	78390
0.788	78894
0.791	80834
0.795	79016
0.798	80144
0.802	79907
0.805	79696
0.809	79273
0.812	80074
0.815	80180
0.819	78391
0.822	79453
0.826	79587
0.829	79354
0.833	78679
0.836	79708
0.84	80544
0.843	79193
0.846	79952
0.85	79186
0.853	80100
0.857	80626
0.86	79924
0.864	79916
0.867	79535
0.87	79263
0.874	79165
0.877	79971
0.881	78776
0.884	79696
0.888	80421
0.891	79070
0.894	80921
0.898	78922
0.901	79355
0.905	79917
0.908	79405
0.912	79235
0.915	79314
0.918	80264
0.922	79952
0.925	79585
0.929	80596
0.932	79869
0.936	78579
0.939	79291
0.942	78814
0.946	78988
0.949	79237
0.953	80473
0.956	80836
0.96	79202
0.963	78959
0.966	79444
0.97	80423
0.973	79228
0.977	79237
0.98	79903
0.984	79466
0.987	79849
0.991	79378
0.994	79255
0.997	80366
1.001	79463
1.004	80201
1.008	80130
1.011	79919
1.015	79765
1.018	80085
1.021	80107
1.025	79575
1.028	79879
1.032	79222
1.035	80009
1.039	79798
1.042	79150
1.045	78974
1.049	79645
1.052	80382
1.056	79053
1.059	79795
1.063	79133
1.066	79984
1.069	80622
1.073	79462
1.076	79861
1.08	79011
1.083	79768
1.087	79623
1.09	79495
1.093	80352
1.097	79054
1.1	79294
1.104	79700
1.107	80046
1.111	79212
1.114	79616
1.117	79710
1.121	79443
1.124	79616
1.128	78938
1.131	79183
1.135	79356
1.138	79654
1.142	78609
1.145	79903
1.148	79058
1.152	79353
1.155	78940
1.159	80055
1.162	79744
1.166	79904
1.169	79897
1.172	79709
1.176	79820
1.179	80271
1.183	79184
1.186	79943
1.19	79484
1.193	78481
1.196	79205
1.2	80588
1.203	80491
1.207	79546
1.21	79450
1.214	79491
1.217	79365
1.22	79355
1.224	78991
1.227	80011
1.231	79148
1.234	79291
1.238	80105
1.241	79646
1.244	80363
1.248	80130
1.251	79298
1.255	78850
1.258	79399
1.262	79064
1.265	80623
1.268	79295
1.272	79611
1.275	79853
1.279	78798
1.282	78531
1.286	79876
1.289	79576
1.293	79860
1.296	79369
1.299	79513
1.303	79354
1.306	78152
1.31	80218
1.313	77846
1.317	78751
1.32	79863
1.323	79111
1.327	79019
1.33	79582
1.334	80353
1.337	79422
1.341	79265
1.344	79004
1.347	79726
1.351	80014
1.354	80071
1.358	78295
1.361	80141
1.365	79597
1.368	79787
1.371	79915
1.375	79023
1.378	79510
1.382	78598
1.385	79869
1.389	79487
1.392	78460
1.395	81276
1.399	80495
1.402	80240
1.406	79212
1.409	79001
1.413	78947
1.416	79650
1.419	79971
1.423	79176
1.426	78560
1.43	79923
1.433	79835
1.437	79489
1.44	79856
1.444	79498
1.447	79343
1.45	78846
1.454	79554
1.457	80272
1.461	80029
1.464	79042
1.468	79708
1.471	79759
1.474	79067
1.478	80134
1.481	78468
1.485	80444
1.488	77899
1.492	79187
1.495	79363
1.498	79599
1.502	79880
1.505	79094
1.509	79105
1.512	79193
1.516	79960
1.519	79317
1.522	80048
1.526	80119
1.529	79344
1.533	79190
1.536	80455
1.54	79336
1.543	80137
1.546	78565
1.55	79033
1.553	79748
1.557	79584
1.56	79397
1.564	78944
1.567	80162
1.57	80000
1.574	79400
1.577	80917
1.581	79327
1.584	80606
1.588	79028
1.591	79018
1.595	79230
1.598	80054
1.601	79072
1.605	80126
1.608	80104
1.612	79643
1.615	78786
1.619	79965
1.622	78924
1.625	79480
1.629	79986
1.632	79411
1.636	79833
1.639	80087
1.643	80232
1.646	79955
1.649	79410
1.653	78852
1.656	79487
1.66	79646
1.663	79726
1.667	78570
1.67	79331
1.673	78003
1.677	79305
1.68	78680
1.684	79425
1.687	80226
1.691	79033
1.694	79299
1.697	78863
1.701	80039
1.704	78641
1.708	79331
1.711	79242
1.715	79855
1.718	78671
1.721	79121
1.725	79438
1.728	79986
1.732	79451
1.735	79830
1.739	78956
1.742	79261
1.746	80315
1.749	79368
1.752	79383
1.756	79658
1.759	80650
1.763	79232
1.766	78753
1.77	79708
1.773	80409
1.776	79596
1.78	79380
1.783	79483
1.787	79087
1.79	79310
1.794	80016
1.797	78612
1.8	79491
1.804	79116
1.807	79302
1.811	77752
1.814	79807
1.818	79391
1.821	79267
1.824	78739
1.828	79944
1.831	80042
1.835	79175
1.838	78620
1.842	78571
1.845	79300
1.848	79004
1.852	80153
1.855	79888
1.859	79440
1.862	78935
1.866	79826
1.869	79523
1.873	79645
1.876	79263
1.879	78674
1.883	78614
1.886	79563
1.89	80396
1.893	78804
1.897	78756
1.9	79086
1.903	78828
1.907	78897
1.91	79160
1.914	79588
1.917	78959
1.921	78691
1.924	79895
1.927	79200
1.931	79376
1.934	79655
1.938	79132
1.941	78591
1.945	79237
1.948	79630
1.951	79360
1.955	78867
1.958	80000
1.962	78679
1.965	79684
1.969	79147
1.972	80342
1.975	79436
1.979	78651
1.982	79276
1.986	80232
1.989	78799
1.993	79098
1.996	79554
1.999	80295
2.003	79482
2.006	79452
2.01	79177
2.013	79945
2.017	80309
2.02	78358
2.024	79845
2.027	79201
2.03	79031
2.034	79165
2.037	79282
2.041	80078
2.044	80461
2.048	78807
2.051	79772
2.054	79744
2.058	79614
2.061	79380
2.065	78922
2.068	79381
2.072	80238
2.075	78660
2.078	79173
2.082	79464
2.085	79376
2.089	79811
2.092	78344
2.096	79773
2.099	79968
2.102	79107
2.106	80185
2.109	79140
2.113	79069
2.116	79663
2.12	78764
2.123	80160
2.126	79683
2.13	79541
2.133	79570
2.137	79664
2.14	79133
2.144	79695
2.147	80725
2.15	79616
2.154	79758
2.157	79515
2.161	78713
2.164	80555
2.168	79101
2.171	78507
2.175	79270
2.178	80489
2.181	78757
2.185	79383
2.188	80467
2.192	78959
2.195	79352
2.199	79473
2.202	80305
2.205	78650
2.209	79471
2.212	79285
2.216	80027
2.219	80309
2.223	79790
2.226	79716
2.229	79187
2.233	79440
2.236	78861
2.24	79137
2.243	79916
2.247	79698
2.25	79218
2.253	79332
2.257	79514
2.26	79620
2.264	79537
2.267	79289
2.271	79189
2.274	79744
2.277	78795
2.281	79196
2.284	78486
2.288	79976
2.291	78984
2.295	79213
2.298	79933
2.301	78946
2.305	79514
2.308	78610
2.312	80173
2.315	80298
2.319	80204
2.322	79397
2.326	79255
2.329	79636
2.332	79733
2.336	80390
2.339	79561
2.343	80049
2.346	79277
2.35	79879
2.353	80073
2.356	79676
2.36	79538
2.363	78695
2.367	78615
2.37	78393
2.374	77767
2.377	79784
2.38	80540
2.384	79534
2.387	79475
2.391	80020
2.394	79403
2.398	80566
2.401	79272
2.404	80094
2.408	79183
2.411	79865
2.415	79826
2.418	79011
2.422	79782
2.425	79364
2.428	78447
2.432	79414
2.435	79496
2.439	79814
2.442	79070
2.446	79782
2.449	79917
2.452	79993
2.456	78890
2.459	78190
2.463	79487
2.466	80401
2.47	79008
2.473	79583
2.477	80067
2.48	79718
2.483	79815
2.487	79076
2.49	79234
2.494	79060
2.497	79133
2.501	79961
2.504	79566
2.507	79775
2.511	79900
2.514	79724
2.518	78781
2.521	79303
2.525	79638
2.528	78589
2.531	79783
2.535	79356
2.538	78768
2.542	79536
2.545	79415
2.549	80050
2.552	80365
2.555	82525
2.559	91300
2.562	116421
2.566	179938
2.569	342409
2.573	722361
2.576	1521543
2.579	3023724
2.583	5282152
2.586	7739994
2.59	9550700
2.593	10617400
2.597	12264600
2.6	14370700
2.603	15699700
2.607	16336200
2.61	16844700
2.614	17240000
2.617	17471200
2.621	17583900
2.624	17643600
2.628	17733200
2.631	17723900
2.634	17747200
2.638	17771400
2.641	17759300
2.645	17746300
2.648	17696100
2.652	17598100
2.655	17371600
2.658	16949500
2.662	16410100
2.665	15585100
2.669	13528600
2.672	11120400
2.676	9810108
2.679	8394958
2.682	6240746
2.686	4107206
2.689	2565026
2.693	1655102
2.696	1115600
2.7	811086
2.703	622576
2.706	502566
2.71	421206
2.713	364351
2.717	323322
2.72	290289
2.724	261916
2.727	237480
2.73	217131
2.734	196917
2.737	180573
2.741	166984
2.744	156040
2.748	146988
2.751	138390
2.754	134476
2.758	131178
2.761	127446
2.765	123993
2.768	120926
2.772	118521
2.775	116080
2.779	114335
2.782	112604
2.785	110847
2.789	110417
2.792	108310
2.796	107870
2.799	106256
2.803	106255
2.806	105203
2.809	104204
2.813	103806
2.816	102523
2.82	102453
2.823	101289
2.827	101852
2.83	101317
2.833	100777
2.837	100008
2.84	98552
2.844	97519
2.847	98196
2.851	97824
2.854	97251
2.857	97029
2.861	96401
2.864	95814
2.868	95907
2.871	96039
2.875	94441
2.878	94700
2.881	93751
2.885	93871
2.888	93530
2.892	92879
2.895	93859
2.899	93365
2.902	92995
2.906	92127
2.909	91787
2.912	91605
2.916	92931
2.919	92367
2.923	91292
2.926	91668
2.93	90280
2.933	91277
2.936	91547
2.94	91046
2.943	91251
2.947	91258
2.95	89673
2.954	89164
2.957	89200
2.96	90604
2.964	89100
2.967	88655
2.971	89552
2.974	89352
2.978	88686
2.981	88030
2.984	88056
2.988	87925
2.991	87920
2.995	88967
2.998	87028
3.002	88007
3.005	88303
3.008	88328
3.012	87295
3.015	87869
3.019	87912
3.022	86988
3.026	86721
3.029	86577
3.032	86776
3.036	86510
3.039	87463
3.043	86739
3.046	87493
3.05	86397
3.053	88221
3.057	87672
3.06	85936
3.063	86801
3.067	87302
3.07	85886
3.074	85821
3.077	86259
3.081	86563
3.084	87013
3.087	86323
3.091	85772
3.094	86284
3.098	87100
3.101	90629
3.105	100221
3.108	121344
3.111	177829
3.115	297474
3.118	553801
3.122	1060309
3.125	1934065
3.129	3151694
3.132	4409481
3.135	5183223
3.139	5589092
3.142	5939931
3.146	6207274
3.149	6338667
3.153	6368385
3.156	6332328
3.159	6243162
3.163	6142011
3.166	6018383
3.17	5899457
3.173	5822689
3.177	5698878
3.18	5579794
3.183	5487129
3.187	5360210
3.19	5278044
3.194	5132292
3.197	5022987
3.201	4839588
3.204	4641441
3.208	4358796
3.211	4038508
3.214	3708223
3.218	3336997
3.221	2958047
3.225	2580588
3.228	2218066
3.232	1873811
3.235	1574173
3.238	1318714
3.242	1095677
3.245	917161
3.249	780933
3.252	669933
3.256	592152
3.259	521667
3.262	476892
3.266	440366
3.269	410405
3.273	385034
3.276	363932
3.28	348289
3.283	330818
3.286	321588
3.29	307764
3.293	296139
3.297	289547
3.3	281136
3.304	274062
3.307	265099
3.31	258934
3.314	251268
3.317	248062
3.321	240979
3.324	236703
3.328	233300
3.331	227930
3.334	224183
3.338	217692
3.341	214948
3.345	212729
3.348	206530
3.352	204436
3.355	202922
3.359	199258
3.362	196225
3.365	193442
3.369	189363
3.372	188417
3.376	185286
3.379	183730
3.383	181972
3.386	180445
3.389	177002
3.393	174874
3.396	175116
3.4	172147
3.403	171180
3.407	168170
3.41	164719
3.413	165898
3.417	162239
3.42	161870
3.424	158784
3.427	159131
3.431	157904
3.434	156969
3.437	154742
3.441	154336
3.444	152722
3.448	151419
3.451	151351
3.455	149979
3.458	148748
3.461	145781
3.465	144334
3.468	144811
3.472	143060
3.475	141767
3.479	141423
3.482	140569
3.485	140158
3.489	139225
3.492	138674
3.496	136971
3.499	136372
3.503	136994
3.506	134892
3.51	135880
3.513	132917
3.516	133747
3.52	133550
3.523	131921
3.527	131420
3.53	131021
3.534	130208
3.537	128986
3.54	128124
3.544	128656
3.547	128194
3.551	128217
3.554	125732
3.558	125569
3.561	124454
3.564	125116
3.568	125476
3.571	122780
3.575	122850
3.578	122569
3.582	123009
3.585	122676
3.588	119804
3.592	121280
3.595	121682
3.599	119873
3.602	121020
3.606	119414
3.609	119517
3.612	117894
3.616	117189
3.619	118482
3.623	117704
3.626	116606
3.63	117057
3.633	116039
3.636	115994
3.64	116473
3.643	115655
3.647	114658
3.65	113787
3.654	114696
3.657	114003
3.661	112668
3.664	113664
3.667	112684
3.671	112188
3.674	112317
3.678	112315
3.681	112413
3.685	111817
3.688	111639
3.691	111523
3.695	109992
3.698	110837
3.702	109573
3.705	110323
3.709	110111
3.712	108447
3.715	108537
3.719	109150
3.722	109026
3.726	108014
3.729	107541
3.733	107363
3.736	107771
3.739	107371
3.743	107445
3.746	108066
3.75	107744
3.753	107790
3.757	106945
3.76	107434
3.763	106688
3.767	106104
3.77	107018
3.774	106123
3.777	105354
3.781	105346
3.784	105682
3.787	105489
3.791	105686
3.794	106239
3.798	104274
3.801	104411
3.805	103815
3.808	104308
3.812	103848
3.815	104384
3.818	104752
3.822	103280
3.825	103285
3.829	103344
3.832	103950
3.836	102407
3.839	103364
3.842	103173
3.846	102040
3.849	102488
3.853	101396
3.856	103364
3.86	102100
3.863	102040
3.866	102434
3.87	101651
3.873	101288
3.877	101993
3.88	101679
3.884	101599
3.887	100484
3.89	101005
3.894	99743
3.897	101347
3.901	100393
3.904	99612
3.908	100017
3.911	98899
3.914	100501
3.918	98998
3.921	100574
3.925	98774
3.928	98895
3.932	99249
3.935	99026
3.939	98813
3.942	98891
3.945	99607
3.949	99295
3.952	99645
3.956	98145
3.959	97354
3.963	97261
3.966	98529
3.969	97333
3.973	98557
3.976	98451
3.98	97956
3.983	98696
3.987	98580
3.99	97647
3.993	98337
3.997	98093
4	98717
4.004	97864
4.007	97053
4.011	97424
4.014	98108
4.017	97476
4.021	98233
4.024	96927
4.028	96899
4.031	98238
4.035	97088
4.038	96638
4.041	96176
4.045	97350
4.048	96718
4.052	96709
4.055	97222
4.059	96695
4.062	96539
4.065	96372
4.069	96525
4.072	95230
4.076	95957
4.079	95794
4.083	95943
4.086	96279
4.09	95711
4.093	95900
4.096	95036
4.1	96384
4.103	93590
4.107	95815
4.11	95415
4.114	95431
4.117	95055
4.12	94334
4.124	96448
4.127	94702
4.131	95881
4.134	95078
4.138	95577
4.141	95995
4.144	96607
4.148	94200
4.151	94618
4.155	94129
4.158	95127
4.162	94682
4.165	95206
4.168	93594
4.172	93955
4.175	92838
4.179	94215
4.182	93164
4.186	92596
4.189	93834
4.192	92898
4.196	92631
4.199	94196
4.203	93458
4.206	93399
4.21	92417
4.213	92565
4.216	92822
4.22	93452
4.223	92770
4.227	92672
4.23	92896
4.234	92452
4.237	93539
4.241	93536
4.244	94051
4.247	92506
4.251	92866
4.254	92490
4.258	92064
4.261	92070
4.265	91644
4.268	91850
4.271	91117
4.275	91108
4.278	91024
4.282	92041
4.285	91556
4.289	91170
4.292	92036
4.295	91428
4.299	90781
4.302	91255
4.306	92828
4.309	90738
4.313	91423
4.316	90887
4.319	91509
4.323	91825
4.326	91704
4.33	90110
4.333	91328
4.337	91565
4.34	90966
4.343	90300
4.347	90635
4.35	91294
4.354	91247
4.357	90680
4.361	92260
4.364	90763
4.367	90569
4.371	91716
4.374	91361
4.378	90678
4.381	91255
4.385	90303
4.388	91151
4.392	90355
4.395	90635
4.398	90486
4.402	89480
4.405	90046
4.409	91205
4.412	90432
4.416	89171
4.419	90463
4.422	91860
4.426	90899
4.429	90516
4.433	89516
4.436	90975
4.44	90185
4.443	90600
4.446	90774
4.45	89003
4.453	89509
4.457	90214
4.46	88517
4.464	89831
4.467	89446
4.47	89537
4.474	89434
4.477	89823
4.481	90058
4.484	89228
4.488	90473
4.491	89816
4.494	89714
4.498	90120
4.501	89565
4.505	89076
4.508	88819
4.512	89904
4.515	89996
4.518	90135
4.522	89124
4.525	88947
4.529	89133
4.532	88863
4.536	88977
4.539	88457
4.543	90012
4.546	88954
4.549	89115
4.553	88836
4.556	89711
4.56	89266
4.563	89381
4.567	89275
4.57	89318
4.573	88096
4.577	88378
4.58	89963
4.584	90140
4.587	89981
4.591	88145
4.594	89651
4.597	89713
4.601	88789
4.604	87925
4.608	89903
4.611	89245
4.615	89334
4.618	88838
4.621	87852
4.625	88645
4.628	88536
4.632	88489
4.635	88660
4.639	87850
4.642	88984
4.645	88261
4.649	89139
4.652	87843
4.656	88893
4.659	88768
4.663	88773
4.666	88635
4.669	88447
4.673	88172
4.676	87219
4.68	88508
4.683	89113
4.687	87565
4.69	87836
4.694	87592
4.697	87202
4.7	88333
4.704	88403
4.707	88116
4.711	88178
4.714	88983
4.718	87598
4.721	88474
4.724	87095
4.728	88319
4.731	88116
4.735	86631
4.738	88766
4.742	88201
4.745	87495
4.748	87836
4.752	88313
4.755	87395
4.759	87880
4.762	88194
4.766	88238
4.769	88057
4.772	87115
4.776	87364
4.779	88043
4.783	87445
4.786	86885
4.79	86863
4.793	87797
4.796	87340
4.8	87330
4.803	87441
4.807	86688
4.81	86885
4.814	88360
4.817	87868
4.82	87294
4.824	87737
4.827	87651
4.831	87529
4.834	88224
4.838	86097
4.841	86295
4.845	87147
4.848	88788
4.851	87942
4.855	86294
4.858	87313
4.862	86728
4.865	87563
4.869	86313
4.872	87528
4.875	87069
4.879	87978
4.882	87998
4.886	85811
4.889	86556
4.893	87611
4.896	86917
4.899	88000
4.903	87192
4.906	86592
4.91	87401
4.913	86724
4.917	87322
4.92	85894
4.923	86753
4.927	87713
4.93	87252
4.934	86054
4.937	86101
4.941	86508
4.944	86302
4.947	85674
4.951	85910
4.954	86630
4.958	86905
4.961	86507
4.965	86454
4.968	87201
4.971	85639
4.975	86393
4.978	87817
4.982	86946
4.985	86312
4.989	86443
4.992	85902
4.996	86165
4.999	86661
5.002	86954
5.006	86204
5.009	87337
5.013	86563
5.016	86812
5.02	87731
5.023	86097
5.026	86311
5.03	85944
5.033	85902
5.037	86279
5.04	86384
5.044	85405
5.047	86733
5.05	85585
5.054	87072
5.057	85779
5.061	86014
5.064	85910
5.068	86823
5.071	85972
5.074	86184
5.078	87341
5.081	85322
5.085	85738
5.088	86151
5.092	86894
5.095	84591
5.098	86930
5.102	85611
5.105	85389
5.109	87485
5.112	86120
5.116	86515
5.119	85278
5.123	85882
5.126	86000
5.129	86072
5.133	84851
5.136	86211
5.14	86126
5.143	86254
5.147	87028
5.15	86712
5.153	85053
5.157	85660
5.16	85677
5.164	85969
5.167	85009
5.171	85166
5.174	85870
5.177	87122
5.181	85764
5.184	85766
5.188	85491
5.191	85318
5.195	85355
5.198	87305
5.201	86843
5.205	86592
5.208	85250
5.212	85178
5.215	86736
5.219	85549
5.222	86291
5.225	85710
5.229	85848
5.232	86410
5.236	86262
5.239	85741
5.243	85563
5.246	84898
5.249	85883
5.253	84472
5.256	85470
5.26	85317
5.263	85925
5.267	85008
5.27	86801
5.274	84834
5.277	84835
5.28	85525
5.284	85602
5.287	84906
5.291	85700
5.294	85464
5.298	84007
5.301	85005
5.304	85090
5.308	85164
5.311	85551
5.315	85514
5.318	85588
5.322	85584
5.325	85190
5.328	85679
5.332	84762
5.335	85878
5.339	86482
5.342	84722
5.346	85666
5.349	85831
5.352	85753
5.356	85966
5.359	85472
5.363	85185
5.366	84447
5.37	85696
5.373	84536
5.376	85452
5.38	85427
5.383	86351
5.387	86095
5.39	85588
5.394	84866
5.397	84873
5.4	84658
5.404	85962
5.407	83876
5.411	85423
5.414	85045
5.418	84903
5.421	84540
5.425	84143
5.428	83694
5.431	84717
5.435	84971
5.438	85051
5.442	84973
5.445	85374
5.449	84261
5.452	85217
5.455	85237
5.459	86424
5.462	85069
5.466	84554
5.469	84754
5.473	85095
5.476	85183
5.479	85277
5.483	84572
5.486	85157
5.49	84870
5.493	83985
5.497	85225
5.5	84252
5.503	84767
5.507	84036
5.51	84987
5.514	84575
5.517	84785
5.521	84884
5.524	84271
5.527	84416
5.531	84168
5.534	84443
5.538	84543
5.541	85850
5.545	85678
5.548	85152
5.551	84844
5.555	84555
5.558	83418
5.562	84540
5.565	83905
5.569	84631
5.572	85748
5.576	86224
5.579	85814
5.582	84908
5.586	84334
5.589	85144
5.593	85622
5.596	84730
5.6	84676
5.603	83969
5.606	85691
5.61	85059
5.613	85157
5.617	84726
5.62	83980
5.624	84126
5.627	85292
5.63	85895
5.634	84291
5.637	85460
5.641	85183
5.644	84030
5.648	83581
5.651	84671
5.654	84253
5.658	84587
5.661	84702
5.665	84312
5.668	84843
5.672	84368
5.675	83717
5.678	84804
5.682	84686
5.685	85238
5.689	84271
5.692	84246
5.696	84581
5.699	84663
5.702	84425
5.706	83890
5.709	84254
5.713	85285
5.716	84159
5.72	83664
5.723	84085
5.727	83463
5.73	85463
5.733	83754
5.737	83872
5.74	84393
5.744	84976
5.747	84063
5.751	84852
5.754	84760
5.757	84650
5.761	84419
5.764	85327
5.768	83940
5.771	84011
5.775	83434
5.778	84699
5.781	84522
5.785	83976
5.788	84744
5.792	85520
5.795	84860
5.799	84684
5.802	85561
5.805	84599
5.809	84980
5.812	84622
5.816	84732
5.819	83112
5.823	84100
5.826	84774
5.829	84135
5.833	83674
5.836	83847
5.84	84859
5.843	84721
5.847	83941
5.85	84554
5.853	84691
5.857	84162
5.86	84225
5.864	84460
5.867	83945
5.871	84595
5.874	84051
5.878	84086
5.881	84074
5.884	83840
5.888	84460
5.891	84510
5.895	84079
5.898	84938
5.902	84064
5.905	83742
5.908	84332
5.912	83842
5.915	83520
5.919	83493
5.922	84315
5.926	83319
5.929	83536
5.932	84445
5.936	83643
5.939	83717
5.943	84765
5.946	83551
5.95	83761
5.953	83332
5.956	84411
5.96	84687
5.963	83157
5.967	83999
5.97	83735
5.974	83941
5.977	83859
5.98	84622
5.984	83619
5.987	84430
5.991	83817
5.994	83221
5.998	83631
6.001	84020
6.004	84462
6.008	82897
6.011	83735
6.015	83639
6.018	84429
6.022	83797
6.025	83348
6.029	83719
6.032	82869
6.035	83829
6.039	83684
6.042	83512
6.046	83535
6.049	83884
6.053	85129
6.056	83321
6.059	83706
6.063	84226
6.066	83859
6.07	83374
6.073	82961
6.077	84204
6.08	83983
6.083	83996
6.087	83152
6.09	83114
6.094	82633
6.097	83509
6.101	83103
6.104	84579
6.107	83181
6.111	83598
6.114	83778
6.118	83320
6.121	82095
6.125	83966
6.128	83075
6.131	83633
6.135	84169
6.138	83147
6.142	84464
6.145	84736
6.149	83542
6.152	83465
6.156	82626
6.159	83248
6.162	82784
6.166	82951
6.169	83080
6.173	83512
6.176	83765
6.18	83550
6.183	82473
6.186	83055
6.19	84065
6.193	83775
6.197	83145
6.2	84223
6.204	84428
6.207	84158
6.21	83355
6.214	83227
6.217	83700
6.221	82490
6.224	84157
6.228	83791
6.231	83362
6.234	83226
6.238	83394
6.241	82950
6.245	83883
6.248	82777
6.252	84102
6.255	83256
6.258	82008
6.262	83081
6.265	82885
6.269	83498
6.272	82343
6.276	82682
6.279	84516
6.282	82746
6.286	84247
6.289	82581
6.293	83283
6.296	82508
6.3	83158
6.303	83276
6.307	82926
6.31	83304
6.313	83973
6.317	83262
6.32	83075
6.324	84173
6.327	82953
6.331	83569
6.334	83410
6.337	84605
6.341	83004
6.344	82057
6.348	83441
6.351	83526
6.355	84310
6.358	82639
6.361	84149
6.365	83747
6.368	83978
6.372	83206
6.375	83049
6.379	84196
6.382	83768
6.385	83306
6.389	83456
6.392	82792
6.396	82789
6.399	82890
6.403	82147
6.406	83493
6.409	82493
6.413	83102
6.416	83331
6.42	83037
6.423	83165
6.427	82975
6.43	83215
6.433	82668
6.437	82611
6.44	82602
6.444	84325
6.447	82984
6.451	83447
6.454	83050
6.458	83181
6.461	83047
6.464	83858
6.468	83065
6.471	83180
6.475	82756
6.478	83157
6.482	83785
6.485	84323
6.488	83625
6.492	83843
6.495	83059
6.499	83823
6.502	83204
6.506	83150
6.509	82856
6.512	83562
6.516	82984
6.519	83959
6.523	84219
6.526	83837
6.53	82941
6.533	82117
6.536	83326
6.54	82939
6.543	82857
6.547	83324
6.55	81675
6.554	82053
6.557	83689
6.56	82665
6.564	84132
6.567	82709
6.571	82991
6.574	82418
6.578	82121
6.581	82486
6.584	83483
6.588	83606
6.591	82939
6.595	83468
6.598	83647
6.602	83160
6.605	84023
6.609	83158
6.612	82833
6.615	83213
6.619	83882
6.622	82665
6.626	83703
6.629	83318
6.633	83526
6.636	83246
6.639	83493
6.643	83270
6.646	82808
6.65	82108
6.653	83773
6.657	83040
6.66	82698
6.663	83052
6.667	82877
6.67	83414
6.674	82019
6.677	84199
6.681	82840
6.684	82433
6.687	83981
6.691	82576
6.694	83648
6.698	80721
6.701	83404
6.705	82290
6.708	83962
6.711	83689
6.715	82314
6.718	84002
6.722	82752
6.725	82248
6.729	82792
6.732	83028
6.735	82272
6.739	82354
6.742	82904
6.746	83951
6.749	83142
6.753	82820
6.756	83380
6.76	83164
6.763	83263
6.766	82743
6.77	83199
6.773	82583
6.777	82716
6.78	82837
6.784	83195
6.787	82788
6.79	82392
6.794	83016
6.797	82897
6.801	82562
6.804	83210
6.808	82949
6.811	81947
6.814	82984
6.818	82887
6.821	82326
6.825	82357
6.828	82749
6.832	83547
6.835	81239
6.838	82735
6.842	82834
6.845	82873
6.849	83160
6.852	82939
6.856	82601
6.859	83225
6.862	82775
6.866	83338
6.869	82130
6.873	83589
6.876	83100
6.88	82489
6.883	81654
6.886	83061
6.89	82834
6.893	83368
6.897	82762
6.9	82445
6.904	82009
6.907	82924
6.911	81491
6.914	83064
6.917	82699
6.921	82833
6.924	83217
6.928	82850
6.931	82959
6.935	82441
6.938	83537
6.941	82264
6.945	83298
[truncated: 3,800 more rows]

## Sheet: Figure S19
Figure S19
x	y	x	y	x	y
5.5	22.4823	3.4	68.1698	5.9	24.103
7	20.9165	5.1	18.4556	6.6	16.7169
7.4	17.8395	5.7	13.6751	7.4	18.4305
8.2	0.06065	6.2	19.2583	8.9	18.5915
9.1	2.99684	7.1	23.7258	10.2	16.3384
9.7	30.2943	10.6	19.0956	10.8	11.2555
10.6	8.97298	11.4	23.5705	12.1	161.622
11.1	15.7639	12.2	587.217	13.1	358.006
12.2	9.93626	13.2	2428.97	14.2	1234.82
13.2	1250.47	14.1	8651.03	15.1	2860.68
14.2	3754	15.2	20290.9	16.1	108.1
15.2	11952	16.1	6204.54	19.1	1676.63
16.2	24152.4	17.1	2754.78	21	9.56168
17.2	2970.1	18.1	3393.58	21.7	46.3076
18.1	3946.86	19.1	11896.6	22.4	9.73328
19.1	8876.77	20.1	126.467	23.1	25.0633
20.1	84.1383	21.2	265.424	24.1	214.599
21.1	266.494	22	243.675	25.1	1554.78
22.5	244.142	24.1	37.3815	26.1	7126.07
23.8	24.3295	25.1	2235.64	27.1	19431.4
25	85.5563	26.1	13454.6	28.1	6371.47
26.1	2042.59	27.1	69819	29.1	27195.8
27.1	11383.4	28.1	177948	30.1	5911.05
28.1	51014	29.1	65372.5	31.1	102284
29.1	127087	30.1	228844	32.1	1338.68
30.1	143609	31.1	62265.5	33.1	224.525
31.1	66017.3	32.1	947680	34.9	13.8964
32.1	539622	33.1	2713.02	36.9	6.05194
33.1	1940	34.1	17674.5	38.1	19.7309
34.1	11602.2	35.1	14.0455	39.1	4.96172
35.3	22.2038	36	78.3723	40	429.005
36	24.1205	38	38.7122	41	1877.48
37.8	45.4971	40	113.272	42.1	6856.53
39	94.5942	41.1	4268.09	43.1	17435.4
40.1	45.829	42.1	18899.8	44.1	4277.06
41.1	186.407	43.1	68799.4	45.1	81600
42.1	2454.45	44.1	173599	46.1	32356.2
43.1	9967.14	45.1	35548.8	47.1	969.95
44.1	32743.6	46.1	822361	48.1	82.1492
45.1	76995.6	47.1	322006	50.1	21.5194
46.1	15612.1	48.1	19820.2	51.7	7.66963
47.1	342673	49.1	5693.21	52.4	10.9273
48.1	126551	50.1	148.684	52.9	4.94684
49.1	7469.32	51.3	26.6278	53.9	2.30471
50.1	2683.64	51.9	22.4882	54.4	2.16696
51.1	206.542	52.7	12.1961	55.1	15.5178
51.9	95.6784	54.1	40.9048	56.2	22.6192
52.8	8.37098	54.6	7.9056	57.2	15.8051
53.3	3.50615	56.5	6.1522	58.2	16.3946
54	6.03824	57.1	10.771	58.8	2.97907
55.2	112.361	58	50.0721	59.7	12.587
56.1	74.554	59.2	33.764	61.7	3.6452
57.1	125.747	60.4	24.3056	62.2	13.358
58	61.671	61	19.3782	63.1	0.72964
59.2	40.6483	61.9	6.56262	63.8	10.3524
60	61.9389	62.7	6.34333	64.2	12.4316
62.1	54.935	63.3	14.7407	65.1	14.8918
63	39.755	64.5	1.62434	65.8	5.51256
63.9	6.19886	65	22.0666	69	5.07086
65.1	83.9315	66.1	15.407
66	25.566	67	19.4022
66.9	34.2991	67.9	0.17234
67.6	15.3173
69.9	71.8423

## Sheet: Figure S20
Figure S19a			Figure S19b
x	y		x	y
0.089	146994		2.4	92
0.09	149555		3.2	96
0.091	148052		5.3	51
0.092	147407		5.9	79
0.093	150734		6.9	35
0.095	149721		8.9	42
0.096	148082		9.4	24
0.097	149032		11.3	149
0.098	146709		12.1	8933
0.099	148728		13.1	10225
0.1	148091		14.1	1156
0.102	146580		15.1	638
0.103	148917		16.1	22646
0.104	146829		17.1	38503
0.105	148913		18.1	74293
0.106	150072		19	481
0.107	146665		19.9	409
0.108	149533		21.3	54
0.11	150026		21.8	73
0.111	147459		22.9	158
0.112	147443		24	41
0.113	149023		24.9	210
0.114	149156		26	439
0.115	148747		27.1	1014
0.117	149393		28.1	243515
0.118	151567		29.1	1510635
0.119	145015		30.1	24008
0.12	147551		31.1	3669
0.121	146803		33	40
0.122	148690		34.1	62
0.124	146660		35	308
0.125	147379		36	919
0.126	149302		37.2	215
0.127	148089		37.9	451
0.128	146712		38.9	227
0.129	150695		41	1015
0.131	149349		42	1200
0.132	149997		43.1	6507
0.133	149177		44	332593
0.134	147113		45	940226
0.135	148293		46	1190315
0.136	146599		47	24096
0.138	150422		48	5093
0.139	149106		49	192
0.14	146881		50.1	207
0.141	147346		50.9	203
0.142	146066		52.1	165
0.143	147780		53	195
0.144	150056		53.9	111
0.146	147720		54.9	355
0.147	146540		55.9	184
0.148	149116		57	415
0.149	149155		58	293
0.15	148983		59	116
0.151	146761		60	3181
0.153	145392		60.9	110
0.154	146422		61.2	122
0.155	144188		61.7	101
0.156	146615		62.9	72
0.157	150647		64	81
0.158	144678		65.2	79
0.16	147153		66	43
0.161	145252		67	152
0.162	146416		67.9	174
0.163	144272		69	261
0.164	145895		69.9	132
0.165	145706		70.9	95
0.167	146961		72.1	296
0.168	146843		73.1	394
0.169	146986		74.1	395
0.17	147801
0.171	148390
0.172	147005
0.173	147601
0.175	147797
0.176	145685
0.177	146095
0.178	148200
0.179	146862
0.18	146274
0.182	146595
0.183	147372
0.184	146671
0.185	147710
0.186	146427
0.187	145662
0.189	146472
0.19	144344
0.191	143780
0.192	147295
0.193	147956
0.194	145064
0.196	146801
0.197	146878
0.198	145464
0.199	144613
0.2	144708
0.201	145319
0.203	147281
0.204	146653
0.205	146472
0.206	146359
0.207	147175
0.208	146052
0.209	147152
0.211	144248
0.212	145348
0.213	143916
0.214	145731
0.215	143248
0.216	144754
0.218	145308
0.219	143767
0.22	143074
0.221	144695
0.222	141733
0.223	142889
0.225	144469
0.226	145146
0.227	145080
0.228	144545
0.229	147103
0.23	144576
0.232	147412
0.233	143704
0.234	142768
0.235	147850
0.236	145880
0.237	144727
0.239	145385
0.24	146568
0.241	143113
0.242	144621
0.243	142717
0.244	145727
0.245	144374
0.247	144367
0.248	144726
0.249	145545
0.25	143118
0.251	140523
0.252	143972
0.254	141832
0.255	142201
0.256	144184
0.257	143985
0.258	140964
0.259	145446
0.261	145072
0.262	142442
0.263	142752
0.264	144492
0.265	143666
0.266	145949
0.268	143776
0.269	144240
0.27	142909
0.271	145466
0.272	146711
0.273	143890
0.274	145176
0.276	144691
0.277	143589
0.278	143331
0.279	147209
0.28	144079
0.281	142212
0.283	141036
0.284	144441
0.285	143028
0.286	143591
0.287	146076
0.288	142805
0.29	142010
0.291	142938
0.292	144199
0.293	144200
0.294	143831
0.295	144735
0.297	142942
0.298	141976
0.299	142712
0.3	140848
0.301	144249
0.302	144623
0.304	143195
0.305	145707
0.306	144194
0.307	143959
0.308	144451
0.309	144352
0.31	143298
0.312	141541
0.313	145768
0.314	143265
0.315	140819
0.316	143826
0.317	143047
0.319	144049
0.32	141983
0.321	142142
0.322	143762
0.323	141577
0.324	144357
0.326	145071
0.327	140978
0.328	141969
0.329	145160
0.33	144306
0.331	141721
0.333	142457
0.334	144107
0.335	145621
0.336	145254
0.337	143273
0.338	142218
0.34	143426
0.341	144551
0.342	140960
0.343	141652
0.344	143571
0.345	141758
0.346	144401
0.348	142233
0.349	141494
0.35	143570
0.351	140420
0.352	144101
0.353	141870
0.355	142919
0.356	144381
0.357	139883
0.358	139988
0.359	144069
0.36	142840
0.362	143234
0.363	141896
0.364	143782
0.365	141510
0.366	143251
0.367	141264
0.369	145393
0.37	143123
0.371	142159
0.372	143353
0.373	140894
0.374	141908
0.375	141618
0.377	144420
0.378	142338
0.379	141043
0.38	141423
0.381	142146
0.382	142135
0.384	144012
0.385	145196
0.386	141954
0.387	141744
0.388	142262
0.389	142433
0.391	139361
0.392	144036
0.393	140608
0.394	145373
0.395	142501
0.396	144307
0.398	143307
0.399	142395
0.4	142166
0.401	141988
0.402	141617
0.403	142193
0.405	141204
0.406	143466
0.407	141532
0.408	141000
0.409	140948
0.41	141927
0.411	140209
0.413	143545
0.414	140998
0.415	141531
0.416	139532
0.417	142725
0.418	142270
0.42	141117
0.421	139299
0.422	142485
0.423	142846
0.424	141442
0.425	141797
0.427	142020
0.428	142109
0.429	142120
0.43	140947
0.431	141552
0.432	140213
0.434	141443
0.435	142116
0.436	143068
0.437	141450
0.438	142027
0.439	143340
0.441	140967
0.442	140641
0.443	142008
0.444	141708
0.445	137874
0.446	141144
0.447	142386
0.449	141918
0.45	142575
0.451	140860
0.452	139136
0.453	143327
0.454	141839
0.456	140708
0.457	140799
0.458	139078
0.459	140758
0.46	139984
0.461	142246
0.463	141466
0.464	140189
0.465	142290
0.466	141671
0.467	140618
0.468	140756
0.47	141652
0.471	140124
0.472	143067
0.473	143229
0.474	139959
0.475	142320
0.476	141399
0.478	142207
0.479	141894
0.48	139629
0.481	140553
0.482	142753
0.483	139629
0.485	141795
0.486	139158
0.487	141495
0.488	137575
0.489	139420
0.49	140929
0.492	143548
0.493	140476
0.494	140152
0.495	140716
0.496	141448
0.497	140491
0.499	139351
0.5	139868
0.501	141297
0.502	140756
0.503	141445
0.504	141604
0.506	141325
0.507	142843
0.508	138567
0.509	142362
0.51	141456
0.511	141289
0.512	139736
0.514	141650
0.515	140433
0.516	141114
0.517	140991
0.518	141486
0.519	140938
0.521	140129
0.522	140831
0.523	139894
0.524	143209
0.525	141254
0.526	142169
0.528	141880
0.529	138826
0.53	138462
0.531	142921
0.532	138951
0.533	140544
0.535	140732
0.536	138252
0.537	142208
0.538	141899
0.539	142051
0.54	140326
0.542	140739
0.543	139310
0.544	140222
0.545	136673
0.546	141851
0.547	141239
0.548	138892
0.55	140610
0.551	140722
0.552	140680
0.553	139066
0.554	142067
0.555	141006
0.557	140416
0.558	138957
0.559	139381
0.56	140581
0.561	139360
0.562	140143
0.564	142489
0.565	144437
0.566	137752
0.567	142574
0.568	142234
0.569	139984
0.571	139957
0.572	141779
0.573	141079
0.574	139374
0.575	141297
0.576	141941
0.577	140924
0.579	139915
0.58	141378
0.581	139676
0.582	139547
0.583	140112
0.584	139412
0.586	142089
0.587	142604
0.588	136902
0.589	142643
0.59	141063
0.591	140630
0.593	140670
0.594	140393
0.595	139175
0.596	142305
0.597	142280
0.598	142688
0.6	139449
0.601	140201
0.602	139533
0.603	141011
0.604	141567
0.605	138443
0.607	142194
0.608	139488
0.609	142187
0.61	141059
0.611	142540
0.612	143365
0.613	140422
0.615	139984
0.616	139566
0.617	142425
0.618	141664
0.619	141836
0.62	139876
0.622	141790
0.623	141333
0.624	140660
0.625	138995
0.626	141591
0.627	141311
0.629	139621
0.63	142467
0.631	141311
0.632	140965
0.633	141325
0.634	139670
0.636	140999
0.637	138762
0.638	141002
0.639	137913
0.64	139218
0.641	139010
0.643	142438
0.644	141697
0.645	138898
0.646	141404
0.647	139667
0.648	139438
0.649	139054
0.651	142916
0.652	142331
0.653	140807
0.654	140366
0.655	142389
0.656	140876
0.658	139854
0.659	138300
0.66	141706
0.661	138628
0.662	140484
0.663	137352
0.665	141485
0.666	139302
0.667	140938
0.668	140903
0.669	142058
0.67	140928
0.672	138669
0.673	140580
0.674	141472
0.675	139007
0.676	139059
0.677	142445
0.678	140351
0.68	141358
0.681	138893
0.682	141336
0.683	138342
0.684	136365
0.685	142070
0.687	143734
0.688	141687
0.689	139147
0.69	140807
0.691	140322
0.692	139895
0.694	139366
0.695	140305
0.696	140450
0.697	139822
0.698	140080
0.699	141985
0.701	140404
0.702	142699
0.703	138884
0.704	140115
0.705	138882
0.706	138806
0.708	141692
0.709	140961
0.71	139117
0.711	137968
0.712	142178
0.713	141263
0.714	139585
0.716	140051
0.717	142491
0.718	140943
0.719	139341
0.72	140659
0.721	140327
0.723	139046
0.724	142938
0.725	139406
0.726	141122
0.727	141260
0.728	140362
0.73	139406
0.731	141806
0.732	142239
0.733	139213
0.734	138008
0.735	138120
0.737	139115
0.738	139457
0.739	139632
0.74	139824
0.741	143321
0.742	139621
0.744	139569
0.745	138028
0.746	138671
0.747	137093
0.748	139019
0.749	139638
0.75	138961
0.752	141763
0.753	139310
0.754	143157
0.755	139716
0.756	142299
0.757	138843
0.759	139977
0.76	136707
0.761	140310
0.762	142592
0.763	138701
0.764	142492
0.766	138249
0.767	139566
0.768	139014
0.769	140784
0.77	139387
0.771	141151
0.773	140186
0.774	140079
0.775	139953
0.776	139496
0.777	142717
0.778	139953
0.779	138846
0.781	138777
0.782	139327
0.783	138938
0.784	138984
0.785	139580
0.786	141215
0.788	139790
0.789	138289
0.79	140567
0.791	140404
0.792	138862
0.793	140657
0.795	138655
0.796	136726
0.797	137410
0.798	141043
0.799	138736
0.8	139095
0.802	139284
0.803	140699
0.804	138912
0.805	138530
0.806	141745
0.807	141623
0.809	140246
0.81	140756
0.811	139821
0.812	139636
0.813	139835
0.814	139293
0.815	140635
0.817	139133
0.818	139919
0.819	139314
0.82	139561
0.821	138066
0.822	139601
0.824	139086
0.825	138372
0.826	139026
0.827	140481
0.828	140574
0.829	138324
0.831	142219
0.832	139441
0.833	139659
0.834	138370
0.835	138617
0.836	139342
0.838	140820
0.839	139459
0.84	140241
0.841	139680
0.842	139687
0.843	140259
0.845	142409
0.846	139839
0.847	141209
0.848	138622
0.849	138604
0.85	139763
0.851	139390
0.853	139645
0.854	141006
0.855	141323
0.856	140880
0.857	138075
0.858	139362
0.86	141283
0.861	138346
0.862	139289
0.863	139216
0.864	141024
0.865	139679
0.867	141395
0.868	141216
0.869	137696
0.87	140813
0.871	139863
0.872	136901
0.874	137640
0.875	140437
0.876	139596
0.877	140788
0.878	140600
0.879	140190
0.88	140516
0.882	139560
0.883	139669
0.884	140119
0.885	138236
0.886	139970
0.887	140051
0.889	140025
0.89	139740
0.891	141483
0.892	139313
0.893	138182
0.894	139103
0.896	138627
0.897	140717
0.898	137090
0.899	138350
0.9	138620
0.901	139844
0.903	138522
0.904	139951
0.905	138381
0.906	138257
0.907	137979
0.908	138139
0.91	138794
0.911	140391
0.912	143561
0.913	141155
0.914	140436
0.915	140266
0.916	140263
0.918	137963
0.919	137322
0.92	141504
0.921	139052
0.922	141420
0.923	139409
0.925	138944
0.926	138374
0.927	139403
0.928	139518
0.929	140304
0.93	139385
0.932	140332
0.933	140371
0.934	140517
0.935	136383
0.936	140635
0.937	140153
0.939	138837
0.94	139264
0.941	140396
0.942	141857
0.943	141642
0.944	139387
0.946	140726
0.947	140192
0.948	138131
0.949	138746
0.95	139208
0.951	137186
0.952	140087
0.954	139319
0.955	141424
0.956	139981
0.957	138945
0.958	140025
0.959	139778
0.961	139727
0.962	138104
0.963	142432
0.964	141470
0.965	141557
0.966	139287
0.968	141481
0.969	138114
0.97	141381
0.971	139305
0.972	139691
0.973	141216
0.975	139134
0.976	139073
0.977	139195
0.978	139439
0.979	137799
0.98	140923
0.981	140372
0.983	137661
0.984	140863
0.985	140709
0.986	138997
0.987	137654
0.988	142087
0.99	139616
0.991	138744
0.992	139921
0.993	137853
0.994	139286
0.995	140666
0.997	138945
0.998	138068
0.999	138071
1	140671
1.001	138415
1.002	138091
1.004	136732
1.005	138532
1.006	140842
1.007	140875
1.008	137082
1.009	140667
1.011	137941
1.012	138469
1.013	138048
1.014	141245
1.015	140501
1.016	141379
1.017	137109
1.019	140491
1.02	140895
1.021	142133
1.022	139128
1.023	141705
1.024	138457
1.026	136383
1.027	136896
1.028	138706
1.029	138962
1.03	136549
1.031	142382
1.033	138568
1.034	138969
1.035	139651
1.036	138389
1.037	138485
1.038	139367
1.04	140141
1.041	136672
1.042	141852
1.043	139951
1.044	140377
1.045	140104
1.046	139881
1.048	137684
1.049	138415
1.05	139606
1.051	140115
1.052	140672
1.053	140133
1.055	138289
1.056	138721
1.057	139567
1.058	139027
1.059	138577
1.06	140340
1.062	137582
1.063	138388
1.064	139020
1.065	140286
1.066	138654
1.067	139717
1.069	141261
1.07	139384
1.071	137658
1.072	138140
1.073	135939
1.074	139231
1.076	139302
1.077	139435
1.078	138578
1.079	140235
1.08	138834
1.081	140644
1.082	140410
1.084	140226
1.085	138071
1.086	137748
1.087	140055
1.088	141161
1.089	139038
1.091	137615
1.092	139698
1.093	139718
1.094	139982
1.095	136805
1.096	138988
1.098	137578
1.099	140031
1.1	138204
1.101	137296
1.102	138640
1.103	138158
1.105	142094
1.106	141993
1.107	139163
1.108	139523
1.109	142434
1.11	137615
1.112	138212
1.113	136042
1.114	138319
1.115	139861
1.116	138030
1.117	138290
1.118	138744
1.12	138365
1.121	140212
1.122	140058
1.123	135632
1.124	139694
1.125	137346
1.127	139236
1.128	140319
1.129	139646
1.13	140212
1.131	140004
1.132	138206
1.134	139688
1.135	138668
1.136	140398
1.137	139614
1.138	140084
1.139	141139
1.141	139827
1.142	140971
1.143	138538
1.144	139590
1.145	137574
1.146	137813
1.147	139341
1.149	140058
1.15	139116
1.151	141516
1.152	139119
1.153	137684
1.154	138964
1.156	138256
1.157	139681
1.158	138483
1.159	136661
1.16	141915
1.161	139775
1.163	137209
1.164	139456
1.165	138561
1.166	138404
1.167	142523
1.168	138269
1.17	140598
1.171	138549
1.172	139767
1.173	140672
1.174	139613
1.175	138251
1.177	140758
1.178	138641
1.179	138934
1.18	139682
1.181	138628
1.182	139194
1.183	138801
1.185	139289
1.186	137271
1.187	138235
1.188	139369
1.189	140221
1.19	138794
1.192	141716
1.193	138430
1.194	138675
1.195	141395
1.196	137710
1.197	139656
1.199	140331
1.2	141668
1.201	140677
1.202	139379
1.203	138717
1.204	138592
1.206	136842
1.207	140140
1.208	135474
1.209	137535
1.21	141631
1.211	139361
1.213	137366
1.214	138028
1.215	136911
1.216	139113
1.217	140265
1.218	138674
1.219	140167
1.221	140264
1.222	140206
1.223	138275
1.224	140529
1.225	136760
1.226	137495
1.228	139229
1.229	139914
1.23	139576
1.231	139027
1.232	140737
1.233	140486
1.235	140138
1.236	138115
1.237	142083
1.238	139642
1.239	141313
1.24	139693
1.242	139504
1.243	140122
1.244	137924
1.245	138793
1.246	139801
1.247	139852
1.248	140106
1.25	137664
1.251	138606
1.252	139000
1.253	140114
1.254	138979
1.255	140495
1.257	141633
1.258	139090
1.259	141408
1.26	138053
1.261	139709
1.262	138411
1.264	139494
1.265	138633
1.266	139382
1.267	138107
1.268	139264
1.269	140320
1.271	140846
1.272	139773
1.273	138898
1.274	141372
1.275	137838
1.276	139554
1.278	140402
1.279	139484
1.28	139605
1.281	142177
1.282	140847
1.283	138251
1.284	140118
1.286	138717
1.287	139115
1.288	138955
1.289	137898
1.29	141063
1.291	137077
1.293	138953
1.294	138053
1.295	138799
1.296	136786
1.297	137728
1.298	138643
1.3	137773
1.301	136675
1.302	141323
1.303	137650
1.304	138908
1.305	138209
1.307	137852
1.308	139893
1.309	137209
1.31	141223
1.311	138164
1.312	139863
1.314	139137
1.315	140296
1.316	138737
1.317	138924
1.318	138794
1.319	140766
1.32	139073
1.322	138880
1.323	140586
1.324	141889
1.325	139462
1.326	139873
1.327	137639
1.329	138478
1.33	140063
1.331	138829
1.332	140143
1.333	138096
1.334	135751
1.336	139701
1.337	139083
1.338	141531
1.339	138709
1.34	138135
1.341	139972
1.343	139902
1.344	141378
1.345	139860
1.346	138971
1.347	140140
1.348	140236
1.349	141305
1.351	140617
1.352	139703
1.353	136080
1.354	140818
1.355	139549
1.356	138389
1.358	138962
1.359	139306
1.36	139814
1.361	138978
1.362	137678
1.363	141311
1.365	137776
1.366	139628
1.367	135493
1.368	140389
1.369	138898
1.37	140897
1.372	138487
1.373	137466
1.374	140477
1.375	139658
1.376	140342
1.377	138044
1.379	141447
1.38	137448
1.381	138273
1.382	139349
1.383	138215
1.384	139726
1.385	135898
1.387	137029
1.388	138555
1.389	142478
1.39	138772
1.391	139177
1.392	136445
1.394	138936
1.395	138428
1.396	139671
1.397	138387
1.398	138691
1.399	139884
1.401	138257
1.402	140237
1.403	138895
1.404	139153
1.405	140653
1.406	141008
1.408	140226
1.409	139420
1.41	139581
1.411	138404
1.412	139055
1.413	138439
1.415	138568
1.416	136062
1.417	139508
1.418	139375
1.419	140200
1.42	138478
1.421	139913
1.423	138257
1.424	138772
1.425	140153
1.426	138998
1.427	140373
1.428	138361
1.43	141257
1.431	139252
1.432	138157
1.433	138388
1.434	139702
1.435	141760
1.437	139797
1.438	138151
1.439	139598
1.44	139370
1.441	137812
1.442	137974
1.444	137520
1.445	139445
1.446	140247
1.447	140644
1.448	138078
1.449	135708
1.45	138436
1.452	137468
1.453	137321
1.454	140608
1.455	140188
1.456	139279
1.457	139688
1.459	138265
1.46	141243
1.461	136740
1.462	139447
1.463	136335
1.464	139877
1.466	140458
1.467	136664
1.468	139151
1.469	137999
1.47	137361
1.471	135748
1.473	139085
1.474	140271
1.475	137352
1.476	139355
1.477	139300
1.478	140465
1.48	137824
1.481	138280
1.482	137787
1.483	138446
1.484	139940
1.485	139280
1.486	137946
1.488	139780
1.489	137803
1.49	140192
1.491	139426
1.492	139828
1.493	138208
1.495	138274
1.496	136074
1.497	139779
1.498	139588
1.499	136504
1.5	137857
1.502	138103
1.503	138091
1.504	138516
1.505	138058
1.506	139786
1.507	138376
1.509	140146
1.51	139383
1.511	137349
1.512	138343
1.513	139473
1.514	138773
1.516	138824
1.517	139186
1.518	139253
1.519	137231
1.52	139704
1.521	140777
1.522	139451
1.524	137986
1.525	138520
1.526	137865
1.527	139238
1.528	137806
1.529	141135
1.531	139236
1.532	138276
1.533	137976
1.534	137879
1.535	137718
1.536	139747
1.538	139790
1.539	141106
1.54	139286
1.541	138220
1.542	138631
1.543	138279
1.545	136292
1.546	138495
1.547	140016
1.548	139241
1.549	138746
1.55	138719
1.551	137497
1.553	142094
1.554	137180
1.555	139095
1.556	138925
1.557	137943
1.558	138408
1.56	139817
1.561	140468
1.562	135889
1.563	137398
1.564	136711
1.565	137092
1.567	139417
1.568	136447
1.569	139187
1.57	138705
1.571	138357
1.572	138065
1.574	138471
1.575	137837
1.576	139129
1.577	137818
1.578	138329
1.579	138969
1.581	138439
1.582	137662
1.583	138288
1.584	138754
1.585	138546
1.586	137690
1.587	139611
1.589	137671
1.59	137797
1.591	135869
1.592	143257
1.593	141009
1.594	140084
1.596	140560
1.597	138733
1.598	139336
1.599	137964
1.6	136713
1.601	138035
1.603	137301
1.604	139192
1.605	139992
1.606	137754
1.607	138593
1.608	135353
1.61	138226
1.611	137514
1.612	140473
1.613	138220
1.614	139776
1.615	137146
1.617	140365
1.618	137990
1.619	139401
1.62	138412
1.621	140350
1.622	139759
1.623	138402
1.625	136831
1.626	140635
1.627	137126
1.628	139808
1.629	138996
1.63	138223
1.632	137560
1.633	138305
1.634	139237
1.635	138647
1.636	137601
1.637	138719
1.639	139155
1.64	137883
1.641	139270
1.642	136733
1.643	137853
1.644	138368
1.646	138931
1.647	140172
1.648	138329
1.649	139925
1.65	139431
1.651	136761
1.652	139015
1.654	139611
1.655	137048
1.656	137665
1.657	140852
1.658	137142
1.659	140828
1.661	137742
1.662	139641
1.663	137593
1.664	138852
1.665	137191
1.666	138234
1.668	138670
1.669	139677
1.67	138966
1.671	139025
1.672	140061
1.673	137377
1.675	138807
1.676	138373
1.677	138327
1.678	138915
1.679	140196
1.68	137532
1.682	139161
1.683	138068
1.684	138211
1.685	137993
1.686	138232
1.687	137491
1.688	139957
1.69	138431
1.691	136326
1.692	139134
1.693	137811
1.694	135766
1.695	139631
1.697	137470
1.698	140520
1.699	138330
1.7	138244
1.701	141690
1.702	141332
1.704	142727
1.705	138996
1.706	138774
1.707	137818
1.708	140318
1.709	137802
1.711	136128
1.712	138546
1.713	138648
1.714	138454
1.715	136726
1.716	140739
1.718	138110
1.719	138743
1.72	140985
1.721	140866
1.722	135880
1.723	135661
1.724	137806
1.726	136992
1.727	138425
1.728	140033
1.729	136493
1.73	138477
1.731	136595
1.733	137863
1.734	137595
1.735	136429
1.736	137361
1.737	136853
1.738	140523
1.74	137190
1.741	139835
1.742	138140
1.743	140319
1.744	139504
1.745	137786
1.747	139625
1.748	138701
1.749	139397
1.75	139359
1.751	138544
1.752	139620
1.753	137852
1.755	137681
1.756	137859
1.757	141127
1.758	141789
1.759	139944
1.76	136194
1.762	138294
1.763	139482
1.764	137938
1.765	136259
1.766	137173
1.767	139431
1.769	140050
1.77	138838
1.771	137561
1.772	138266
1.773	139539
1.774	136888
1.776	138893
1.777	140126
1.778	139665
1.779	137924
1.78	136970
1.781	140280
1.783	135190
1.784	137192
1.785	138526
1.786	139694
1.787	136970
1.788	139499
1.789	137817
1.791	135774
1.792	136840
1.793	136953
1.794	137717
1.795	140334
1.796	138486
1.798	138100
1.799	136786
1.8	140214
1.801	139921
1.802	139495
1.803	138552
1.805	140592
1.806	138573
1.807	139561
1.808	140332
1.809	140304
1.81	137328
1.812	137518
1.813	140310
1.814	140525
1.815	137174
1.816	138536
1.817	139522
1.819	137281
1.82	138984
1.821	136863
1.822	139087
1.823	139116
1.824	138820
1.825	138244
1.827	138782
1.828	140868
1.829	137381
1.83	137725
1.831	138449
1.832	137587
1.834	137787
1.835	137153
1.836	138480
1.837	140841
1.838	137690
1.839	140475
1.841	139639
1.842	137338
1.843	140554
1.844	138979
1.845	139235
1.846	139007
1.848	138804
1.849	137783
1.85	138708
1.851	138633
1.852	138612
1.853	138938
1.854	138434
1.856	139819
1.857	139269
1.858	139562
1.859	138715
1.86	138988
1.861	139791
1.863	135828
1.864	138335
1.865	139127
1.866	139082
1.867	137759
1.868	139695
1.87	137648
1.871	137527
1.872	137594
1.873	137535
1.874	139815
1.875	137907
1.877	137525
1.878	137148
1.879	136078
1.88	138175
1.881	139646
1.882	139665
1.884	136235
1.885	137582
1.886	136812
1.887	139003
1.888	137562
1.889	139127
1.89	138653
1.892	137666
1.893	140178
1.894	139561
1.895	139782
1.896	140144
1.897	138454
1.899	138950
1.9	137080
1.901	136902
1.902	138690
1.903	138599
1.904	140857
1.906	137198
1.907	138575
1.908	137757
1.909	139489
1.91	136512
1.911	138109
1.913	139598
1.914	138194
1.915	139326
1.916	139278
1.917	140827
1.918	140508
1.919	138000
1.921	138312
1.922	140140
1.923	137419
1.924	138219
1.925	138411
1.926	138031
1.928	138167
1.929	139455
1.93	138409
1.931	137617
1.932	137758
1.933	136181
1.935	137674
1.936	137116
1.937	137900
1.938	136866
1.939	138205
1.94	137812
1.942	139187
1.943	139401
1.944	136585
1.945	138409
1.946	137676
1.947	139957
1.949	139919
1.95	138872
1.951	135773
1.952	138787
1.953	137287
1.954	139082
1.955	138132
1.957	139367
1.958	138192
1.959	140411
1.96	136868
1.961	138635
1.962	138217
1.964	138228
1.965	139488
1.966	137898
1.967	137863
1.968	138431
1.969	138716
1.971	138674
1.972	140256
1.973	137982
1.974	140580
1.975	134910
1.976	140098
1.978	138985
1.979	138203
1.98	140578
1.981	139978
1.982	137116
1.983	137632
1.985	140558
1.986	138260
1.987	139771
1.988	138488
1.989	139078
1.99	138404
1.991	136196
1.993	137093
1.994	138739
1.995	135706
1.996	138130
1.997	140653
1.998	139272
2	139212
2.001	135494
2.002	141162
2.003	140603
2.004	139454
2.005	139617
2.007	136432
2.008	138249
2.009	137631
2.01	136973
2.011	139248
2.012	139626
2.014	139144
2.015	136417
2.016	139494
2.017	139237
2.018	138132
2.019	138030
2.02	139417
2.022	137474
2.023	140503
2.024	135438
2.025	138574
2.026	139340
2.027	137468
2.029	136783
2.03	138852
2.031	139146
2.032	137413
2.033	139637
2.034	138589
2.036	137773
2.037	140213
2.038	138958
2.039	137596
2.04	138631
2.041	138413
2.043	138057
2.044	136259
2.045	140321
2.046	140044
2.047	138788
2.048	137544
2.05	139781
2.051	137036
2.052	139972
2.053	139306
2.054	141544
2.055	142883
2.056	144621
2.058	147221
2.059	148853
2.06	155849
2.061	163374
2.062	171280
2.063	186250
2.065	203193
2.066	227403
2.067	266123
2.068	307802
2.069	366853
2.07	445787
2.072	539543
2.073	665672
2.074	824186
2.075	1019832
2.076	1253661
2.077	1535955
2.079	1877790
2.08	2263934
2.081	2728733
2.082	3245188
2.083	3841253
2.084	4467369
2.086	5128822
2.087	5822674
2.088	6560422
2.089	7305390
2.09	8053837
2.091	8840665
2.092	9641148
2.094	10443000
2.095	11299400
2.096	11940300
2.097	12856600
2.098	13610300
2.099	14264800
2.101	14884900
2.102	15407500
2.103	15912600
2.104	16265100
2.105	16642600
2.106	16886600
2.108	17072400
2.109	17138100
2.11	17248100
2.111	17227800
2.112	17145200
2.113	17051300
2.115	16843000
2.116	16616000
2.117	16314200
2.118	16015300
2.119	15540500
2.12	15082700
2.121	14522300
2.123	13832100
2.124	13025900
2.125	12333800
2.126	11478500
2.127	10564500
2.128	9712869
2.13	8830675
2.131	8042901
2.132	7246950
2.133	6525435
2.134	5870187
2.135	5172752
2.137	4510757
2.138	3926451
2.139	3399154
2.14	2907278
2.141	2468030
2.142	2074722
2.144	1768158
2.145	1484386
2.146	1250959
2.147	1048491
2.148	883946
2.149	754289
2.151	643466
2.152	552707
2.153	478013
2.154	413761
2.155	370034
2.156	328012
2.157	302221
2.159	270923
2.16	250792
2.161	232996
2.162	217239
2.163	208959
2.164	199327
2.166	190910
2.167	181278
2.168	178778
2.169	170816
2.17	164576
2.171	164269
2.173	159759
2.174	155563
2.175	152279
2.176	152167
2.177	148842
2.178	148254
2.18	148777
2.181	146418
2.182	146032
2.183	142791
2.184	141814
2.185	144084
2.187	143093
2.188	139761
2.189	142287
2.19	140641
2.191	140241
2.192	140329
2.193	139628
2.195	139777
2.196	140548
2.197	137809
2.198	137464
2.199	139887
2.2	136981
2.202	138540
2.203	138186
2.204	137356
2.205	136472
2.206	138166
2.207	140247
2.209	139114
2.21	140792
2.211	138358
2.212	139969
2.213	139173
2.214	138719
2.216	140229
2.217	138470
2.218	139824
2.219	139758
2.22	137543
2.221	140063
2.222	139094
2.224	137673
2.225	140061
2.226	138744
2.227	139630
2.228	137336
2.229	138653
2.231	136750
2.232	139023
2.233	138928
2.234	139902
2.235	135371
2.236	136372
2.238	134428
2.239	137752
2.24	138892
2.241	137375
2.242	137060
2.243	136848
2.245	138746
2.246	140950
2.247	138412
2.248	138612
2.249	137488
2.25	138072
2.252	137625
2.253	136816
2.254	135511
2.255	137475
2.256	135982
2.257	137120
2.258	137106
2.26	136956
2.261	137970
2.262	137213
2.263	139638
2.264	138196
2.265	135981
2.267	137444
2.268	139266
2.269	136940
2.27	137384
2.271	138110
2.272	138912
2.274	136587
2.275	138922
2.276	136894
2.277	135762
2.278	139343
2.279	139356
2.281	139393
2.282	137504
2.283	136035
2.284	136523
2.285	138776
2.286	135809
2.288	135652
2.289	138615
2.29	135860
2.291	135088
2.292	136978
2.293	138144
2.294	135060
2.296	135598
2.297	138212
2.298	138705
2.299	139974
2.3	137327
2.301	138257
2.303	136130
2.304	135207
2.305	137041
2.306	139345
2.307	136649
2.308	137023
2.31	138970
2.311	135274
2.312	138314
2.313	135309
2.314	135513
2.315	135742
2.317	134625
2.318	135079
2.319	136760
2.32	136602
2.321	135458
2.322	135304
2.323	136827
2.325	136282
2.326	134982
2.327	135617
2.328	136296
2.329	136398
2.33	139278
2.332	133995
2.333	137693
2.334	136346
2.335	137343
2.336	138476
2.337	137541
2.339	135251
2.34	137571
2.341	138503
2.342	137240
2.343	137001
2.344	137968
2.346	138416
2.347	136281
2.348	137531
2.349	138204
2.35	137577
2.351	136908
2.353	137050
2.354	138314
2.355	141063
2.356	138466
2.357	139492
2.358	138330
2.359	138043
2.361	139511
2.362	137251
2.363	137049
2.364	139418
2.365	139126
2.366	140348
2.368	137069
2.369	138635
2.37	138457
2.371	138798
2.372	138813
2.373	137927
2.375	138790
2.376	139090
2.377	137499
2.378	135936
2.379	136255
2.38	134195
2.382	138852
2.383	135751
2.384	134240
2.385	136576
2.386	136300
2.387	137564
2.389	139178
2.39	138814
2.391	137521
2.392	138486
2.393	136642
2.394	137972
2.395	134050
2.397	137712
2.398	135571
2.399	136086
2.4	136273
2.401	138989
2.402	137882
2.404	134343
2.405	135073
2.406	138424
2.407	136871
[truncated: 19,459 more rows]
