# Supplementary material for: Designing reliable and accurate isotope-tracer experiments for CO2 photoreduction
Source: Nat Commun. 2023 May 3;14:2534. doi: 10.1038/s41467-023-38052-0 (PMC10156805; doi:10.1038/s41467-023-38052-0)
Supplement: Supplementary file 3 — Source Data [file 41467_2023_38052_MOESM3_ESM.zip › Source Data Files/Figure 6.xlsx]

## Sheet: Figure 6a
Figure 6a
Figure 6a			inset of Figure 6a left			inset of Figure 6a middle			inset of Figure 6a right
x	y		x	y		x	y		x	y
0.091	120155		2.3	0.96099		3.3395	54.4755		5.1	192.019
0.095	119841		5.1	27.527		5.1	27.7849		5.4	193.849
0.098	121039		6.3	24.5872		5.8	1.86544		6.6	165.082
0.102	120235		6.8	4.35757		6.7153	76.316		9.6	116.227
0.105	120239		7.2372	8.03313		9.8	31.7627		13.1	232579
0.108	120071		9.6	22.5677		10.4	40.3871		16.1	619928
0.112	119616		10.8	23.9029		11.4	90.4655		17.1	129.276
0.115	119544		11	23.8767		12.2022	1200.75		18.1	20.9936
0.119	119729		13.1	5716.06		13.1	100545		19.1302	58.9929
0.122	121081		14.1	22158.9		14.6	2867.7		20	71.7414
0.126	121888		15.1001	54492.2		16.1	54964.3		20.8	99.8677
0.129	121544		16.1	266150		18.1	1453.14		22.6	64148.3
0.132	121901		17.1	333503		19	27.0651		23.6	512.519
0.136	119966		19	12.9274		19.4	25.5615		25.1116	127.56
0.139	121463		19.4	19.4676		19.8	5.47575		25.6	159.467
0.143	120853		19.8625	11.4727		21.3	13.1137		29.1	2.25578e+06
0.146	120562		20.7358	11.0904		22.2	24.9999		30.0958	2107.97
0.15	120495		21.7	21.6616		23.1	28.0016		31.1002	7467.42
0.153	120653		23.2	55.091		23.8	31.7453		32.0825	7918.81
0.156	119378		24.7	15.1768		24.6	16.799		33	30.2879
0.16	119383		25.5	26.2316		27.187	409.329		34.2	52.1944
0.163	119600		26.0517	2.38446		28.1	36734.7		34.9	20.9711
0.167	120240		28.1	1717.06		29.1	4.20337e+06		35.6	35.757
0.17	120175		29.073	553.98		30.0996	22506.9		36.6	15.7158
0.174	118501		30	232.563		31.1	3042.27		37.1353	9.54115
0.177	118740		31.1043	382.425		33	77.1478		37.8	27.9368
0.18	118731		33	10.3809		33.8	19.9421		38.4	18.4643
0.184	118466		34.1496	0.3085		34.4	7.99261		39.2	66.8931
0.187	118153		35.8	23.0674		35.1	14.295		45.1	8.38743e+06
0.191	117782		37	25.1633		35.9	23.2824		46.1	45862.1
0.194	116919		39	2.42371		36.7	15.5845		47.1	220558
0.198	117361		41.0517	3.70644		37.2	7.74057		48.1	150.302
0.201	118147		43	73.9079		37.9	20.8997		49.0965	375.342
0.204	117063		45	31.2483		38.9424	5.99166		50.8	13.3409
0.208	117029		46.3	34.392		40.8	19.7341		51.6	17.1709
0.211	117503		46.8	11.4902		41.3	15.3683		52.3632	6.27357
0.215	115597		48.6	12.546		42.043	21.2203		54.5	23.1868
0.218	115768		49.7	14.0578		43	22.4635		55.5	20.678
0.222	116375		50.2	14.1593		44	14.2246		56.2618	7.2284
0.225	116552		51.9	16.5033		45	1479.25		58	123.516
0.229	117111		53.1	4.73013		47.1	60.9319		59	15.7569
0.232	117407		54.1	19.158		47.8	6.96051		59.634	13.8701
0.235	115734		54.9	25.7438		49.2	14.5067		61	21.0776
0.239	117275		55.1	17.3878		50.4	18.2897		61.5	15.6738
0.242	115858		56	13.1249		51.3	15.3089		62.1	16.836
0.246	115390		56.6	15.431		52.9	15.3926		63	22.0915
0.249	117046		57.142	5.09183		53.7318	10.0873		63.9	35.4487
0.253	116434		58	22.1303		54.4	6.05976		65.3	21.9249
0.256	115845		58.7574	3.30772		55.0434	2.53181		66.5	21.8718
0.259	115657		59.7	0.90347		56.8	13.0195		67.6	24.2258
0.263	114854		60.9	11.0923		58	12.5984
0.266	116086		62.5	7.79532		59.2	7.0622
0.27	116271		63.2	13.0118		59.9	24.3601
0.273	116617		63.8	15.5451		60.5	14.2165
0.277	115270		64.5	7.19227		61.3	4.42169
0.28	116220		65.5	16.7982		62.4	15.794
0.283	114592		66.3	14.0907		64.4	3.50649
0.287	116732		67.2	21.6322		65.1	8.2295
0.29	115544					66.3	20.6283
0.294	115444
0.297	117005
0.301	114715
0.304	114923
0.307	115188
0.311	115601
0.314	115453
0.318	115479
0.321	114736
0.325	114997
0.328	115435
0.331	115332
0.335	115614
0.338	115351
0.342	114506
0.345	115606
0.349	114754
0.352	114982
0.355	116157
0.359	116244
0.362	114794
0.366	115886
0.369	114404
0.373	114314
0.376	117096
0.38	114169
0.383	114708
0.386	115380
0.39	114994
0.393	114657
0.397	115349
0.4	114530
0.404	114536
0.407	115281
0.41	115150
0.414	114477
0.417	114075
0.421	114287
0.424	113136
0.428	114526
0.431	114497
0.434	113792
0.438	114617
0.441	114924
0.445	115172
0.448	113804
0.452	114753
0.455	113563
0.458	114204
0.462	113500
0.465	112936
0.469	112389
0.472	114304
0.476	114224
0.479	113648
0.482	114821
0.486	113952
0.489	114362
0.493	113477
0.496	113705
0.5	114085
0.503	114270
0.506	114430
0.51	114867
0.513	114128
0.517	114535
0.52	115908
0.524	114049
0.527	113733
0.531	113751
0.534	114085
0.537	114364
0.541	114252
0.544	114002
0.548	114301
0.551	114234
0.555	114619
0.558	113598
0.561	113800
0.565	114912
0.568	113263
0.572	114286
0.575	113657
0.579	113030
0.582	113944
0.585	113814
0.589	114437
0.592	113386
0.596	113888
0.599	113598
0.603	112352
0.606	114091
0.609	114165
0.613	114045
0.616	112604
0.62	113159
0.623	113741
0.627	113100
0.63	113427
0.633	115041
0.637	114009
0.64	113553
0.644	113296
0.647	113423
0.651	114083
0.654	113192
0.657	113079
0.661	114093
0.664	113480
0.668	112750
0.671	114641
0.675	114124
0.678	113495
0.682	114072
0.685	113726
0.688	112500
0.692	113478
0.695	112017
0.699	114123
0.702	113362
0.706	114671
0.709	114002
0.712	113303
0.716	113160
0.719	114031
0.723	113776
0.726	114305
0.73	114686
0.733	113942
0.736	113288
0.74	114362
0.743	112320
0.747	113247
0.75	114817
0.754	114030
0.757	112919
0.76	112688
0.764	113056
0.767	113821
0.771	114304
0.774	114275
0.778	113385
0.781	112939
0.784	113885
0.788	113615
0.791	113801
0.795	112913
0.798	112222
0.802	114156
0.805	111931
0.808	111596
0.812	112539
0.815	114449
0.819	113789
0.822	113653
0.826	113456
0.829	111470
0.833	112679
0.836	111630
0.839	113379
0.843	113032
0.846	111306
0.85	112326
0.853	114208
0.857	113216
0.86	113145
0.863	115110
0.867	113344
0.87	113175
0.874	113995
0.877	112516
0.881	113536
0.884	113379
0.887	112294
0.891	112000
0.894	113083
0.898	112916
0.901	113930
0.905	112319
0.908	113009
0.911	112243
0.915	112535
0.918	111842
0.922	115049
0.925	112624
0.929	113477
0.932	113308
0.935	112915
0.939	113770
0.942	113124
0.946	111550
0.949	114085
0.953	112381
0.956	111681
0.959	114342
0.963	112691
0.966	112000
0.97	112624
0.973	112466
0.977	111901
0.98	111593
0.984	112544
0.987	112276
0.99	112736
0.994	112999
0.997	112324
1.001	111498
1.004	110800
1.008	111830
1.011	112403
1.014	111733
1.018	113492
1.021	110899
1.025	112423
1.028	112622
1.032	111413
1.035	113033
1.038	112246
1.042	113964
1.045	113270
1.049	111472
1.052	111438
1.056	112189
1.059	111833
1.062	109888
1.066	112639
1.069	112349
1.073	112078
1.076	112257
1.08	111457
1.083	111269
1.086	110295
1.09	111012
1.093	112451
1.097	112998
1.1	111140
1.104	112072
1.107	111953
1.11	111354
1.114	112981
1.117	112133
1.121	111019
1.124	112332
1.128	111970
1.131	111199
1.135	111314
1.138	110963
1.141	111051
1.145	111966
1.148	112161
1.152	111159
1.155	111743
1.159	112075
1.162	111044
1.165	113020
1.169	111599
1.172	113468
1.176	112969
1.179	110674
1.183	112208
1.186	111398
1.189	112089
1.193	112432
1.196	112455
1.2	111674
1.203	111548
1.207	112186
1.21	111919
1.213	111633
1.217	110290
1.22	111829
1.224	111023
1.227	111707
1.231	113051
1.234	111259
1.237	111547
1.241	111937
1.244	111978
1.248	111407
1.251	111316
1.255	111254
1.258	112485
1.262	111845
1.265	110978
1.268	111922
1.272	111443
1.275	111730
1.279	111830
1.282	111373
1.286	111853
1.289	112026
1.292	110875
1.296	110973
1.299	110963
1.303	110789
1.306	111948
1.31	111484
1.313	109942
1.316	112088
1.32	110471
1.323	111604
1.327	112455
1.33	112335
1.334	112283
1.337	111429
1.34	112330
1.344	112251
1.347	112603
1.351	111015
1.354	109448
1.358	110714
1.361	110312
1.364	112040
1.368	112275
1.371	111201
1.375	113149
1.378	110658
1.382	110632
1.385	111165
1.388	110481
1.392	110041
1.395	111194
1.399	111800
1.402	111939
1.406	111560
1.409	110615
1.413	111186
1.416	111461
1.419	111477
1.423	111077
1.426	110423
1.43	110960
1.433	110769
1.437	110509
1.44	109959
1.443	110943
1.447	111148
1.45	111651
1.454	111661
1.457	111238
1.461	110820
1.464	109605
1.467	111031
1.471	110097
1.474	111501
1.478	111636
1.481	110667
1.485	109977
1.488	111174
1.491	110939
1.495	111978
1.498	110958
1.502	110649
1.505	111157
1.509	110179
1.512	109644
1.515	110679
1.519	112403
1.522	110364
1.526	111695
1.529	110815
1.533	110551
1.536	112211
1.539	111818
1.543	111196
1.546	111930
1.55	111482
1.553	110038
1.557	112589
1.56	110962
1.564	112589
1.567	111871
1.57	110662
1.574	110798
1.577	110997
1.581	110262
1.584	110477
1.588	110601
1.591	111424
1.594	110588
1.598	110408
1.601	109836
1.605	111117
1.608	110064
1.612	110986
1.615	111475
1.618	111499
1.622	110612
1.625	110437
1.629	111436
1.632	110926
1.636	110910
1.639	111173
1.642	111806
1.646	110223
1.649	110773
1.653	110848
1.656	109538
1.66	110562
1.663	111665
1.666	110694
1.67	110153
1.673	110586
1.677	109917
1.68	110875
1.684	110971
1.687	110441
1.69	109869
1.694	110116
1.697	110411
1.701	111106
1.704	110660
1.708	110870
1.711	110588
1.715	110407
1.718	111256
1.721	111471
1.725	110482
1.728	111372
1.732	110088
1.735	111809
1.739	111954
1.742	112692
1.745	112971
1.749	118118
1.752	127450
1.756	148518
1.759	187185
1.763	256876
1.766	373039
1.769	560566
1.773	839358
1.776	1204739
1.78	1638935
1.783	2109020
1.787	2573886
1.79	2955618
1.793	3259176
1.797	3437708
1.8	3524980
1.804	3489299
1.807	3409736
1.811	3252666
1.814	3079977
1.817	2928210
1.821	2740600
1.824	2578987
1.828	2431038
1.831	2274629
1.835	2138154
1.838	2010122
1.841	1898186
1.845	1796672
1.848	1695201
1.852	1604071
1.855	1520133
1.859	1441428
1.862	1356587
1.866	1296857
1.869	1226686
1.872	1166260
1.876	1112168
1.879	1053420
1.883	1003944
1.886	955893
1.89	907978
1.893	867041
1.896	819970
1.9	775105
1.903	733740
1.907	689508
1.91	642251
1.914	597409
1.917	546136
1.92	501261
1.924	447869
1.927	405888
1.931	363852
1.934	326618
1.938	293551
1.941	267603
1.944	240849
1.948	219524
1.951	202803
1.955	188003
1.958	174753
1.962	164407
1.965	156711
1.968	149012
1.972	141757
1.975	136796
1.979	132329
1.982	127649
1.986	125037
1.989	121077
1.992	120122
1.996	116993
1.999	115769
2.003	112432
2.006	112892
2.01	110696
2.013	110087
2.017	109405
2.02	108130
2.023	108977
2.027	107604
2.03	107255
2.034	106176
2.037	106683
2.041	105340
2.044	105897
2.047	107621
2.051	106105
2.054	106162
2.058	105646
2.061	104512
2.065	104621
2.068	105476
2.071	105392
2.075	105156
2.078	104176
2.082	105006
2.085	105052
2.089	105000
2.092	104568
2.095	104035
2.099	105024
2.102	106579
2.106	111479
2.109	116912
2.113	132243
2.116	165304
2.119	232926
2.123	355422
2.126	570742
2.13	917223
2.133	1427263
2.137	2097232
2.14	2858875
2.143	3628255
2.147	4310597
2.15	4852197
2.154	5264214
2.157	5489245
2.161	5623709
2.164	5655569
2.168	5625374
2.171	5547602
2.174	5448724
2.178	5306179
2.181	5179237
2.185	5030234
2.188	4887812
2.192	4731133
2.195	4573953
2.198	4417685
2.202	4270373
2.205	4089781
2.209	3938230
2.212	3786256
2.216	3652519
2.219	3516908
2.222	3363712
2.226	3230024
2.229	3104399
2.233	2981040
2.236	2854700
2.24	2743220
2.243	2620356
2.246	2511631
2.25	2401392
2.253	2300400
2.257	2197732
2.26	2103460
2.264	1995471
2.267	1900450
2.27	1791638
2.274	1689823
2.277	1594492
2.281	1485566
2.284	1381412
2.288	1271579
2.291	1169900
2.295	1065309
2.298	970792
2.301	878266
2.305	791629
2.308	710541
2.312	641926
2.315	577566
2.319	518444
2.322	464499
2.325	422706
2.329	380476
2.332	349085
2.336	320040
2.339	291818
2.343	269014
2.346	250297
2.349	231394
2.353	217020
2.356	203168
2.36	190813
2.363	184310
2.367	173522
2.37	164521
2.373	161033
2.377	152664
2.38	147474
2.384	143121
2.387	138611
2.391	136212
2.394	133193
2.397	129483
2.401	128724
2.404	127268
2.408	124724
2.411	124384
2.415	122602
2.418	123096
2.421	124925
2.425	128298
2.428	135653
2.432	146560
2.435	160992
2.439	181589
2.442	212085
2.446	247762
2.449	290780
2.452	342325
2.456	399079
2.459	461661
2.463	521633
2.466	581068
2.47	636726
2.473	686468
2.476	723092
2.48	755973
2.483	778834
2.487	789454
2.49	787600
2.494	792244
2.497	781710
2.5	767976
2.504	753213
2.507	739405
2.511	713532
2.514	692456
2.518	671559
2.521	646497
2.524	628263
2.528	604396
2.531	586026
2.535	562177
2.538	541931
2.542	521797
2.545	503428
2.548	485281
2.552	468924
2.555	452963
2.559	431725
2.562	416838
2.566	402362
2.569	391585
2.572	374320
2.576	362713
2.579	348657
2.583	336874
2.586	323982
2.59	310974
2.593	298798
2.597	284305
2.6	272866
2.603	262018
2.607	248696
2.61	239928
2.614	230964
2.617	220187
2.621	210872
2.624	201830
2.627	193177
2.631	187316
2.634	178889
2.638	174167
2.641	167918
2.645	162734
2.648	158920
2.651	154977
2.655	151786
2.658	146646
2.662	143646
2.665	140660
2.669	136528
2.672	136783
2.675	132498
2.679	131810
2.682	128085
2.686	128723
2.689	127420
2.693	125762
2.696	123971
2.699	123426
2.703	121772
2.706	120764
2.71	119927
2.713	120766
2.717	119042
2.72	119069
2.723	118137
2.727	116870
2.73	117646
2.734	116171
2.737	116475
2.741	116989
2.744	114014
2.748	113654
2.751	113266
2.754	114049
2.758	114222
2.761	112395
2.765	112349
2.768	112974
2.772	111648
2.775	111740
2.778	112880
2.782	110838
2.785	111240
2.789	111057
2.792	110380
2.796	111697
2.799	109606
2.802	109710
2.806	110155
2.809	109687
2.813	110336
2.816	109893
2.82	109390
2.823	109788
2.826	109719
2.83	109600
2.833	109672
2.837	108939
2.84	109493
2.844	108707
2.847	109090
2.85	109109
2.854	109340
2.857	108807
2.861	108279
2.864	108447
2.868	106338
2.871	109136
2.874	107837
2.878	108487
2.881	107525
2.885	108679
2.888	105744
2.892	107566
2.895	107489
2.899	107340
2.902	107851
2.905	107960
2.909	106771
2.912	108186
2.916	106419
2.919	106790
2.923	106890
2.926	107348
2.929	108012
2.933	106469
2.936	107024
2.94	107456
2.943	105564
2.947	104670
2.95	106870
2.953	106680
2.957	106387
2.96	107727
2.964	106749
2.967	107214
2.971	107630
2.974	106038
2.977	106848
2.981	106856
2.984	105597
2.988	107507
2.991	107072
2.995	106632
2.998	106458
3.001	105929
3.005	107116
3.008	106572
3.012	106244
3.015	108271
3.019	106055
3.022	105276
3.025	105148
3.029	106492
3.032	105434
3.036	105169
3.039	106751
3.043	106737
3.046	107513
3.05	106144
3.053	106204
3.056	106249
3.06	105784
3.063	106069
3.067	105516
3.07	106769
3.074	106624
3.077	105299
3.08	105494
3.084	106561
3.087	105829
3.091	105384
3.094	104433
3.098	105745
3.101	106734
3.104	105147
3.108	106531
3.111	105779
3.115	105437
3.118	105017
3.122	106296
3.125	105505
3.128	106230
3.132	106201
3.135	105740
3.139	105371
3.142	106007
3.146	105910
3.149	104365
3.152	105317
3.156	105709
3.159	105017
3.163	106543
3.166	105987
3.17	106815
3.173	106056
3.176	105631
3.18	106050
3.183	105623
3.187	106757
3.19	106242
3.194	105969
3.197	105541
3.201	106583
3.204	104748
3.207	104974
3.211	105735
3.214	105210
3.218	106546
3.221	105728
3.225	105321
3.228	106128
3.231	105979
3.235	106304
3.238	104134
3.242	106463
3.245	105665
3.249	105490
3.252	105288
3.255	105478
3.259	105108
3.262	106196
3.266	106594
3.269	105673
3.273	104605
3.276	105910
3.279	105323
3.283	104456
3.286	106610
3.29	105857
3.293	105082
3.297	105137
3.3	105424
3.303	105386
3.307	106382
3.31	105525
3.314	106311
3.317	105860
3.321	105174
3.324	105703
3.328	105652
3.331	105966
3.334	105923
3.338	106493
3.341	105474
3.345	105425
3.348	105248
3.352	105884
3.355	105966
3.358	105637
3.362	107270
3.365	105282
3.369	105225
3.372	105380
3.376	104473
3.379	106063
3.382	105217
3.386	105628
3.389	105277
3.393	105368
3.396	104701
3.4	105506
3.403	105948
3.406	105882
3.41	105565
3.413	105767
3.417	105217
3.42	105482
3.424	105242
3.427	105623
3.43	105922
3.434	105004
3.437	105629
3.441	104573
3.444	104667
3.448	106051
3.451	105014
3.454	104683
3.458	105524
3.461	105255
3.465	105543
3.468	106193
3.472	104734
3.475	104488
3.479	104437
3.482	105270
3.485	105504
3.489	104714
3.492	105646
3.496	105676
3.499	104636
3.503	105269
3.506	104028
3.509	106348
3.513	106263
3.516	105364
3.52	106323
3.523	105394
3.527	105690
3.53	105119
3.533	105553
3.537	106422
3.54	105817
3.544	106019
3.547	105882
3.551	105757
3.554	104417
3.557	105641
3.561	104582
3.564	106074
3.568	105567
3.571	104935
3.575	105440
3.578	104417
3.581	104787
3.585	105590
3.588	105904
3.592	104297
3.595	106287
3.599	105037
3.602	105665
3.605	106845
3.609	105430
3.612	106127
3.616	105156
3.619	105639
3.623	105468
3.626	105201
3.63	105119
3.633	105166
3.636	104582
3.64	105686
3.643	104837
3.647	106146
3.65	105592
3.654	104371
3.657	104810
3.66	105705
3.664	105720
3.667	106666
3.671	105508
3.674	105302
3.678	105858
3.681	105681
3.684	105435
3.688	104553
3.691	104332
3.695	106055
3.698	105350
3.702	105834
3.705	105696
3.708	105936
3.712	105900
3.715	105364
3.719	105675
3.722	106016
3.726	105469
3.729	105116
3.732	105456
3.736	105529
3.739	104204
3.743	106099
3.746	106227
3.75	106223
3.753	105553
3.756	106328
3.76	104610
3.763	105785
3.767	104593
3.77	105723
3.774	104607
3.777	105175
3.781	104614
3.784	105487
3.787	105613
3.791	105645
3.794	105865
3.798	105083
3.801	104348
3.805	106069
3.808	106092
3.811	105705
3.815	104722
3.818	105924
3.822	105534
3.825	105470
3.829	105525
3.832	104436
3.835	106241
3.839	104979
3.842	106120
3.846	105050
3.849	104195
3.853	106497
3.856	106329
3.859	104128
3.863	105244
3.866	105147
3.87	104971
3.873	105794
3.877	105453
3.88	104939
3.883	104653
3.887	105045
3.89	105147
3.894	105759
3.897	105656
3.901	104564
3.904	105053
3.907	104368
3.911	105057
3.914	104700
3.918	105520
3.921	105011
3.925	105912
3.928	103627
3.932	105397
3.935	104303
3.938	105634
3.942	105278
3.945	104179
3.949	105356
3.952	105762
3.956	103427
3.959	104430
3.962	104752
3.966	105289
3.969	105251
3.973	105240
3.976	104599
3.98	104529
3.983	105280
3.986	104750
3.99	105710
3.993	104275
3.997	105494
4	104916
4.004	104104
4.007	106393
4.01	104734
4.014	103778
4.017	104494
4.021	105009
4.024	105570
4.028	105948
4.031	103830
4.034	105169
4.038	105074
4.041	104330
4.045	104632
4.048	104269
4.052	105714
4.055	106168
4.058	105485
4.062	104799
4.065	103782
4.069	104059
4.072	104438
4.076	106401
4.079	105004
4.083	105348
4.086	105976
4.089	105644
4.093	106040
4.096	104783
4.1	104299
4.103	104069
4.107	104219
4.11	104663
4.113	105651
4.117	104562
4.12	105698
4.124	104938
4.127	105544
4.131	104923
4.134	105998
4.137	104564
4.141	105846
4.144	104904
4.148	104198
4.151	105303
4.155	103797
4.158	104732
4.161	105291
4.165	105048
4.168	105234
4.172	103898
4.175	104250
4.179	103015
4.182	104955
4.185	104678
4.189	104979
4.192	104766
4.196	104645
4.199	104486
4.203	104833
4.206	105288
4.209	107722
4.213	113840
4.216	119840
4.22	132329
4.223	154741
4.227	190725
4.23	248123
4.234	333793
4.237	457073
4.24	629502
4.244	862803
4.247	1146693
4.251	1501091
4.254	1894149
4.258	2313070
4.261	2738004
4.264	3149419
4.268	3521148
4.271	3846318
4.275	4094010
4.278	4302067
4.282	4453237
4.285	4566986
4.288	4628723
4.292	4679523
4.295	4692992
4.299	4690777
4.302	4672823
4.306	4637925
4.309	4614978
4.312	4575805
4.316	4531241
4.319	4493278
4.323	4427717
4.326	4368970
4.33	4313690
4.333	4254105
4.336	4187110
4.34	4125134
4.343	4076493
4.347	4009186
4.35	3950056
4.354	3879014
4.357	3807153
4.361	3745845
4.364	3680885
4.367	3603644
4.371	3555163
4.374	3484705
4.378	3419673
4.381	3343763
4.385	3271860
4.388	3203897
4.391	3139646
4.395	3054824
4.398	3001737
4.402	2923940
4.405	2861825
4.409	2792345
4.412	2710659
4.415	2649058
4.419	2582348
4.422	2500818
4.426	2431319
4.429	2361179
4.433	2297573
4.436	2219878
4.439	2153519
4.443	2079275
4.446	2007343
4.45	1946964
4.453	1874686
4.457	1815697
4.46	1742360
4.463	1680245
4.467	1604913
4.47	1546171
4.474	1487576
4.477	1426606
4.481	1370010
4.484	1310886
4.487	1257073
4.491	1195042
4.494	1144938
4.498	1095405
4.501	1047910
4.505	997466
4.508	950069
4.512	907699
4.515	863348
4.518	825347
4.522	787741
4.525	752681
4.529	718625
4.532	683263
4.536	648565
4.539	619512
4.542	592360
4.546	563857
4.549	537095
4.553	513265
4.556	490761
4.56	467996
4.563	446879
4.566	430937
4.57	411502
4.573	394892
4.577	378293
4.58	362892
4.584	349060
4.587	335785
4.59	324058
4.594	312553
4.597	300178
4.601	292113
4.604	280349
4.608	270967
4.611	262021
4.614	254743
4.618	246575
4.621	238706
4.625	232331
4.628	225759
4.632	220787
4.635	214611
4.638	208275
4.642	205223
4.645	199756
4.649	194385
4.652	190831
4.656	186703
4.659	183109
4.663	179168
4.666	175696
4.669	171477
4.673	168913
4.676	166050
4.68	166716
4.683	161506
4.687	158979
4.69	156783
4.693	154122
4.697	152213
4.7	150165
4.704	148391
4.707	146664
4.711	145529
4.714	144488
4.717	142190
4.721	140183
4.724	139493
4.728	138857
4.731	136812
4.735	136357
4.738	133462
4.741	132566
4.745	132749
4.748	130697
4.752	130165
4.755	129974
4.759	128191
4.762	127047
4.765	126970
4.769	126073
4.772	125369
4.776	125206
4.779	123296
4.783	123410
4.786	122967
4.789	122031
4.793	122398
4.796	121925
4.8	120108
4.803	120363
4.807	120195
4.81	120805
4.814	118530
4.817	117157
4.82	117944
4.824	117424
4.827	117235
4.831	117489
4.834	118814
4.838	116098
4.841	116496
4.844	117319
4.848	116195
4.851	114562
4.855	114205
4.858	115469
4.862	114716
4.865	114187
4.868	112965
4.872	113236
4.875	114320
4.879	114141
4.882	115084
4.886	113870
4.889	113080
4.892	113254
4.896	112306
4.899	112845
4.903	113284
4.906	110787
4.91	112147
4.913	111474
4.916	110231
4.92	111260
4.923	111335
4.927	111930
4.93	112431
4.934	110814
4.937	111249
4.94	110536
4.944	109934
4.947	110154
4.951	110461
4.954	110291
4.958	111100
4.961	110233
4.965	108668
4.968	109811
4.971	108353
4.975	109971
4.978	110372
4.982	110384
4.985	109009
4.989	109972
4.992	109334
4.995	108080
4.999	108122
5.002	109734
5.006	110777
5.009	108526
5.013	108173
5.016	107492
5.019	109125
5.023	108857
5.026	108644
5.03	108122
5.033	107753
5.037	108167
5.04	108791
5.043	109073
5.047	109457
5.05	108587
5.054	109076
5.057	107871
5.061	107489
5.064	108220
5.067	107238
5.071	107659
5.074	107667
5.078	108458
5.081	107697
5.085	109247
5.088	107169
5.091	107451
5.095	107685
5.098	107686
5.102	108976
5.105	108427
5.109	107349
5.112	107615
5.116	106933
5.119	106949
5.122	107062
5.126	106923
5.129	108982
5.133	108308
5.136	108363
5.14	107015
5.143	107529
5.146	107905
5.15	106847
5.153	108007
5.157	106946
5.16	108368
5.164	106874
5.167	106033
5.17	107106
5.174	107077
5.177	107290
5.181	108033
5.184	106726
5.188	106762
5.191	107270
5.194	106485
5.198	107354
5.201	105932
5.205	106322
5.208	107122
5.212	106371
5.215	106101
5.218	107304
5.222	106143
5.225	106612
5.229	107866
5.232	105170
5.236	107212
5.239	106198
5.242	108959
5.246	106986
5.249	106849
5.253	105462
5.256	106583
5.26	106319
5.263	106485
5.267	107235
5.27	106653
5.273	107924
5.277	106424
5.28	104955
5.284	106414
5.287	106438
5.291	106318
5.294	105668
5.297	106897
5.301	107156
5.304	106970
5.308	105336
5.311	106788
5.315	105638
5.318	106971
5.321	104859
5.325	107344
5.328	106055
5.332	106408
5.335	105477
5.339	106229
5.342	106231
5.345	106247
5.349	106707
5.352	105651
5.356	105655
5.359	107447
5.363	106247
5.366	106101
5.369	106221
5.373	106532
5.376	105045
5.38	106511
5.383	107241
5.387	104848
5.39	105175
5.393	105872
5.397	105011
5.4	105517
5.404	105146
5.407	106777
5.411	106098
5.414	105792
5.418	106616
5.421	106044
5.424	105688
5.428	105134
5.431	107009
5.435	106067
5.438	106779
5.442	104884
5.445	105839
5.448	105752
5.452	105913
5.455	106108
5.459	105399
5.462	104935
5.466	104011
5.469	105306
5.472	105703
5.476	104939
5.479	106405
5.483	105144
5.486	105788
5.49	105468
5.493	104583
5.496	105954
5.5	106187
5.503	105532
5.507	106504
5.51	106026
5.514	104276
5.517	105630
5.52	104347
5.524	105282
5.527	105813
5.531	106471
5.534	105704
5.538	104292
5.541	105561
5.545	105522
5.548	103661
5.551	106147
5.555	105543
5.558	105693
5.562	106216
5.565	105531
5.569	104821
5.572	105398
5.575	106225
5.579	105004
5.582	105048
5.586	104785
5.589	103982
5.593	104487
5.596	104149
5.599	105086
5.603	105062
5.606	104705
5.61	106027
5.613	105370
5.617	104376
5.62	104550
5.623	105640
5.627	105553
5.63	104054
5.634	106008
5.637	104505
5.641	104918
5.644	105383
5.647	105033
5.651	105561
5.654	104570
5.658	104770
5.661	105191
5.665	104718
5.668	104710
5.671	105091
5.675	104847
5.678	105828
5.682	105868
5.685	105085
5.689	105304
5.692	104758
5.696	104638
5.699	104368
5.702	103430
5.706	104968
5.709	105896
5.713	104550
5.716	106240
5.72	105994
5.723	103298
5.726	106206
5.73	105807
5.733	104380
5.737	106039
5.74	104369
5.744	104597
5.747	103621
5.75	106562
5.754	105365
5.757	105551
5.761	105028
5.764	105143
5.768	104971
5.771	104766
5.774	103985
5.778	105657
5.781	104019
5.785	104535
5.788	103506
5.792	105058
5.795	105506
5.798	103822
5.802	105044
5.805	104823
5.809	104337
5.812	104846
5.816	104756
5.819	104930
5.822	105817
5.826	105171
5.829	104439
5.833	104632
5.836	105222
5.84	104590
5.843	104320
5.847	103977
5.85	105002
5.853	104954
5.857	104638
5.86	106452
5.864	104905
5.867	103785
5.871	104475
5.874	105538
5.877	103448
5.881	105396
5.884	104528
5.888	104272
5.891	104868
5.895	105133
5.898	105058
5.901	104536
5.905	104570
5.908	104755
5.912	105265
5.915	104185
5.919	104640
5.922	103834
5.925	103525
5.929	104340
5.932	105321
5.936	104352
5.939	105688
5.943	105087
5.946	103378
5.949	103946
5.953	104697
5.956	105086
5.96	105451
5.963	104361
5.967	104453
5.97	104132
5.973	105592
5.977	103800
5.98	105108
5.984	103833
5.987	105469
5.991	104924
5.994	104401
5.998	104817
6.001	104114
6.004	105281
6.008	103078
6.011	104938
6.015	104842
6.018	104167
6.022	104361
6.025	104276
6.028	104735
6.032	105113
6.035	103833
6.039	104380
6.042	104849
6.046	104548
6.049	105546
6.052	104142
6.056	103617
6.059	103715
6.063	104176
6.066	105340
6.07	104263
6.073	104703
6.076	104592
6.08	103722
6.083	103750
6.087	104610
6.09	103666
6.094	103948
6.097	104843
6.1	104639
6.104	104261
6.107	104188
6.111	104493
6.114	103616
6.118	103920
6.121	103917
6.124	104833
6.128	104499
6.131	104911
6.135	104532
6.138	104240
6.142	104372
6.145	103484
6.149	104602
6.152	105925
6.155	104376
6.159	104476
6.162	104440
6.166	103772
6.169	104431
6.173	105219
6.176	103638
6.179	103879
6.183	104013
6.186	104398
6.19	104726
6.193	104141
6.197	104934
6.2	103711
6.203	103851
6.207	104528
6.21	103848
6.214	104380
6.217	104503
6.221	103772
6.224	104727
6.227	105462
6.231	104511
6.234	104452
6.238	105000
6.241	103893
6.245	104681
6.248	105042
6.251	105720
6.255	104738
6.258	102645
6.262	104104
6.265	104983
6.269	104630
6.272	104918
6.275	104894
6.279	104196
6.282	103611
6.286	104456
6.289	103580
6.293	105125
6.296	104203
6.3	104296
6.303	103980
6.306	104131
6.31	104019
6.313	105222
6.317	105650
6.32	104645
6.324	104972
6.327	104760
6.33	102787
6.334	105067
6.337	104756
6.341	104638
6.344	104926
6.348	104500
6.351	104563
6.354	103305
6.358	103947
6.361	104241
6.365	104800
6.368	104551
6.372	103823
6.375	104456
6.378	104435
6.382	103074
6.385	104935
6.389	105326
6.392	104755
6.396	103537
6.399	105789
6.402	104269
6.406	104508
6.409	104560
6.413	103592
6.416	104028
6.42	104257
6.423	105640
6.426	104753
6.43	103556
6.433	103332
6.437	104284
6.44	103331
6.444	103437
6.447	104096
6.451	105828
6.454	104451
6.457	105396
6.461	103627
6.464	104367
6.468	103694
6.471	105275
6.475	104394
6.478	104124
6.481	103834
6.485	104064
6.488	102418
6.492	104295
6.495	103973
6.499	104036
6.502	104486
6.505	103758
6.509	102758
6.512	102618
6.516	103294
6.519	104060
6.523	102649
6.526	103887
6.529	104486
6.533	104318
6.536	102809
6.54	103216
6.543	104534
6.547	104553
6.55	104063
6.553	104334
6.557	101697
6.56	103487
6.564	103685
6.567	104629
6.571	103086
6.574	103204
6.578	103532
6.581	103477
6.584	104135
6.588	102840
6.591	104284
6.595	103114
6.598	104033
6.602	104944
6.605	103856
6.608	102621
6.612	103245
6.615	104084
6.619	103121
6.622	105489
6.626	104560
6.629	104452
6.632	103496
6.636	102767
6.639	103175
6.643	103726
6.646	102693
6.65	104260
6.653	104039
6.656	104817
6.66	104034
6.663	104888
6.667	103835
6.67	104075
6.674	104525
6.677	102259
6.68	103879
6.684	103746
6.687	105082
6.691	104835
6.694	103602
6.698	103997
6.701	103675
6.704	102896
6.708	103769
6.711	104460
6.715	104263
6.718	104343
6.722	103609
6.725	103830
6.729	104476
6.732	102251
6.735	102914
6.739	103402
6.742	103461
6.746	105028
6.749	103149
6.753	103524
6.756	103256
6.759	103381
6.763	103118
6.766	104247
6.77	104245
6.773	104191
6.777	103409
6.78	103681
6.783	103725
6.787	104732
6.79	102081
6.794	105333
6.797	103535
6.801	103096
6.804	104100
6.807	103321
6.811	102696
6.814	103224
6.818	102240
6.821	103467
6.825	103840
6.828	103931
6.831	103885
6.835	104368
6.838	103270
6.842	103816
6.845	102891
6.849	103682
6.852	103575
6.855	103610
6.859	102786
6.862	104773
6.866	103722
6.869	103299
6.873	103075
6.876	102796
6.88	103762
6.883	103623
6.886	103779
6.89	104725
6.893	103850
6.897	103967
6.9	104187
6.904	103679
6.907	103769
6.91	104702
6.914	103670
6.917	104697
6.921	103753
6.924	102491
6.928	103407
6.931	103991
6.934	103426
6.938	103797
6.941	104074
[truncated: 5,261 more rows]

## Sheet: Figure 6b
Figure 6b
x	y
0.092	100118
0.095	101864
0.098	101898
0.102	103981
0.105	103555
0.109	104720
0.112	104407
0.116	102739
0.119	103246
0.122	103697
0.126	104101
0.129	105104
0.133	105787
0.136	105494
0.14	104871
0.143	103990
0.146	105566
0.15	105524
0.153	105474
0.157	104767
0.16	103560
0.164	103167
0.167	104379
0.17	103620
0.174	102832
0.177	102828
0.181	103360
0.184	102719
0.188	102899
0.191	102345
0.195	102101
0.198	101489
0.201	100562
0.205	101997
0.208	100899
0.212	100837
0.215	101007
0.219	100565
0.222	99137
0.225	99736
0.229	98891
0.232	98887
0.236	98704
0.239	99018
0.243	98255
0.246	98168
0.249	98378
0.253	98041
0.256	96813
0.26	97155
0.263	97692
0.267	96873
0.27	97107
0.273	96240
0.277	96480
0.28	96069
0.284	95707
0.287	95343
0.291	96338
0.294	96825
0.297	95756
0.301	97227
0.304	94760
0.308	95425
0.311	94148
0.315	94739
0.318	95297
0.322	95100
0.325	94403
0.328	93812
0.332	95921
0.335	93644
0.339	94003
0.342	94192
0.346	94617
0.349	94861
0.352	95080
0.356	94685
0.359	94932
0.363	94732
0.366	94123
0.37	94200
0.373	93887
0.376	94505
0.38	93309
0.383	94822
0.387	93825
0.39	93608
0.394	93865
0.397	94188
0.4	93970
0.404	93481
0.407	93719
0.411	94447
0.414	93722
0.418	94230
0.421	93124
0.424	93885
0.428	93701
0.431	94654
0.435	93396
0.438	93805
0.442	92668
0.445	93551
0.448	95986
0.452	93130
0.455	93805
0.459	93315
0.462	93275
0.466	94121
0.469	93105
0.473	92675
0.476	93122
0.479	92748
0.483	92731
0.486	92360
0.49	93839
0.493	93644
0.497	93045
0.5	93021
0.503	92795
0.507	92888
0.51	93904
0.514	93334
0.517	92134
0.521	92974
0.524	92548
0.527	92638
0.531	92802
0.534	92814
0.538	94430
0.541	93040
0.545	93139
0.548	93332
0.551	92828
0.555	93056
0.558	92506
0.562	93766
0.565	92259
0.569	92255
0.572	93331
0.575	93819
0.579	93644
0.582	93687
0.586	92782
0.589	92611
0.593	92569
0.596	92734
0.599	93082
0.603	92044
0.606	93177
0.61	92986
0.613	93024
0.617	93363
0.62	92740
0.624	93800
0.627	93949
0.63	92487
0.634	94037
0.637	92397
0.641	92057
0.644	92344
0.648	92513
0.651	92326
0.654	93034
0.658	93502
0.661	92314
0.665	93593
0.668	93015
0.672	93901
0.675	92847
0.678	92604
0.682	91774
0.685	93541
0.689	91089
0.692	93439
0.696	93499
0.699	92681
0.702	92075
0.706	93327
0.709	91851
0.713	93629
0.716	93156
0.72	92720
0.723	92814
0.726	92665
0.73	92455
0.733	91891
0.737	92300
0.74	92586
0.744	93973
0.747	91568
0.75	92109
0.754	93046
0.757	92516
0.761	92485
0.764	91058
0.768	93690
0.771	92201
0.775	92562
0.778	92280
0.781	93335
0.785	92440
0.788	92428
0.792	92552
0.795	92889
0.799	92014
0.802	92487
0.805	93064
0.809	93821
0.812	92646
0.816	91244
0.819	92300
0.823	91400
0.826	92760
0.829	94014
0.833	92306
0.836	93161
0.84	91848
0.843	92503
0.847	91955
0.85	91661
0.853	92257
0.857	92256
0.86	91560
0.864	92995
0.867	92576
0.871	92729
0.874	91783
0.877	92584
0.881	93321
0.884	91223
0.888	92291
0.891	91112
0.895	93401
0.898	93487
0.901	92454
0.905	92121
0.908	92068
0.912	92392
0.915	91133
0.919	91141
0.922	91375
0.926	92928
0.929	91696
0.932	91400
0.936	93039
0.939	91971
0.943	92351
0.946	91387
0.95	91482
0.953	93068
0.956	91587
0.96	91585
0.963	91545
0.967	92378
0.97	93432
0.974	92660
0.977	92916
0.98	91656
0.984	92771
0.987	92436
0.991	91386
0.994	92226
0.998	91644
1.001	92148
1.004	92540
1.008	92458
1.011	92177
1.015	91875
1.018	92298
1.022	92057
1.025	91714
1.028	92150
1.032	92404
1.035	91310
1.039	91846
1.042	92370
1.046	91835
1.049	91601
1.052	90988
1.056	91622
1.059	92295
1.063	91813
1.066	92227
1.07	91945
1.073	92453
1.077	92280
1.08	92508
1.083	92249
1.087	92616
1.09	93166
1.094	92217
1.097	91835
1.101	91833
1.104	91515
1.107	92083
1.111	93151
1.114	91022
1.118	92301
1.121	92230
1.125	92692
1.128	91514
1.131	91119
1.135	92073
1.138	92386
1.142	92828
1.145	91372
1.149	91885
1.152	92434
1.155	91885
1.159	91310
1.162	92211
1.166	91788
1.169	91742
1.173	92723
1.176	92621
1.179	93286
1.183	91914
1.186	92521
1.19	91844
1.193	92584
1.197	91438
1.2	91823
1.203	91185
1.207	91439
1.21	91632
1.214	91162
1.217	91829
1.221	92284
1.224	91161
1.228	92599
1.231	92575
1.234	92344
1.238	91437
1.241	92214
1.245	90391
1.248	91819
1.252	91054
1.255	92591
1.258	91982
1.262	91225
1.265	92111
1.269	93150
1.272	92545
1.276	92580
1.279	92007
1.282	91888
1.286	92307
1.289	92094
1.293	91552
1.296	91097
1.3	91081
1.303	92743
1.306	91475
1.31	91332
1.313	92046
1.317	91474
1.32	90983
1.324	91026
1.327	92487
1.33	91871
1.334	92712
1.337	91200
1.341	91832
1.344	90502
1.348	91651
1.351	91469
1.354	91363
1.358	91833
1.361	92362
1.365	91188
1.368	92627
1.372	91736
1.375	91854
1.379	92044
1.382	90893
1.385	91941
1.389	91247
1.392	91995
1.396	91377
1.399	91670
1.403	91900
1.406	91937
1.409	91392
1.413	91912
1.416	91201
1.42	91782
1.423	91762
1.427	91312
1.43	91707
1.433	92131
1.437	91249
1.44	91980
1.444	91897
1.447	91859
1.451	92818
1.454	91450
1.457	92266
1.461	92323
1.464	91237
1.468	91726
1.471	91031
1.475	91632
1.478	92872
1.481	91010
1.485	91816
1.488	92324
1.492	91011
1.495	90402
1.499	92353
1.502	92894
1.506	91748
1.509	91289
1.512	91922
1.516	91179
1.519	91078
1.523	91351
1.526	91528
1.53	91886
1.533	91628
1.536	91312
1.54	92509
1.543	91547
1.547	91934
1.55	91496
1.554	91131
1.557	91122
1.56	92024
1.564	91221
1.567	91226
1.571	92251
1.574	91555
1.578	91274
1.581	92019
1.584	91606
1.588	92515
1.591	90734
1.595	91025
1.598	91512
1.602	91827
1.605	92170
1.608	91661
1.612	91155
1.615	91972
1.619	91639
1.622	91931
1.626	92935
1.629	92590
1.632	92217
1.636	90584
1.639	92228
1.643	92704
1.646	90846
1.65	91275
1.653	91024
1.657	91666
1.66	90952
1.663	91078
1.667	92144
1.67	91954
1.674	91651
1.677	91596
1.681	91362
1.684	91512
1.687	90925
1.691	91258
1.694	91906
1.698	89390
1.701	91965
1.705	92288
1.708	91155
1.711	91177
1.715	92171
1.718	92222
1.722	91257
1.725	90835
1.729	92007
1.732	90607
1.735	91635
1.739	91330
1.742	91213
1.746	92251
1.749	91638
1.753	91570
1.756	90733
1.759	91871
1.763	91690
1.766	91358
1.77	91780
1.773	91857
1.777	91169
1.78	91247
1.783	91707
1.787	91198
1.79	91400
1.794	92045
1.797	91435
1.801	90808
1.804	91824
1.808	91682
1.811	91723
1.814	92798
1.818	91221
1.821	91527
1.825	92146
1.828	91258
1.832	91347
1.835	92279
1.838	92804
1.842	91533
1.845	91322
1.849	91717
1.852	90831
1.856	91837
1.859	91587
1.862	91490
1.866	92161
1.869	90886
1.873	91268
1.876	91335
1.88	90342
1.883	90331
1.886	90247
1.89	91734
1.893	91639
1.897	91522
1.9	91620
1.904	92032
1.907	91306
1.91	92201
1.914	90998
1.917	91343
1.921	91268
1.924	90936
1.928	90962
1.931	91148
1.934	91909
1.938	91739
1.941	91595
1.945	91675
1.948	91017
1.952	91931
1.955	91248
1.959	91675
1.962	91499
1.965	91799
1.969	90525
1.972	90627
1.976	91880
1.979	91258
1.983	91430
1.986	91647
1.989	90814
1.993	91952
1.996	91375
2	91592
2.003	90797
2.007	90780
2.01	90914
2.013	91077
2.017	91918
2.02	91340
2.024	91290
2.027	90537
2.031	91706
2.034	91317
2.037	90944
2.041	91382
2.044	90825
2.048	91588
2.051	91337
2.055	93084
2.058	91756
2.061	91561
2.065	91612
2.068	91243
2.072	90709
2.075	91065
2.079	91657
2.082	91143
2.085	91576
2.089	92578
2.092	91707
2.096	90695
2.099	91801
2.103	91118
2.106	92281
2.11	90613
2.113	91922
2.116	91372
2.12	91818
2.123	91305
2.127	90914
2.13	90741
2.134	91270
2.137	91166
2.14	91726
2.144	91948
2.147	90922
2.151	91877
2.154	91116
2.158	91614
2.161	91020
2.164	91704
2.168	90867
2.171	90456
2.175	91748
2.178	90875
2.182	90702
2.185	91474
2.188	91257
2.192	91372
2.195	90694
2.199	90964
2.202	91358
2.206	91083
2.209	91187
2.212	91649
2.216	91967
2.219	91875
2.223	90889
2.226	91499
2.23	91843
2.233	92088
2.236	91562
2.24	91256
2.243	90602
2.247	91558
2.25	91639
2.254	91643
2.257	91790
2.261	90359
2.264	90760
2.267	91862
2.271	92147
2.274	91099
2.278	90151
2.281	91546
2.285	90672
2.288	90673
2.291	91606
2.295	91579
2.298	90589
2.302	91600
2.305	90872
2.309	91340
2.312	91432
2.315	91754
2.319	90975
2.322	91447
2.326	91268
2.329	91333
2.333	91705
2.336	91167
2.339	91248
2.343	91597
2.346	90813
2.35	91449
2.353	92388
2.357	90427
2.36	91932
2.363	91626
2.367	90648
2.37	91254
2.374	90788
2.377	90730
2.381	91444
2.384	91266
2.387	90792
2.391	91160
2.394	91865
2.398	91366
2.401	91980
2.405	90489
2.408	91240
2.412	91365
2.415	91500
2.418	92663
2.422	91466
2.425	90826
2.429	91933
2.432	90413
2.436	91540
2.439	92674
2.442	91531
2.446	91394
2.449	91776
2.453	91264
2.456	91099
2.46	91771
2.463	91193
2.466	91067
2.47	91457
2.473	90633
2.477	91937
2.48	90887
2.484	92128
2.487	90780
2.49	91670
2.494	91062
2.497	91304
2.501	92061
2.504	91939
2.508	91039
2.511	90891
2.514	90974
2.518	90441
2.521	91170
2.525	90654
2.528	91122
2.532	91916
2.535	91765
2.539	93800
2.542	91757
2.545	91650
2.549	92094
2.552	91716
2.556	94103
2.559	99132
2.563	116861
2.566	162193
2.569	283328
2.573	569382
2.576	1210682
2.58	2443283
2.583	4398529
2.587	6721165
2.59	8564024
2.593	9584760
2.597	10803000
2.6	12583700
2.604	13947600
2.607	14585000
2.611	15057900
2.614	15463300
2.617	15703600
2.621	15886100
2.624	16022000
2.628	16059400
2.631	16094500
2.635	16133900
2.638	16164200
2.641	16173700
2.645	16154700
2.648	16091900
2.652	16008900
2.655	15815100
2.659	15493400
2.662	15055400
2.665	14525600
2.669	13186000
2.672	11115300
2.676	9692428
2.679	8649250
2.683	6833857
2.686	4718496
2.69	2978308
2.693	1852733
2.696	1219744
2.7	867134
2.703	656599
2.707	526880
2.71	435733
2.714	372699
2.717	322191
2.72	284415
2.724	256602
2.727	231186
2.731	213382
2.734	197523
2.738	183038
2.741	174182
2.744	162538
2.748	156962
2.751	151195
2.755	146502
2.758	141647
2.762	138911
2.765	133558
2.768	132766
2.772	129829
2.775	127444
2.779	126726
2.782	124531
2.786	123168
2.789	120921
2.792	120482
2.796	119202
2.799	116378
2.803	116926
2.806	115139
2.81	115899
2.813	115244
2.816	113672
2.82	112817
2.823	112045
2.827	113005
2.83	112280
2.834	110784
2.837	111374
2.841	109325
2.844	110039
2.847	109231
2.851	108067
2.854	106935
2.858	107922
2.861	108083
2.865	107471
2.868	106863
2.871	106733
2.875	106582
2.878	106896
2.882	105092
2.885	106377
2.889	104413
2.892	105634
2.895	103937
2.899	104902
2.902	103016
2.906	103808
2.909	103700
2.913	103655
2.916	103274
2.919	103325
2.923	101998
2.926	103177
2.93	101912
2.933	103118
2.937	101567
2.94	102967
2.943	102585
2.947	101984
2.95	102942
2.954	100738
2.957	101589
2.961	101579
2.964	100711
2.967	100551
2.971	100049
2.974	100550
2.978	101033
2.981	101580
2.985	100273
2.988	100431
2.992	99614
2.995	100193
2.998	99613
3.002	99820
3.005	100647
3.009	99580
3.012	100683
3.016	99174
3.019	98872
3.022	98892
3.026	99631
3.029	98999
3.033	99521
3.036	98810
3.04	98208
3.043	98517
3.046	97543
3.05	98517
3.053	99427
3.057	98010
3.06	98669
3.064	98076
3.067	98008
3.07	98653
3.074	98938
3.077	98806
3.081	99506
3.084	98636
3.088	98088
3.091	98074
3.094	99036
3.098	99219
3.101	101890
3.105	108543
3.108	122827
3.112	160723
3.115	243022
3.118	417902
3.122	756624
3.125	1367090
3.129	2301805
3.132	3486723
3.136	4582474
3.139	5228292
3.143	5603930
3.146	5856980
3.149	6049525
3.153	6125830
3.156	6139450
3.16	6119423
3.163	6051374
3.167	5955279
3.17	5865902
3.173	5757749
3.177	5681168
3.18	5553718
3.184	5459847
3.187	5352853
3.191	5221229
3.194	5117683
3.197	4944034
3.201	4728635
3.204	4477242
3.208	4140782
3.211	3823458
3.215	3455967
3.218	3071930
3.221	2695217
3.225	2315301
3.228	1960673
3.232	1644748
3.235	1363361
3.239	1136796
3.242	948103
3.245	802267
3.249	681344
3.252	596055
3.256	523603
3.259	474703
3.263	435626
3.266	404381
3.269	381087
3.273	358284
3.276	340031
3.28	326929
3.283	314293
3.287	300355
3.29	292967
3.294	285829
3.297	273941
3.3	270351
3.304	261302
3.307	255929
3.311	249870
3.314	244658
3.318	239985
3.321	234012
3.324	231316
3.328	226665
3.331	222289
3.335	218624
3.338	216651
3.342	212075
3.345	209474
3.348	207145
3.352	203375
3.355	202116
3.359	197029
3.362	195058
3.366	193270
3.369	189489
3.372	187993
3.376	187049
3.379	184755
3.383	181714
3.386	180677
3.39	179137
3.393	177548
3.396	175567
3.4	174153
3.403	172051
3.407	170867
3.41	169886
3.414	168594
3.417	165920
3.42	165503
3.424	163461
3.427	162145
3.431	162654
3.434	160211
3.438	159121
3.441	158458
3.445	156397
3.448	156018
3.451	156156
3.455	153857
3.458	152825
3.462	152785
3.465	151074
3.469	151501
3.472	149949
3.475	148819
3.479	148094
3.482	147265
3.486	145581
3.489	144502
3.493	144922
3.496	144760
3.499	142464
3.503	143262
3.506	142775
3.51	142114
3.513	141717
3.517	139513
3.52	139985
3.523	140250
3.527	139503
3.53	136770
3.534	138957
3.537	137872
3.541	135783
3.544	134089
3.547	136029
3.551	135341
3.554	133871
3.558	134491
3.561	133695
3.565	132700
3.568	132905
3.572	131860
3.575	131650
3.578	131149
3.582	130941
3.585	130609
3.589	128912
3.592	129431
3.596	128069
3.599	128571
3.602	130241
3.606	128290
3.609	127429
3.613	128796
3.616	126763
3.62	127181
3.623	127860
3.626	126694
3.63	126661
3.633	125075
3.637	125154
3.64	125535
3.644	125461
3.647	124095
3.65	124986
3.654	123734
3.657	122651
3.661	123713
3.664	122193
3.668	123504
3.671	122994
3.674	121116
3.678	120882
3.681	121534
3.685	120914
3.688	121652
3.692	120547
3.695	120619
3.698	120802
3.702	120258
3.705	119489
3.709	120492
3.712	119140
3.716	120733
3.719	118566
3.723	118599
3.726	118619
3.729	118696
3.733	119386
3.736	118095
3.74	117625
3.743	117235
3.747	117108
3.75	116738
3.753	116724
3.757	117756
3.76	116319
3.764	116275
3.767	116946
3.771	116266
3.774	115926
3.777	116155
3.781	115012
3.784	115698
3.788	115041
3.791	115589
3.795	116045
3.798	115394
3.801	115632
3.805	114674
3.808	114387
3.812	115486
3.815	113593
3.819	114323
3.822	114637
3.825	115156
3.829	113546
3.832	114644
3.836	113000
3.839	113340
3.843	113143
3.846	113736
3.849	112916
3.853	112736
3.856	112848
3.86	112695
3.863	112883
3.867	113027
3.87	112607
3.874	113220
3.877	112262
3.88	112667
3.884	112364
3.887	111708
3.891	112516
3.894	111816
3.898	110681
3.901	111311
3.904	110971
3.908	110834
3.911	111802
3.915	110830
3.918	112054
3.922	111220
3.925	111793
3.928	110944
3.932	110384
3.935	110310
3.939	109891
3.942	110086
3.946	110729
3.949	109366
3.952	109443
3.956	110469
3.959	110690
3.963	109999
3.966	109596
3.97	109635
3.973	109358
3.976	108565
3.98	109220
3.983	108762
3.987	111033
3.99	109616
3.994	107871
3.997	110065
4	107540
4.004	109169
4.007	108995
4.011	107918
4.014	108371
4.018	108130
4.021	108918
4.025	109044
4.028	108426
4.031	108338
4.035	108537
4.038	108425
4.042	108794
4.045	108166
4.049	108413
4.052	108166
4.055	108912
4.059	108073
4.062	108408
4.066	106956
4.069	108256
4.073	107380
4.076	107927
4.079	106559
4.083	108045
4.086	107609
4.09	106795
4.093	108171
4.097	107507
4.1	107017
4.103	107469
4.107	107150
4.11	107124
4.114	107769
4.117	105039
4.121	107042
4.124	106825
4.127	107697
4.131	106889
4.134	106482
4.138	105966
4.141	107501
4.145	107304
4.148	106225
4.151	106679
4.155	106100
4.158	107311
4.162	106476
4.165	106338
4.169	105880
4.172	105459
4.176	105719
4.179	105444
4.182	104497
4.186	105733
4.189	104490
4.193	103889
4.196	105565
4.2	104780
4.203	105038
4.206	103915
4.21	105500
4.213	105533
4.217	105201
4.22	103657
4.224	103996
4.227	104335
4.23	104550
4.234	104845
4.237	106246
4.241	104085
4.244	104374
4.248	104752
4.251	104606
4.254	104394
4.258	104324
4.261	103840
4.265	104944
4.268	103576
4.272	104426
4.275	104100
4.278	102971
4.282	103161
4.285	104214
4.289	103961
4.292	102917
4.296	103254
4.299	104197
4.302	104287
4.306	102981
4.309	103342
4.313	101857
4.316	103463
4.32	103777
4.323	102762
4.327	103584
4.33	102728
4.333	103552
4.337	103615
4.34	102863
4.344	102594
4.347	102563
4.351	102775
4.354	103339
4.357	103418
4.361	102367
4.364	103207
4.368	102709
4.371	101704
4.375	102481
4.378	102529
4.381	102804
4.385	103882
4.388	103637
4.392	102322
4.395	102200
4.399	102614
4.402	103049
4.405	102698
4.409	101997
4.412	103038
4.416	102765
4.419	101820
4.423	102846
4.426	102169
4.429	102073
4.433	102672
4.436	102677
4.44	102332
4.443	101305
4.447	102975
4.45	101297
4.453	102716
4.457	102695
4.46	102047
4.464	101630
4.467	101765
4.471	102804
4.474	101440
4.478	101825
4.481	102002
4.484	102356
4.488	102416
4.491	102267
4.495	102416
4.498	102838
4.502	102469
4.505	102587
4.508	100998
4.512	101788
4.515	101645
4.519	102523
4.522	101721
4.526	101804
4.529	101793
4.532	102019
4.536	102734
4.539	102107
4.543	101124
4.546	100890
4.55	101486
4.553	101779
4.556	100349
4.56	101564
4.563	100886
4.567	101334
4.57	101868
4.574	101278
4.577	101819
4.58	101887
4.584	100556
4.587	100685
4.591	100959
4.594	100363
4.598	100933
4.601	101091
4.604	100838
4.608	100655
4.611	100519
4.615	100777
4.618	100463
4.622	100545
4.625	100448
4.629	99763
4.632	101118
4.635	100578
4.639	101439
4.642	101277
4.646	99922
4.649	100333
4.653	100491
4.656	100474
4.659	100863
4.663	99152
4.666	100319
4.67	100843
4.673	99820
4.677	100123
4.68	100919
4.683	99333
4.687	100000
4.69	99883
4.694	99400
4.697	102008
4.701	100154
4.704	99962
4.707	99930
4.711	100942
4.714	100554
4.718	99654
4.721	100165
4.725	101240
4.728	99651
4.731	101512
4.735	100388
4.738	100628
4.742	101150
4.745	101560
4.749	100595
4.752	100748
4.756	99911
4.759	100073
4.762	100613
4.766	100312
4.769	100164
4.773	100641
4.776	98676
4.78	100318
4.783	100338
4.786	98973
4.79	100942
4.793	99813
4.797	99812
4.8	100676
4.804	99399
4.807	100196
4.81	100245
4.814	99433
4.817	99268
4.821	99727
4.824	99784
4.828	99368
4.831	99048
4.834	100267
4.838	98944
4.841	99106
4.845	99782
4.848	100430
4.852	100065
4.855	100506
4.858	99644
4.862	99337
4.865	99638
4.869	98717
4.872	99591
4.876	98864
4.879	99336
4.882	98763
4.886	99596
4.889	98288
4.893	99671
4.896	100209
4.9	100113
4.903	100077
4.907	98179
4.91	100811
4.913	98249
4.917	99106
4.92	99992
4.924	98922
4.927	99263
4.931	99517
4.934	98985
4.937	99925
4.941	98725
4.944	98932
4.948	97895
4.951	99879
4.955	97779
4.958	99164
4.961	99082
4.965	99801
4.968	100030
4.972	98486
4.975	99233
4.979	99409
4.982	99036
4.985	99164
4.989	98546
4.992	99003
4.996	99548
4.999	99652
5.003	99291
5.006	99438
5.009	100552
5.013	99632
5.016	99489
5.02	98960
5.023	99701
5.027	99396
5.03	99922
5.033	99429
5.037	98128
5.04	98616
5.044	98926
5.047	100170
5.051	98756
5.054	98959
5.058	98332
5.061	99289
5.064	98271
5.068	98899
5.071	98970
5.075	98579
5.078	98465
5.082	98772
5.085	98943
5.088	98717
5.092	97950
5.095	97847
5.099	98357
5.102	98289
5.106	98619
5.109	99215
5.112	99218
5.116	97915
5.119	99359
5.123	98680
5.126	98384
5.13	98949
5.133	98089
5.136	97670
5.14	99044
5.143	99354
5.147	98446
5.15	97299
5.154	97456
5.157	97850
5.16	98756
5.164	98573
5.167	99004
5.171	99144
5.174	98222
5.178	98901
5.181	98355
5.184	98137
5.188	99595
5.191	97710
5.195	99701
5.198	98889
5.202	97633
5.205	98100
5.209	98266
5.212	98500
5.215	98636
5.219	96989
5.222	98001
5.226	98811
5.229	98732
5.233	98542
5.236	98596
5.239	99820
5.243	98536
5.246	97724
5.25	98459
5.253	99069
5.257	99470
5.26	98423
5.263	97881
5.267	98600
5.27	98877
5.274	99258
5.277	98836
5.281	97432
5.284	97818
5.287	96936
5.291	98689
5.294	99286
5.298	97833
5.301	98997
5.305	98142
5.308	97205
5.311	98336
5.315	97821
5.318	97426
5.322	97289
5.325	98909
5.329	98400
5.332	98182
5.335	97675
5.339	97290
5.342	97780
5.346	98192
5.349	99517
5.353	97301
5.356	98426
5.36	97921
5.363	98105
5.366	99176
5.37	98344
5.373	97662
5.377	98566
5.38	99276
5.384	98415
5.387	97766
5.39	97988
5.394	96687
5.397	97767
5.401	96936
5.404	96689
5.408	98224
5.411	97591
5.414	99604
5.418	97470
5.421	98111
5.425	97370
5.428	98752
5.432	98212
5.435	97489
5.438	97140
5.442	97348
5.445	97245
5.449	97466
5.452	98729
5.456	97974
5.459	97701
5.462	97240
5.466	98285
5.469	96633
5.473	97408
5.476	97227
5.48	97872
5.483	97130
5.486	98430
5.49	96667
5.493	98098
5.497	98107
5.5	97608
5.504	98068
5.507	96656
5.511	96727
5.514	98310
5.517	98398
5.521	97005
5.524	97131
5.528	96653
5.531	97283
5.535	97168
5.538	97584
5.541	97403
5.545	97657
5.548	97875
5.552	97608
5.555	98551
5.559	95736
5.562	97051
5.565	98839
5.569	97221
5.572	98425
5.576	97906
5.579	97850
5.583	97495
5.586	96610
5.589	97965
5.593	96779
5.596	97136
5.6	97098
5.603	97168
5.607	97047
5.61	97562
5.613	96742
5.617	96523
5.62	98310
5.624	95961
5.627	97244
5.631	98029
5.634	96675
5.637	97822
5.641	97461
5.644	97543
5.648	96842
5.651	98231
5.655	97154
5.658	96900
5.662	97086
5.665	97892
5.668	98169
5.672	97232
5.675	98317
5.679	97413
5.682	97377
5.686	97995
5.689	97409
5.692	97371
5.696	98968
5.699	97694
5.703	97766
5.706	97679
5.71	97168
5.713	97967
5.716	97457
5.72	95659
5.723	97693
5.727	96967
5.73	97350
5.734	96834
5.737	97974
5.74	97292
5.744	97806
5.747	97731
5.751	97582
5.754	96328
5.758	96496
5.761	97037
5.764	97134
5.768	97191
5.771	97688
5.775	96847
5.778	97846
5.782	97093
5.785	97029
5.789	96517
5.792	96134
5.795	95815
5.799	96721
5.802	97253
5.806	97783
5.809	97699
5.813	98089
5.816	97363
5.819	97606
5.823	96816
5.826	96297
5.83	95501
5.833	97846
5.837	96279
5.84	98140
5.843	96654
5.847	96607
5.85	96354
5.854	96582
5.857	97648
5.861	96672
5.864	96154
5.867	96511
5.871	96475
5.874	97267
5.878	96164
5.881	96758
5.885	95623
5.888	96677
5.891	97093
5.895	96276
5.898	96705
5.902	96194
5.905	96377
5.909	96438
5.912	97038
5.915	96444
5.919	96168
5.922	96176
5.926	96281
5.929	95953
5.933	97399
5.936	96942
5.94	97186
5.943	97054
5.946	96699
5.95	97476
5.953	97340
5.957	97451
5.96	98294
5.964	95804
5.967	97605
5.97	96346
5.974	96220
5.977	96196
5.981	95504
5.984	97476
5.988	97218
5.991	96403
5.994	95753
5.998	98142
6.001	96860
6.005	96617
6.008	97186
6.012	96560
6.015	95900
6.018	96181
6.022	94633
6.025	95892
6.029	97255
6.032	96485
6.036	96259
6.039	97825
6.042	96743
6.046	95936
6.049	96045
6.053	96204
6.056	97402
6.06	96431
6.063	96923
6.066	95101
6.07	95486
6.073	95291
6.077	96492
6.08	96889
6.084	97135
6.087	96320
6.091	96736
6.094	96549
6.097	97091
6.101	96751
6.104	95843
6.108	96468
6.111	96137
6.115	96835
6.118	97292
6.121	97624
6.125	97262
6.128	96449
6.132	96016
6.135	96379
6.139	97054
6.142	96374
6.145	96904
6.149	96114
6.152	96294
6.156	96498
6.159	96199
6.163	96305
6.166	96029
6.169	96806
6.173	95675
6.176	96116
6.18	95784
6.183	96153
6.187	96388
6.19	95442
6.193	96956
6.197	96757
6.2	97841
6.204	96598
6.207	97643
6.211	96112
6.214	94989
6.217	96636
6.221	96446
6.224	95846
6.228	95975
6.231	94879
6.235	95996
6.238	95606
6.242	96415
6.245	97429
6.248	95612
6.252	96452
6.255	96434
6.259	96980
6.262	96270
6.266	95518
6.269	96511
6.272	96078
6.276	96038
6.279	97316
6.283	95923
6.286	97194
6.29	96886
6.293	96356
6.296	96825
6.3	96273
6.303	95607
6.307	96048
6.31	96109
6.314	96512
6.317	96547
6.32	96843
6.324	95908
6.327	96489
6.331	96865
6.334	95140
6.338	97090
6.341	95719
6.344	97104
6.348	95151
6.351	96086
6.355	97657
6.358	96284
6.362	96436
6.365	95870
6.368	95374
6.372	96384
6.375	96956
6.379	96288
6.382	95659
6.386	96477
6.389	95928
6.393	96074
6.396	94994
6.399	95824
6.403	95952
6.406	96679
6.41	96637
6.413	95912
6.417	95365
6.42	96049
6.423	95949
6.427	96253
6.43	95612
6.434	96069
6.437	96456
6.441	95839
6.444	96000
6.447	96617
6.451	95227
6.454	96770
6.458	96858
6.461	95245
6.465	95780
6.468	96064
6.471	95501
6.475	95623
6.478	95024
6.482	96279
6.485	95016
6.489	95688
6.492	96280
6.495	96871
6.499	96208
6.502	95286
6.506	96024
6.509	96518
6.513	96705
6.516	97526
6.519	95485
6.523	96158
6.526	96338
6.53	95414
6.533	96721
6.537	96350
6.54	96338
6.544	95695
6.547	95507
6.55	96207
6.554	95947
6.557	96025
6.561	96864
6.564	96324
6.568	95959
6.571	95291
6.574	95488
6.578	96118
6.581	95640
6.585	95532
6.588	95367
6.592	94930
6.595	95598
6.598	96021
6.602	96343
6.605	96372
6.609	95993
6.612	96926
6.616	96255
6.619	95702
6.622	96333
6.626	96691
6.629	95859
6.633	95621
6.636	96117
6.64	96267
6.643	96137
6.646	95829
6.65	94796
6.653	95430
6.657	95236
6.66	96127
6.664	95531
6.667	95601
6.67	96381
6.674	94970
6.677	96174
6.681	95728
6.684	95326
6.688	95850
6.691	94815
6.695	96638
6.698	95597
6.701	96342
6.705	96310
6.708	96162
6.712	96088
6.715	94123
6.719	95739
6.722	95928
6.725	96661
6.729	96944
6.732	96380
6.736	96709
6.739	96416
6.743	96095
6.746	96625
6.749	95285
6.753	96428
6.756	95987
6.76	95788
6.763	95115
6.767	95806
6.77	95808
6.773	95799
6.777	96614
6.78	95912
6.784	96821
6.787	95734
6.791	95105
6.794	96527
6.797	96437
6.801	95683
6.804	95155
6.808	95136
6.811	96204
6.815	94647
6.818	95406
6.822	95891
6.825	95949
6.828	96685
6.832	95588
6.835	96747
6.839	94006
6.842	96376
6.846	95615
6.849	96588
6.852	95544
6.856	95078
6.859	95806
6.863	95205
6.866	94929
6.87	96313
6.873	96648
6.876	94687
6.88	95776
6.883	95491
6.887	95323
6.89	96182
6.894	95774
6.897	96795
6.9	95158
6.904	95592
6.907	95751
6.911	95827
6.914	95903
6.918	95802
6.921	94529
6.924	95425
6.928	95700
6.931	95652
6.935	96324
6.938	95475
6.942	95418
6.945	96107
[truncated: 2,346 more rows]

## Sheet: Figure 6c
Figure 6c
x	y
3.4	55.5005
5.6	20.7449
7.3	21.9254
9.4	17.4328
11.3	22.527
12.3525	1.94644
13.1665	72.0674
14.1478	48.9235
15	11.7621
16.1	92.0388
17.1	350.593
18.1	963.209
19	1.10993
20	33.7944
20.7	12.0572
21.2	17.8494
21.8	18.51
22.9	75.4505
24.0546	4.10971
24.9	12.3121
25.6	17.1035
26.1	5.86327
27.1	50.4945
29.1	2220.82
30.1	9676.78
30.9641	37.0243
32.0499	47.249
33.0245	12.5182
35.3	17.0027
36.1	76.9408
36.9	3.07511
37.5	16.0051
38.3	26.5906
39.1	74.868
40	8.8808
42	38.4854
43.1249	82.0993
45	3957.19
46.1	11097.4
47.1	14731.3
48.2103	69.3512
48.9846	58.1605
50.1178	21.1915
50.8	9.3289
52.0621	6.54202
53.3	11.0947
53.8	1.6666
54.6	8.65258
55.1	0.7814
55.7	12.8027
56.8	1.49958
58	8.86561
59	14.5159
60.2418	5.91402
61.0301	14.9432
61.7	3.57034
63	12.0292
63.5	5.0601
64	9.98635
64.5	9.84921
66	10.3769
66.4	10.3755
68.2	14.7198
69.9	18.1563
