# Supplementary material for: Designing reliable and accurate isotope-tracer experiments for CO2 photoreduction
Source: Nat Commun. 2023 May 3;14:2534. doi: 10.1038/s41467-023-38052-0 (PMC10156805; doi:10.1038/s41467-023-38052-0)
Supplement: Supplementary file 3 — Source Data [file 41467_2023_38052_MOESM3_ESM.zip › Source Data Files/Figure 7.xlsx]

## Sheet: Figure 7a
Figure 7a
x	y	x	y
0.091	106479	0.091	1276223
0.095	106261	0.095	1283119
0.098	105523	0.098	1276154
0.102	105677	0.102	1277192
0.105	105964	0.105	1280753
0.109	106485	0.108	1278291
0.112	105983	0.112	1274850
0.115	104790	0.115	1274285
0.119	106687	0.119	1272338
0.122	105970	0.122	1274538
0.126	106218	0.126	1268852
0.129	105522	0.129	1278132
0.133	105878	0.132	1276829
0.136	105509	0.136	1271749
0.139	106398	0.139	1271344
0.143	106547	0.143	1274495
0.146	105571	0.146	1267345
0.15	105992	0.15	1265236
0.153	105955	0.153	1264620
0.157	105354	0.156	1261078
0.16	105618	0.16	1264920
0.163	106831	0.163	1264763
0.167	105282	0.167	1260065
0.17	105455	0.17	1259903
0.174	104564	0.174	1256243
0.177	106038	0.177	1259637
0.181	106743	0.181	1259646
0.184	106409	0.184	1257353
0.188	105829	0.187	1257458
0.191	106194	0.191	1259763
0.194	105540	0.194	1248787
0.198	104884	0.198	1254401
0.201	105190	0.201	1252478
0.205	104578	0.205	1250990
0.208	105841	0.208	1245730
0.212	106243	0.211	1249413
0.215	104595	0.215	1244978
0.218	104847	0.218	1252227
0.222	105518	0.222	1246366
0.225	105358	0.225	1245892
0.229	104652	0.229	1250027
0.232	104765	0.232	1246893
0.236	105259	0.235	1246822
0.239	104837	0.239	1244152
0.242	105584	0.242	1241635
0.246	104026	0.246	1244927
0.249	104894	0.249	1242981
0.253	104481	0.253	1240192
0.256	104859	0.256	1244660
0.26	105834	0.259	1240899
0.263	104852	0.263	1240914
0.266	104973	0.266	1244640
0.27	105566	0.27	1242790
0.273	105110	0.273	1235092
0.277	104452	0.277	1238290
0.28	103733	0.28	1235899
0.284	104352	0.283	1237831
0.287	105072	0.287	1241276
0.29	105316	0.29	1240749
0.294	103715	0.294	1240998
0.297	105794	0.297	1237726
0.301	103280	0.301	1242356
0.304	104690	0.304	1233993
0.308	104027	0.307	1234689
0.311	104788	0.311	1241101
0.314	105068	0.314	1237527
0.318	104394	0.318	1242132
0.321	104559	0.321	1233717
0.325	105473	0.325	1229217
0.328	103649	0.328	1234850
0.332	104590	0.332	1231588
0.335	103981	0.335	1231970
0.339	103788	0.338	1228283
0.342	103880	0.342	1236108
0.345	105534	0.345	1235427
0.349	103888	0.349	1236037
0.352	104365	0.352	1236964
0.356	104121	0.356	1229884
0.359	105114	0.359	1232640
0.363	104826	0.362	1234356
0.366	104471	0.366	1229993
0.369	104352	0.369	1234755
0.373	104752	0.373	1234107
0.376	103987	0.376	1232039
0.38	105192	0.38	1227869
0.383	105053	0.383	1231249
0.387	104230	0.386	1231413
0.39	103978	0.39	1235288
0.393	103914	0.393	1229571
0.397	104400	0.397	1227063
0.4	103275	0.4	1226213
0.404	103977	0.404	1231754
0.407	104032	0.407	1224641
0.411	105803	0.41	1230360
0.414	104090	0.414	1226794
0.417	103937	0.417	1231103
0.421	103389	0.421	1233222
0.424	103636	0.424	1221081
0.428	103993	0.428	1216242
0.431	104342	0.431	1200423
0.435	105247	0.434	1168936
0.438	105512	0.438	1136805
0.441	104295	0.441	1097921
0.445	105425	0.445	1060464
0.448	105409	0.448	1026564
0.452	106009	0.452	997583
0.455	105865	0.455	991795
0.459	104945	0.458	989764
0.462	105069	0.462	987055
0.465	104749	0.465	994290
0.469	104403	0.469	1008256
0.472	104704	0.472	1028521
0.476	103578	0.476	1047513
0.479	104621	0.479	1067616
0.483	104891	0.483	1088794
0.486	106439	0.486	1105321
0.49	103632	0.489	1129237
0.493	103592	0.493	1154265
0.496	105532	0.496	1177630
0.5	104466	0.5	1195415
0.503	104383	0.503	1212300
0.507	103626	0.507	1234354
0.51	103352	0.51	1251808
0.514	104421	0.513	1269546
0.517	105035	0.517	1274911
0.52	104603	0.52	1276157
0.524	104215	0.524	1280300
0.527	103553	0.527	1280020
0.531	102751	0.531	1278528
0.534	103616	0.534	1274242
0.538	103504	0.537	1268441
0.541	105108	0.541	1268714
0.544	104450	0.544	1264274
0.548	104910	0.548	1261580
0.551	104048	0.551	1263623
0.555	104246	0.555	1259404
0.558	103459	0.558	1260295
0.562	104306	0.561	1254392
0.565	105029	0.565	1254400
0.568	104282	0.568	1256418
0.572	104831	0.572	1250089
0.575	103519	0.575	1251597
0.579	103179	0.579	1251871
0.582	104592	0.582	1249789
0.586	104401	0.585	1246068
0.589	103945	0.589	1244718
0.592	105066	0.592	1252271
0.596	102653	0.596	1246551
0.599	104741	0.599	1244445
0.603	104821	0.603	1253095
0.606	103582	0.606	1238545
0.61	105073	0.61	1244551
0.613	103599	0.613	1244954
0.616	102815	0.616	1241161
0.62	104656	0.62	1244055
0.623	103850	0.623	1240964
0.627	103887	0.627	1239725
0.63	103755	0.63	1240097
0.634	102780	0.634	1242572
0.637	103214	0.637	1244157
0.641	105010	0.64	1236697
0.644	103649	0.644	1236940
0.647	103669	0.647	1241297
0.651	104689	0.651	1238262
0.654	103601	0.654	1239069
0.658	104077	0.658	1237173
0.661	103814	0.661	1234303
0.665	103167	0.664	1236924
0.668	104084	0.668	1236231
0.671	104296	0.671	1230738
0.675	104605	0.675	1234689
0.678	104136	0.678	1236322
0.682	105131	0.682	1238924
0.685	103420	0.685	1227008
0.689	104121	0.688	1236894
0.692	104801	0.692	1232660
0.695	103291	0.695	1234549
0.699	104867	0.699	1229953
0.702	103493	0.702	1230094
0.706	104840	0.706	1233765
0.709	104405	0.709	1236371
0.713	104333	0.712	1231655
0.716	104425	0.716	1233913
0.719	104481	0.719	1229385
0.723	103791	0.723	1226976
0.726	104522	0.726	1233344
0.73	104255	0.73	1224007
0.733	103600	0.733	1229176
0.737	104148	0.736	1228672
0.74	103797	0.74	1225984
0.743	104341	0.743	1222896
0.747	104002	0.747	1224593
0.75	104533	0.75	1218626
0.754	104768	0.754	1224328
0.757	103884	0.757	1221546
0.761	103800	0.761	1218168
0.764	104221	0.764	1221388
0.768	104100	0.767	1217571
0.771	103828	0.771	1221406
0.774	103824	0.774	1212551
0.778	103651	0.778	1214925
0.781	104477	0.781	1212071
0.785	104127	0.785	1215214
0.788	103625	0.788	1209652
0.792	104493	0.791	1209450
0.795	103507	0.795	1208690
0.798	104025	0.798	1212737
0.802	104405	0.802	1217807
0.805	103577	0.805	1216588
0.809	104098	0.809	1214009
0.812	104702	0.812	1213237
0.816	103379	0.815	1208741
0.819	104493	0.819	1207180
0.822	103210	0.822	1216925
0.826	104628	0.826	1212334
0.829	104628	0.829	1210125
0.833	105449	0.833	1211882
0.836	103496	0.836	1208812
0.84	102705	0.839	1211866
0.843	103962	0.843	1211751
0.846	104903	0.846	1210552
0.85	105412	0.85	1205296
0.853	105220	0.853	1209495
0.857	103095	0.857	1208716
0.86	103577	0.86	1209137
0.864	104857	0.863	1208129
0.867	104544	0.867	1212337
0.87	104757	0.87	1211685
0.874	103315	0.874	1213277
0.877	104148	0.877	1216797
0.881	104900	0.881	1213625
0.884	103112	0.884	1205567
0.888	104242	0.887	1201972
0.891	104699	0.891	1215081
0.894	103451	0.894	1212080
0.898	104146	0.898	1209135
0.901	103930	0.901	1211854
0.905	103569	0.905	1207058
0.908	104282	0.908	1206020
0.912	103223	0.912	1205850
0.915	103146	0.915	1211743
0.919	103120	0.918	1209765
0.922	103562	0.922	1206830
0.925	104667	0.925	1204790
0.929	103784	0.929	1210060
0.932	104284	0.932	1203053
0.936	103971	0.936	1207400
0.939	104122	0.939	1205351
0.943	103021	0.942	1200960
0.946	103950	0.946	1203584
0.949	104169	0.949	1206257
0.953	104020	0.953	1208861
0.956	104588	0.956	1203795
0.96	104169	0.96	1208084
0.963	103107	0.963	1205730
0.967	103100	0.966	1202310
0.97	102479	0.97	1206999
0.973	104288	0.973	1202037
0.977	103802	0.977	1203179
0.98	103425	0.98	1204044
0.984	102920	0.984	1202338
0.987	103223	0.987	1207167
0.991	104394	0.99	1200250
0.994	103704	0.994	1202885
0.997	103730	0.997	1202872
1.001	103834	1.001	1202891
1.004	104397	1.004	1199351
1.008	103572	1.008	1201740
1.011	103988	1.011	1200081
1.015	105367	1.014	1200588
1.018	103547	1.018	1201415
1.021	103265	1.021	1198236
1.025	103318	1.025	1207842
1.028	104186	1.028	1201241
1.032	103832	1.032	1195156
1.035	103985	1.035	1206869
1.039	102647	1.038	1203746
1.042	104465	1.042	1200934
1.045	104172	1.045	1200618
1.049	104233	1.049	1195522
1.052	103782	1.052	1196737
1.056	104111	1.056	1197669
1.059	103069	1.059	1199567
1.063	102780	1.063	1195471
1.066	102907	1.066	1196139
1.07	103772	1.069	1196038
1.073	102992	1.073	1195105
1.076	103724	1.076	1196000
1.08	104360	1.08	1194295
1.083	104702	1.083	1200417
1.087	102914	1.087	1198595
1.09	103316	1.09	1196287
1.094	103677	1.093	1202055
1.097	102985	1.097	1196173
1.1	103607	1.1	1193803
1.104	102384	1.104	1199814
1.107	102826	1.107	1187795
1.111	104666	1.111	1194995
1.114	103343	1.114	1195336
1.118	104330	1.117	1196025
1.121	103728	1.121	1195771
1.124	103414	1.124	1191300
1.128	103537	1.128	1191810
1.131	103319	1.131	1193246
1.135	103830	1.135	1192255
1.138	104008	1.138	1196303
1.142	102961	1.141	1192183
1.145	104346	1.145	1192091
1.148	103192	1.148	1192102
1.152	104240	1.152	1190354
1.155	104973	1.155	1194818
1.159	104102	1.159	1188154
1.162	103949	1.162	1194935
1.166	103856	1.165	1190344
1.169	103232	1.169	1188813
1.172	104327	1.172	1187859
1.176	104156	1.176	1186512
1.179	104258	1.179	1185336
1.183	103313	1.183	1188547
1.186	105037	1.186	1189699
1.19	103920	1.189	1188021
1.193	103657	1.193	1181496
1.196	103677	1.196	1185135
1.2	102965	1.2	1190498
1.203	103277	1.203	1191672
1.207	104597	1.207	1183656
1.21	104527	1.21	1187079
1.214	103789	1.214	1184672
1.217	104060	1.217	1186676
1.221	102974	1.22	1183822
1.224	103895	1.224	1188500
1.227	103165	1.227	1186577
1.231	104865	1.231	1186268
1.234	103393	1.234	1180029
1.238	102638	1.238	1183491
1.241	104294	1.241	1184572
1.245	102580	1.244	1182848
1.248	104857	1.248	1181610
1.251	102821	1.251	1181716
1.255	103556	1.255	1185543
1.258	102944	1.258	1180574
1.262	102804	1.262	1175943
1.265	103310	1.265	1186655
1.269	103640	1.268	1184450
1.272	104454	1.272	1181396
1.275	104784	1.275	1183375
1.279	102681	1.279	1176284
1.282	102091	1.282	1181454
1.286	104557	1.286	1181173
1.289	103813	1.289	1183962
1.293	104058	1.292	1181005
1.296	103000	1.296	1182586
1.299	102764	1.299	1182749
1.303	102697	1.303	1175387
1.306	103469	1.306	1181492
1.31	103243	1.31	1172616
1.313	103399	1.313	1178247
1.317	103459	1.316	1182058
1.32	103844	1.32	1179501
1.323	104909	1.323	1179614
1.327	103877	1.327	1178704
1.33	103875	1.33	1174255
1.334	102825	1.334	1183069
1.337	103874	1.337	1177871
1.341	103979	1.34	1177160
1.344	103820	1.344	1175027
1.347	103343	1.347	1176901
1.351	104014	1.351	1181665
1.354	102742	1.354	1175027
1.358	103239	1.358	1175232
1.361	103460	1.361	1175407
1.365	104017	1.365	1172310
1.368	103089	1.368	1173698
1.372	104355	1.371	1173822
1.375	103877	1.375	1168291
1.378	103436	1.378	1173261
1.382	104718	1.382	1175809
1.385	103035	1.385	1172352
1.389	103682	1.389	1174660
1.392	103289	1.392	1173446
1.396	103937	1.395	1175668
1.399	103868	1.399	1174263
1.402	101415	1.402	1169330
1.406	103770	1.406	1173381
1.409	103326	1.409	1165799
1.413	103022	1.413	1176695
1.416	102456	1.416	1171420
1.42	104788	1.419	1173886
1.423	103473	1.423	1171427
1.426	104833	1.426	1174266
1.43	103570	1.43	1169365
1.433	101601	1.433	1170319
1.437	103966	1.437	1169247
1.44	103752	1.44	1175396
1.444	103085	1.443	1171155
1.447	103397	1.447	1169005
1.45	103550	1.45	1166932
1.454	103684	1.454	1172113
1.457	103979	1.457	1167185
1.461	102948	1.461	1170295
1.464	103378	1.464	1172007
1.468	104684	1.467	1165099
1.471	103425	1.471	1169548
1.474	104329	1.474	1170379
1.478	103579	1.478	1167288
1.481	104132	1.481	1168175
1.485	103450	1.485	1169788
1.488	104139	1.488	1168195
1.492	102744	1.491	1167200
1.495	104221	1.495	1163506
1.498	103622	1.498	1161633
1.502	103213	1.502	1168980
1.505	102829	1.505	1163376
1.509	102855	1.509	1158710
1.512	103572	1.512	1162140
1.516	103747	1.516	1164047
1.519	104436	1.519	1161441
1.523	103482	1.522	1168504
1.526	103315	1.526	1166025
1.529	104213	1.529	1160491
1.533	106018	1.533	1165156
1.536	103082	1.536	1168549
1.54	103448	1.54	1163388
1.543	103877	1.543	1160671
1.547	104032	1.546	1162691
1.55	104575	1.55	1160564
1.553	104490	1.553	1169384
1.557	104562	1.557	1157350
1.56	103243	1.56	1158670
1.564	103094	1.564	1158171
1.567	104797	1.567	1153552
1.571	104020	1.57	1161421
1.574	103470	1.574	1156645
1.577	103013	1.577	1160063
1.581	103513	1.581	1161510
1.584	103403	1.584	1161739
1.588	103736	1.588	1163834
1.591	104879	1.591	1161587
1.595	103666	1.594	1160964
1.598	103497	1.598	1157895
1.601	103209	1.601	1164047
1.605	103367	1.605	1155740
1.608	103536	1.608	1155683
1.612	103250	1.612	1162902
1.615	103967	1.615	1152142
1.619	103730	1.618	1159055
1.622	103776	1.622	1161103
1.625	102815	1.625	1154774
1.629	104058	1.629	1156217
1.632	103165	1.632	1156450
1.636	103208	1.636	1158029
1.639	104499	1.639	1155261
1.643	102778	1.642	1160493
1.646	103261	1.646	1152780
1.649	103593	1.649	1152829
1.653	103710	1.653	1150851
1.656	103172	1.656	1156625
1.66	103294	1.66	1152885
1.663	103885	1.663	1152432
1.667	104368	1.667	1149972
1.67	104374	1.67	1154617
1.674	104309	1.673	1151647
1.677	102977	1.677	1152807
1.68	103383	1.68	1148574
1.684	104178	1.684	1149995
1.687	103306	1.687	1157167
1.691	104033	1.691	1157665
1.694	102329	1.694	1149617
1.698	104464	1.697	1147490
1.701	102991	1.701	1143775
1.704	103516	1.704	1150985
1.708	102908	1.708	1147532
1.711	102217	1.711	1145348
1.715	103534	1.715	1148254
1.718	103834	1.718	1149506
1.722	103463	1.721	1148672
1.725	104681	1.725	1149542
1.728	103241	1.728	1147923
1.732	103216	1.732	1147742
1.735	103759	1.735	1149862
1.739	104270	1.739	1146687
1.742	104846	1.742	1151751
1.746	103318	1.745	1144418
1.749	102892	1.749	1148465
1.752	103710	1.752	1147970
1.756	103378	1.756	1145799
1.759	105034	1.759	1144004
1.763	106646	1.763	1141563
1.766	109060	1.766	1144015
1.77	116225	1.769	1145506
1.773	132626	1.773	1149442
1.776	165031	1.776	1156940
1.78	230740	1.78	1165957
1.783	346259	1.783	1192789
1.787	535911	1.787	1242016
1.79	834205	1.79	1389631
1.794	1257941	1.794	1676825
1.797	1788706	1.797	2202854
1.8	2388392	1.8	3118895
1.804	3002491	1.804	4425736
1.807	3529527	1.807	5945465
1.811	3967664	1.811	7394869
1.814	4251459	1.814	8540901
1.818	4396118	1.818	9280382
1.821	4416584	1.821	9691079
1.825	4347549	1.824	9782912
1.828	4185598	1.828	9742358
1.831	4050345	1.831	9521983
1.835	3854203	1.835	9242201
1.838	3659636	1.838	8952953
1.842	3458882	1.842	8631717
1.845	3273892	1.845	8274647
1.849	3090876	1.848	7931116
1.852	2924751	1.852	7609977
1.855	2764037	1.855	7283581
1.859	2627262	1.859	6972879
1.862	2498243	1.862	6688814
1.866	2365535	1.866	6411427
1.869	2244682	1.869	6138330
1.873	2134943	1.872	5904977
1.876	2014030	1.876	5670280
1.879	1920337	1.879	5445687
1.883	1827464	1.883	5230230
1.886	1742027	1.886	5008698
1.89	1654953	1.89	4801883
1.893	1566998	1.893	4598882
1.897	1490220	1.896	4385640
1.9	1423228	1.9	4178055
1.903	1354304	1.903	3958413
1.907	1284187	1.907	3728930
1.91	1214480	1.91	3497704
1.914	1140928	1.914	3264012
1.917	1071247	1.917	3024754
1.921	999151	1.92	2801880
1.924	923558	1.924	2580808
1.927	846316	1.927	2386567
1.931	763873	1.931	2195252
1.934	687150	1.934	2034308
1.938	615764	1.938	1894730
1.941	544026	1.941	1772366
1.945	485103	1.945	1672619
1.948	426300	1.948	1581959
1.952	376456	1.951	1504654
1.955	339642	1.955	1437947
1.958	302550	1.958	1385023
1.962	274663	1.962	1346308
1.965	248385	1.965	1299356
1.969	225425	1.969	1275278
1.972	206256	1.972	1242069
1.976	192566	1.975	1218452
1.979	179009	1.979	1197393
1.982	167134	1.982	1183340
1.986	158685	1.986	1163798
1.989	150316	1.989	1158965
1.993	143899	1.993	1145263
1.996	137552	1.996	1136378
2	131004	1.999	1131222
2.003	127475	2.003	1120701
2.006	123554	2.006	1120568
2.01	120579	2.01	1113026
2.013	118887	2.013	1110669
2.017	114920	2.017	1106491
2.02	111520	2.02	1100349
2.024	110826	2.023	1097874
2.027	110113	2.027	1093236
2.03	108030	2.03	1091348
2.034	107661	2.034	1093128
2.037	105998	2.037	1090970
2.041	105169	2.041	1083268
2.044	103731	2.044	1083163
2.048	103367	2.047	1082662
2.051	104114	2.051	1090651
2.054	103047	2.054	1089011
2.058	101164	2.058	1085945
2.061	101088	2.061	1080569
2.065	101954	2.065	1080659
2.068	100813	2.068	1084121
2.072	101656	2.071	1082425
2.075	100719	2.075	1082930
2.078	101129	2.078	1081724
2.082	100104	2.082	1084276
2.085	100889	2.085	1083445
2.089	100203	2.089	1085525
2.092	100351	2.092	1083845
2.096	99747	2.096	1080412
2.099	100988	2.099	1075184
2.103	100618	2.102	1083243
2.106	99983	2.106	1081327
2.109	98793	2.109	1081401
2.113	99318	2.113	1083582
2.116	99071	2.116	1085802
2.12	100771	2.12	1130998
2.123	101576	2.123	1338698
2.127	103926	2.126	2092190
2.13	116803	2.13	3847348
2.133	138265	2.133	6188748
2.137	189929	2.137	8119195
2.14	301473	2.14	9431530
2.144	534337	2.144	10133900
2.147	973767	2.147	10415000
2.151	1690984	2.15	10492800
2.154	2702204	2.154	10471700
2.157	3814513	2.157	10431500
2.161	4863576	2.161	10357800
2.164	5691514	2.164	10277700
2.168	6265658	2.168	10210900
2.171	6638690	2.171	10135100
2.175	6793450	2.174	10038100
2.178	6875644	2.178	9961590
2.181	6866909	2.181	9857093
2.185	6785663	2.185	9757496
2.188	6703827	2.188	9656216
2.192	6583820	2.192	9545417
2.195	6476580	2.195	9462362
2.199	6330687	2.198	9348537
2.202	6181331	2.202	9246105
2.205	6052347	2.205	9104835
2.209	5899078	2.209	9004782
2.212	5757838	2.212	8875942
2.216	5627614	2.216	8755355
2.219	5458004	2.219	8635340
2.223	5308966	2.222	8493860
2.226	5174607	2.226	8377184
2.229	5011115	2.229	8245452
2.233	4886052	2.233	8104572
2.236	4729938	2.236	7994541
2.24	4584643	2.24	7842331
2.243	4451312	2.243	7713145
2.247	4314122	2.247	7536124
2.25	4165778	2.25	7421639
2.254	4037370	2.253	7253112
2.257	3894331	2.257	7089507
2.26	3754596	2.26	6922261
2.264	3620075	2.264	6739176
2.267	3480599	2.267	6534167
2.271	3354702	2.271	6332271
2.274	3229906	2.274	6119860
2.278	3093330	2.277	5883361
2.281	2959765	2.281	5644733
2.284	2807566	2.284	5394762
2.288	2675816	2.288	5144135
2.291	2516091	2.291	4872504
2.295	2372132	2.295	4619167
2.298	2213669	2.298	4351507
2.302	2061882	2.301	4078193
2.305	1897484	2.305	3820967
2.308	1744859	2.308	3559880
2.312	1588545	2.312	3311823
2.315	1427195	2.315	3090548
2.319	1286188	2.319	2870332
2.322	1152170	2.322	2669952
2.326	1029571	2.325	2495436
2.329	915226	2.329	2328501
2.332	805976	2.332	2182386
2.336	717041	2.336	2047236
2.339	633109	2.339	1932454
2.343	563244	2.343	1820760
2.346	499644	2.346	1730518
2.35	447934	2.349	1653280
2.353	399824	2.353	1582971
2.356	358401	2.356	1514448
2.36	325054	2.36	1459948
2.363	296833	2.363	1416411
2.367	269688	2.367	1372751
2.37	250476	2.37	1343501
2.374	230009	2.373	1307385
2.377	214107	2.377	1284115
2.38	200484	2.38	1261418
2.384	188508	2.384	1232752
2.387	179519	2.387	1216942
2.391	168763	2.391	1206353
2.394	160448	2.394	1189961
2.398	154951	2.398	1177991
2.401	150830	2.401	1164137
2.405	144664	2.404	1149010
2.408	141068	2.408	1149666
2.411	136250	2.411	1138405
2.415	132971	2.415	1133929
2.418	130111	2.418	1128752
2.422	127385	2.422	1127817
2.425	125394	2.425	1117800
2.429	122642	2.428	1115984
2.432	122238	2.432	1107019
2.435	120930	2.435	1110974
2.439	119865	2.439	1103453
2.442	118364	2.442	1105792
2.446	116550	2.446	1106878
2.449	115051	2.449	1099137
2.453	114506	2.452	1101030
2.456	114547	2.456	1090707
2.459	112969	2.459	1091451
2.463	113059	2.463	1090175
2.466	112508	2.466	1088196
2.47	111199	2.47	1087361
2.473	110958	2.473	1087808
2.477	111330	2.476	1085647
2.48	110720	2.48	1086498
2.483	108627	2.483	1084562
2.487	110968	2.487	1083204
2.49	109420	2.49	1080424
2.494	108380	2.494	1080941
2.497	108232	2.497	1082251
2.501	108744	2.5	1080399
2.504	107470	2.504	1075213
2.507	108009	2.507	1078271
2.511	107466	2.511	1081477
2.514	106844	2.514	1081111
2.518	106984	2.518	1075094
2.521	108628	2.521	1074066
2.525	107139	2.524	1072475
2.528	107167	2.528	1079963
2.531	106565	2.531	1076270
2.535	105745	2.535	1078822
2.538	105124	2.538	1077520
2.542	107394	2.542	1074718
2.545	105613	2.545	1076179
2.549	106698	2.549	1075268
2.552	105046	2.552	1068181
2.556	105164	2.555	1077998
2.559	105107	2.559	1075625
2.562	104264	2.562	1073648
2.566	105430	2.566	1068491
2.569	105485	2.569	1070630
2.573	104860	2.573	1070653
2.576	104462	2.576	1066947
2.58	105317	2.579	1066806
2.583	105124	2.583	1070968
2.586	104891	2.586	1067967
2.59	103746	2.59	1070158
2.593	103683	2.593	1065323
2.597	104076	2.597	1070362
2.6	103934	2.6	1068614
2.604	104343	2.603	1067216
2.607	103398	2.607	1069251
2.61	103427	2.61	1066849
2.614	104202	2.614	1066663
2.617	102366	2.617	1068128
2.621	103566	2.621	1065321
2.624	102825	2.624	1067575
2.628	103521	2.627	1071615
2.631	104554	2.631	1065565
2.634	103160	2.634	1063352
2.638	102239	2.638	1065496
2.641	103158	2.641	1065965
2.645	103989	2.645	1065746
2.648	102215	2.648	1064591
2.652	101978	2.651	1067396
2.655	103212	2.655	1060422
2.658	102043	2.658	1067440
2.662	103399	2.662	1066437
2.665	102769	2.665	1062371
2.669	102932	2.669	1063274
2.672	101978	2.672	1063738
2.676	102262	2.675	1058548
2.679	102768	2.679	1063087
2.682	101471	2.682	1057714
2.686	102500	2.686	1061871
2.689	101949	2.689	1065549
2.693	102917	2.693	1057419
2.696	102538	2.696	1059883
2.7	101944	2.7	1058989
2.703	102014	2.703	1056620
2.707	102593	2.706	1057620
2.71	102487	2.71	1055687
2.713	102114	2.713	1058881
2.717	101245	2.717	1055545
2.72	101574	2.72	1054836
2.724	102190	2.724	1056990
2.727	101568	2.727	1059440
2.731	101248	2.73	1057779
2.734	102466	2.734	1057458
2.737	100701	2.737	1059549
2.741	101397	2.741	1054645
2.744	102273	2.744	1059741
2.748	101280	2.748	1055311
2.751	101607	2.751	1056809
2.755	101579	2.754	1054718
2.758	101730	2.758	1056849
2.761	102275	2.761	1062367
2.765	101530	2.765	1062664
2.768	100548	2.768	1054856
2.772	101945	2.772	1052143
2.775	101277	2.775	1054942
2.779	101776	2.778	1052739
2.782	102072	2.782	1055032
2.785	100452	2.785	1048827
2.789	102152	2.789	1055005
2.792	102626	2.792	1058879
2.796	101166	2.796	1054216
2.799	100910	2.799	1051121
2.803	102039	2.802	1052137
2.806	101411	2.806	1054042
2.809	101853	2.809	1052435
2.813	101000	2.813	1046826
2.816	100785	2.816	1046591
2.82	100518	2.82	1050897
2.823	99869	2.823	1051335
2.827	101047	2.827	1047739
2.83	101111	2.83	1054940
2.833	102207	2.833	1049646
2.837	101930	2.837	1051858
2.84	102347	2.84	1049355
2.844	101165	2.844	1056945
2.847	101596	2.847	1048651
2.851	100962	2.851	1049308
2.854	101437	2.854	1048529
2.858	101344	2.857	1047318
2.861	101579	2.861	1046875
2.864	101299	2.864	1047992
2.868	100776	2.868	1043516
2.871	101435	2.871	1048406
2.875	101034	2.875	1049179
2.878	101378	2.878	1048785
2.882	102021	2.881	1041629
2.885	101533	2.885	1042205
2.888	100682	2.888	1050686
2.892	101649	2.892	1043536
2.895	100900	2.895	1043214
2.899	101422	2.899	1047327
2.902	100795	2.902	1045833
2.906	101298	2.905	1048726
2.909	100546	2.909	1044630
2.912	100245	2.912	1045390
2.916	101243	2.916	1045580
2.919	100283	2.919	1045537
2.923	100349	2.923	1043106
2.926	100826	2.926	1042750
2.93	98867	2.929	1044105
2.933	100360	2.933	1045853
2.936	100567	2.936	1041398
2.94	101131	2.94	1044098
2.943	100943	2.943	1044801
2.947	100464	2.947	1048408
2.95	101722	2.95	1042575
2.954	100765	2.953	1045167
2.957	100807	2.957	1047789
2.96	99962	2.96	1044143
2.964	101674	2.964	1035660
2.967	101377	2.967	1040847
2.971	101147	2.971	1043694
2.974	101155	2.974	1042409
2.978	99726	2.978	1042015
2.981	101711	2.981	1045723
2.985	101208	2.984	1046335
2.988	99723	2.988	1041594
2.991	101262	2.991	1040324
2.995	100396	2.995	1040603
2.998	100908	2.998	1038958
3.002	101418	3.002	1043262
3.005	100678	3.005	1047663
3.009	100711	3.008	1041218
3.012	100905	3.012	1045072
3.015	101484	3.015	1046363
3.019	100735	3.019	1041852
3.022	101862	3.022	1040802
3.026	100870	3.026	1039640
3.029	100281	3.029	1041453
3.033	101447	3.032	1041978
3.036	99173	3.036	1037396
3.039	100637	3.039	1040862
3.043	99441	3.043	1042939
3.046	100848	3.046	1043004
3.05	100788	3.05	1039345
3.053	100730	3.053	1035216
3.057	101433	3.056	1041217
3.06	99351	3.06	1035699
3.063	99973	3.063	1041072
3.067	100085	3.067	1042293
3.07	101172	3.07	1039370
3.074	100769	3.074	1039252
3.077	101475	3.077	1037234
3.081	100829	3.08	1038233
3.084	100049	3.084	1036780
3.087	101826	3.087	1032662
3.091	100739	3.091	1040597
3.094	100543	3.094	1038259
3.098	101323	3.098	1035760
3.101	100231	3.101	1038853
3.105	101117	3.104	1034017
3.108	101109	3.108	1034922
3.111	100115	3.111	1039464
3.115	100251	3.115	1034918
3.118	100265	3.118	1036128
3.122	101019	3.122	1036948
3.125	101434	3.125	1040044
3.129	101243	3.129	1037272
3.132	99958	3.132	1040671
3.136	100546	3.135	1036565
3.139	101109	3.139	1035953
3.142	100331	3.142	1034438
3.146	101603	3.146	1033407
3.149	99682	3.149	1037755
3.153	100340	3.153	1038398
3.156	101870	3.156	1037880
3.16	100412	3.159	1035525
3.163	100107	3.163	1037940
3.166	100951	3.166	1035307
3.17	98724	3.17	1033160
3.173	100408	3.173	1031621
3.177	100220	3.177	1032824
3.18	99348	3.18	1036510
3.184	101328	3.183	1034762
3.187	100251	3.187	1038458
3.19	98935	3.19	1035057
3.194	100775	3.194	1034879
3.197	100064	3.197	1031832
3.201	100630	3.201	1034014
3.204	101530	3.204	1034211
3.208	101061	3.207	1035826
3.211	100672	3.211	1031546
3.214	99421	3.214	1033827
3.218	100580	3.218	1037750
3.221	100369	3.221	1035461
3.225	100102	3.225	1035069
3.228	100219	3.228	1032191
3.232	100140	3.231	1035772
3.235	100136	3.235	1032453
3.238	99546	3.238	1034124
3.242	100137	3.242	1029617
3.245	99294	3.245	1026426
3.249	100387	3.249	1033016
3.252	101386	3.252	1035900
3.256	99652	3.255	1034179
3.259	100404	3.259	1032041
3.262	99984	3.262	1034633
3.266	100392	3.266	1037881
3.269	99975	3.269	1031706
3.273	100581	3.273	1030577
3.276	99557	3.276	1031729
3.28	100727	3.28	1033436
3.283	100001	3.283	1033890
3.287	99800	3.286	1030011
3.29	99870	3.29	1028581
3.293	100065	3.293	1029317
3.297	99904	3.297	1033150
3.3	99220	3.3	1030410
3.304	98537	3.304	1033415
3.307	100265	3.307	1035363
3.311	100316	3.31	1034079
3.314	100288	3.314	1025722
3.317	101484	3.317	1032039
3.321	100928	3.321	1031692
3.324	101034	3.324	1029585
3.328	99193	3.328	1026953
3.331	100033	3.331	1027975
3.335	100881	3.334	1024649
3.338	100803	3.338	1027401
3.341	101062	3.341	1029359
3.345	100445	3.345	1028194
3.348	100013	3.348	1028956
3.352	99532	3.352	1031316
3.355	99460	3.355	1031250
3.359	100620	3.358	1030835
3.362	99199	3.362	1030713
3.365	100092	3.365	1025018
3.369	100454	3.369	1026951
3.372	99675	3.372	1028579
3.376	99552	3.376	1030364
3.379	98837	3.379	1026800
3.383	99868	3.382	1026416
3.386	100469	3.386	1030347
3.389	99179	3.389	1028271
3.393	99633	3.393	1024717
3.396	100768	3.396	1026473
3.4	100069	3.4	1022890
3.403	99082	3.403	1030462
3.407	100262	3.406	1020417
3.41	100331	3.41	1028208
3.413	99674	3.413	1020758
3.417	99845	3.417	1025517
3.42	100604	3.42	1027260
3.424	98733	3.424	1022766
3.427	99389	3.427	1019153
3.431	99872	3.431	1020901
3.434	99780	3.434	1024510
3.438	99488	3.437	1023062
3.441	99897	3.441	1021913
3.444	98873	3.444	1025927
3.448	100776	3.448	1028362
3.451	100245	3.451	1024683
3.455	99982	3.455	1022108
3.458	100066	3.458	1023225
3.462	99426	3.461	1017089
3.465	99437	3.465	1020818
3.468	100155	3.468	1027514
3.472	99345	3.472	1021795
3.475	100732	3.475	1023744
3.479	99239	3.479	1019621
3.482	99838	3.482	1022077
3.486	100034	3.485	1019690
3.489	100164	3.489	1020956
3.492	99377	3.492	1020548
3.496	100013	3.496	1026397
3.499	100285	3.499	1019706
3.503	100870	3.503	1018745
3.506	99795	3.506	1021336
3.51	100643	3.509	1018740
3.513	98617	3.513	1019068
3.516	99020	3.516	1021844
3.52	100081	3.52	1022892
3.523	100929	3.523	1016910
3.527	99559	3.527	1020758
3.53	100449	3.53	1016528
3.534	99626	3.533	1015445
3.537	99280	3.537	1021591
3.54	101121	3.54	1020351
3.544	98698	3.544	1015570
3.547	99413	3.547	1019446
3.551	99324	3.551	1023975
3.554	100671	3.554	1019576
3.558	100128	3.557	1015087
3.561	99251	3.561	1024437
3.564	98707	3.564	1015827
3.568	100212	3.568	1020937
3.571	99581	3.571	1020792
3.575	99351	3.575	1018532
3.578	99474	3.578	1024775
3.582	99434	3.582	1018203
3.585	100126	3.585	1015707
3.589	98818	3.588	1020779
3.592	98182	3.592	1023574
3.595	100381	3.595	1024414
3.599	99005	3.599	1017960
3.602	99778	3.602	1025877
3.606	100396	3.606	1013525
3.609	99126	3.609	1020100
3.613	99084	3.612	1015186
3.616	99395	3.616	1018871
3.619	100038	3.619	1016959
3.623	99656	3.623	1018252
3.626	99604	3.626	1019144
3.63	98590	3.63	1018774
3.633	100108	3.633	1019953
3.637	100978	3.636	1023455
3.64	101130	3.64	1023262
3.643	100017	3.643	1016420
3.647	99247	3.647	1017039
3.65	99301	3.65	1020341
3.654	99609	3.654	1015374
3.657	99478	3.657	1021975
3.661	98994	3.66	1018955
3.664	100203	3.664	1018374
3.667	99556	3.667	1016968
3.671	98918	3.671	1018159
3.674	99497	3.674	1014267
3.678	99417	3.678	1021422
3.681	99353	3.681	1019081
3.685	98893	3.684	1023206
3.688	99239	3.688	1016262
3.691	99367	3.691	1014740
3.695	98952	3.695	1015062
3.698	100135	3.698	1017833
3.702	99738	3.702	1017338
3.705	98772	3.705	1017731
3.709	99480	3.708	1016707
3.712	100041	3.712	1017903
3.715	98427	3.715	1015531
3.719	99398	3.719	1016537
3.722	98934	3.722	1021531
3.726	99821	3.726	1017033
3.729	99190	3.729	1022025
3.733	98563	3.733	1013115
3.736	100130	3.736	1017345
3.74	98302	3.739	1015959
3.743	99050	3.743	1018318
3.746	98591	3.746	1019875
3.75	99780	3.75	1015478
3.753	99760	3.753	1018124
3.757	99296	3.757	1013136
3.76	98622	3.76	1016609
3.764	97993	3.763	1016327
3.767	98697	3.767	1014449
3.77	98544	3.77	1016916
3.774	100252	3.774	1014263
3.777	98305	3.777	1017494
3.781	100120	3.781	1017243
3.784	99237	3.784	1014895
3.788	98673	3.787	1014059
3.791	99165	3.791	1014639
3.794	98239	3.794	1013048
3.798	99169	3.798	1018604
3.801	99713	3.801	1012521
3.805	99566	3.805	1014532
3.808	100011	3.808	1013233
3.812	99723	3.811	1014163
3.815	99517	3.815	1015081
3.818	99573	3.818	1014964
3.822	100217	3.822	1015970
3.825	98719	3.825	1012278
3.829	99461	3.829	1013698
3.832	98360	3.832	1011832
3.836	98619	3.835	1014858
3.839	100288	3.839	1016976
3.842	98804	3.842	1014813
3.846	98814	3.846	1008945
3.849	98697	3.849	1016584
3.853	98561	3.853	1015449
3.856	99334	3.856	1010131
3.86	99467	3.859	1011578
3.863	98107	3.863	1014634
3.866	99540	3.866	1009899
3.87	98794	3.87	1011374
3.873	98440	3.873	1014682
3.877	99580	3.877	1014964
3.88	97586	3.88	1016120
3.884	99356	3.884	1017828
3.887	99637	3.887	1012675
3.891	98526	3.89	1012051
3.894	98431	3.894	1012641
3.897	97982	3.897	1014037
3.901	99152	3.901	1011169
3.904	100110	3.904	1006707
3.908	98691	3.908	1011387
3.911	99293	3.911	1014377
3.915	99489	3.914	1007764
3.918	99187	3.918	1011468
3.921	99285	3.921	1010323
3.925	98329	3.925	1006460
3.928	99089	3.928	1015751
3.932	99230	3.932	1010944
3.935	98726	3.935	1012188
3.939	99471	3.938	1009056
3.942	99408	3.942	1008214
3.945	99748	3.945	1010776
3.949	98792	3.949	1013783
3.952	98670	3.952	1004914
3.956	97610	3.956	1008155
3.959	99401	3.959	1010161
3.963	98600	3.962	1010820
3.966	98214	3.966	1013599
3.969	99637	3.969	1007506
3.973	99243	3.973	1007769
3.976	98239	3.976	1009924
3.98	97503	3.98	1009984
3.983	99188	3.983	1010893
3.987	99115	3.986	1008706
3.99	99430	3.99	1004668
3.993	99298	3.993	1010037
3.997	99109	3.997	1010061
4	99031	4	1008063
4.004	99216	4.004	1011883
4.007	98992	4.007	1007915
4.011	98790	4.011	1009422
4.014	99299	4.014	1007572
4.018	98823	4.017	1006798
4.021	98759	4.021	1010818
4.024	98605	4.024	1012467
4.028	99034	4.028	1009285
4.031	99041	4.031	1011348
4.035	97454	4.035	1005712
4.038	98945	4.038	1010212
4.042	98315	4.041	1004649
4.045	99107	4.045	1006405
4.048	99049	4.048	1004992
4.052	98908	4.052	1009074
4.055	99551	4.055	1006312
4.059	100176	4.059	1008194
4.062	98586	4.062	1005745
4.066	98074	4.065	1004810
4.069	99412	4.069	1003101
4.072	97844	4.072	1005392
4.076	98900	4.076	1011040
4.079	98408	4.079	1006466
4.083	99083	4.083	1010954
4.086	99198	4.086	1007387
4.09	98497	4.089	1012577
4.093	100445	4.093	1006762
4.096	99224	4.096	1006864
4.1	98391	4.1	1006591
4.103	98250	4.103	1006029
4.107	98654	4.107	1007050
4.11	98198	4.11	1011167
4.114	99328	4.113	1005905
4.117	99086	4.117	1009108
4.12	98544	4.12	1005975
4.124	99065	4.124	1011292
4.127	99688	4.127	1005213
4.131	97909	4.131	1007783
4.134	99130	4.134	1007289
4.138	98095	4.137	1006346
4.141	97986	4.141	1006736
4.144	98448	4.144	1007442
4.148	97900	4.148	1004283
4.151	98578	4.151	1007900
4.155	97083	4.155	1005546
4.158	98227	4.158	1006003
4.162	98346	4.162	1011645
4.165	98470	4.165	1006684
4.169	99368	4.168	1005446
4.172	98233	4.172	1008361
4.175	98492	4.175	1001947
4.179	98593	4.179	1005101
4.182	97833	4.182	1006108
4.186	98180	4.186	1007103
4.189	98298	4.189	1007201
4.193	98443	4.192	1010808
4.196	98274	4.196	1009473
4.199	100335	4.199	1005071
4.203	98907	4.203	1007238
4.206	99284	4.206	1004379
4.21	97962	4.21	1005180
4.213	98589	4.213	1008473
4.217	98015	4.216	1008528
4.22	99114	4.22	1008290
4.223	99297	4.223	1013585
4.227	99138	4.227	1005744
4.23	99431	4.23	1009101
4.234	96840	4.234	1012895
4.237	97352	4.237	1012011
4.241	98360	4.24	1012401
4.244	98017	4.244	1014167
4.247	98256	4.247	1018722
4.251	98418	4.251	1022177
4.254	98381	4.254	1044679
4.258	99222	4.258	1068457
4.261	99596	4.261	1107773
4.265	98387	4.264	1169222
4.268	99257	4.268	1264468
4.271	97984	4.271	1387297
4.275	97506	4.275	1548187
4.278	96507	4.278	1758571
4.282	99053	4.282	2004820
4.285	99026	4.285	2295169
4.289	98943	4.288	2624125
4.292	98495	4.292	2959986
4.295	98167	4.295	3287639
4.299	98619	4.299	3614957
4.302	99277	4.302	3900580
4.306	98200	4.306	4156716
4.309	97703	4.309	4348580
4.313	98036	4.313	4509844
4.316	97568	4.316	4653375
4.32	99231	4.319	4719105
4.323	98712	4.323	4770496
4.326	99523	4.326	4807245
4.33	98670	4.33	4821395
4.333	99181	4.333	4808115
4.337	98232	4.337	4786344
4.34	97506	4.34	4747740
4.344	98013	4.343	4713009
4.347	98414	4.347	4679562
4.35	97465	4.35	4613038
4.354	98047	4.354	4565513
4.357	98523	4.357	4526232
4.361	97575	4.361	4440975
4.364	99347	4.364	4376811
4.368	98560	4.367	4318608
4.371	97473	4.371	4260186
4.374	98080	4.374	4182302
4.378	99194	4.378	4118471
4.381	97716	4.381	4048987
4.385	98770	4.385	3984739
4.388	97767	4.388	3910998
4.392	97525	4.391	3844403
4.395	98026	4.395	3766401
4.398	99083	4.398	3685838
4.402	98174	4.402	3614942
4.405	98065	4.405	3533157
4.409	98688	4.409	3482903
4.412	98753	4.412	3399467
4.416	98685	4.415	3331540
4.419	97398	4.419	3249751
4.422	97986	4.422	3176377
4.426	99618	4.426	3103597
4.429	97899	4.429	3022737
4.433	99148	4.433	2961400
4.436	98044	4.436	2880214
4.44	98485	4.439	2810660
4.443	98225	4.443	2723315
4.446	97790	4.446	2659276
4.45	98747	4.45	2592704
4.453	98819	4.453	2522288
4.457	96438	4.457	2455239
4.46	99070	4.46	2379064
4.464	97501	4.464	2317887
4.467	98982	4.467	2251474
4.471	99063	4.47	2183146
4.474	98541	4.474	2124254
4.477	98220	4.477	2065191
4.481	99169	4.481	2004388
4.484	98178	4.484	1953490
4.488	98635	4.488	1890944
4.491	98755	4.491	1838097
4.495	97391	4.494	1788435
4.498	98262	4.498	1736962
4.501	98515	4.501	1686470
4.505	98485	4.505	1642777
4.508	99588	4.508	1594774
4.512	99237	4.512	1560620
4.515	98710	4.515	1516276
4.519	98774	4.518	1475117
4.522	98115	4.522	1449662
4.525	99316	4.525	1416983
4.529	99821	4.529	1385843
4.532	98143	4.532	1361948
4.536	97802	4.536	1324725
4.539	98297	4.539	1308077
4.543	97554	4.542	1280995
4.546	99125	4.546	1256871
4.549	98569	4.549	1240748
4.553	98277	4.553	1222132
4.556	99303	4.556	1201039
4.56	97649	4.56	1191693
4.563	100484	4.563	1177074
4.567	98794	4.566	1161614
4.57	98500	4.57	1150150
4.573	98179	4.573	1137508
4.577	98828	4.577	1129414
4.58	97846	4.58	1114754
4.584	97720	4.584	1106528
4.587	98849	4.587	1098753
4.591	98757	4.59	1099179
4.594	98515	4.594	1088915
4.597	98236	4.597	1081264
4.601	98999	4.601	1077814
4.604	98100	4.604	1074994
4.608	98051	4.608	1063671
4.611	99177	4.611	1061581
4.615	99729	4.615	1063438
4.618	98912	4.618	1060778
4.622	97445	4.621	1050235
4.625	98539	4.625	1048154
4.628	97532	4.628	1048576
4.632	98556	4.632	1045203
4.635	97395	4.635	1041064
4.639	98574	4.639	1042462
4.642	98549	4.642	1037776
4.646	98415	4.645	1042703
4.649	98681	4.649	1038640
4.652	98349	4.652	1031888
4.656	98871	4.656	1038581
4.659	99057	4.659	1034799
4.663	99005	4.663	1033592
4.666	97911	4.666	1029440
4.67	98488	4.669	1031278
4.673	97529	4.673	1031060
4.676	96535	4.676	1034069
4.68	98380	4.68	1032870
4.683	98869	4.683	1024698
4.687	97476	4.687	1024054
4.69	97709	4.69	1028194
4.694	98052	4.693	1024729
4.697	98908	4.697	1023325
4.7	98163	4.7	1023445
4.704	97023	4.704	1029567
4.707	98414	4.707	1021277
4.711	98007	4.711	1023632
4.714	97437	4.714	1019820
4.718	97919	4.717	1025680
4.721	98990	4.721	1021816
4.724	98376	4.724	1027468
4.728	98260	4.728	1018385
4.731	98003	4.731	1024986
4.735	98830	4.735	1022583
4.738	98492	4.738	1023758
4.742	98015	4.741	1021193
4.745	97825	4.745	1017052
4.748	97975	4.748	1025771
4.752	98444	4.752	1023891
4.755	98620	4.755	1020370
4.759	97555	4.759	1021655
4.762	97729	4.762	1020680
4.766	98358	4.766	1023371
4.769	99040	4.769	1018348
4.773	98078	4.772	1016952
4.776	97511	4.776	1020802
4.779	98887	4.779	1020029
4.783	98321	4.783	1020682
4.786	97250	4.786	1019917
4.79	97931	4.79	1020331
4.793	98168	4.793	1017609
4.797	96631	4.796	1016201
4.8	97845	4.8	1016426
4.803	98986	4.803	1021604
4.807	98461	4.807	1016135
4.81	97820	4.81	1019173
4.814	97673	4.814	1017515
4.817	99272	4.817	1014726
4.821	96443	4.82	1020070
4.824	98339	4.824	1020348
4.827	98276	4.827	1018063
4.831	97253	4.831	1019353
4.834	98457	4.834	1021796
4.838	98035	4.838	1018636
4.841	97789	4.841	1020702
4.845	98386	4.844	1017568
4.848	98183	4.848	1019463
4.851	98685	4.851	1018014
4.855	97999	4.855	1019406
4.858	97854	4.858	1015831
4.862	97492	4.862	1013013
4.865	97843	4.865	1020449
4.869	97996	4.868	1021061
4.872	98360	4.872	1018611
4.875	97017	4.875	1019400
4.879	98520	4.879	1018786
4.882	97536	4.882	1015105
4.886	98099	4.886	1017156
4.889	98010	4.889	1016286
4.893	98644	4.892	1018791
4.896	98700	4.896	1016969
4.899	97552	4.899	1016791
4.903	98196	4.903	1020450
4.906	97137	4.906	1019238
4.91	98706	4.91	1020866
4.913	98692	4.913	1009950
4.917	98218	4.917	1016914
4.92	98641	4.92	1014077
4.924	97305	4.923	1014618
4.927	98230	4.927	1020441
4.93	98940	4.93	1016078
4.934	96431	4.934	1016795
4.937	99014	4.937	1016848
4.941	98372	4.941	1018182
4.944	98451	4.944	1017614
4.948	98302	4.947	1020638
4.951	98308	4.951	1021881
4.954	97846	4.954	1017008
4.958	98080	4.958	1013890
4.961	98303	4.961	1016288
4.965	96888	4.965	1014557
4.968	97803	4.968	1018471
4.972	96380	4.971	1020182
4.975	98883	4.975	1018544
4.978	97453	4.978	1017273
4.982	98000	4.982	1017559
4.985	96760	4.985	1020830
4.989	99163	4.989	1019391
4.992	96703	4.992	1018673
4.996	97493	4.995	1020649
4.999	99141	4.999	1018265
5.002	96385	5.002	1018619
5.006	99390	5.006	1021179
5.009	97348	5.009	1018818
5.013	97161	5.013	1022762
5.016	97476	5.016	1022032
5.02	98114	5.019	1019274
5.023	99208	5.023	1014551
5.026	98957	5.026	1020335
5.03	98082	5.03	1017096
5.033	98739	5.033	1018584
5.037	97608	5.037	1018385
5.04	98533	5.04	1021075
5.044	97085	5.044	1021932
5.047	98691	5.047	1017171
5.05	97466	5.05	1015517
5.054	97951	5.054	1021054
5.057	98345	5.057	1023809
5.061	98391	5.061	1021533
5.064	97876	5.064	1019722
5.068	98486	5.068	1022918
5.071	97760	5.071	1020202
5.075	99000	5.074	1016272
5.078	98094	5.078	1011449
5.081	98913	5.081	1016391
5.085	97538	5.085	1016834
5.088	97983	5.088	1020237
5.092	97819	5.092	1018154
5.095	98611	5.095	1019599
5.099	99208	5.098	1018567
5.102	98343	5.102	1020426
5.105	98385	5.105	1019605
5.109	97342	5.109	1017735
5.112	98533	5.112	1015775
5.116	97432	5.116	1017649
5.119	99398	5.119	1024445
5.123	98189	5.122	1018788
5.126	98303	5.126	1020442
5.129	99070	5.129	1018221
5.133	98851	5.133	1014437
5.136	98769	5.136	1019010
5.14	99200	5.14	1017365
5.143	98944	5.143	1017883
5.147	96921	5.146	1020336
5.15	97954	5.15	1018651
5.153	98608	5.153	1016960
5.157	98802	5.157	1020367
5.16	97650	5.16	1016730
5.164	97981	5.164	1019908
5.167	97573	5.167	1017893
5.171	98364	5.17	1017493
5.174	97956	5.174	1016292
5.177	97768	5.177	1020124
5.181	98676	5.181	1021535
5.184	98016	5.184	1019174
5.188	97191	5.188	1021057
5.191	98276	5.191	1018468
5.195	98417	5.195	1015677
5.198	97773	5.198	1022669
5.202	98255	5.201	1020164
5.205	97410	5.205	1017782
5.208	98777	5.208	1018178
5.212	98871	5.212	1019301
5.215	97099	5.215	1019915
5.219	97612	5.219	1020023
5.222	97317	5.222	1021031
5.226	97293	5.225	1018621
5.229	99093	5.229	1023571
5.232	97424	5.232	1024925
5.236	98365	5.236	1021866
5.239	97659	5.239	1020461
5.243	97131	5.243	1018265
5.246	98217	5.246	1015897
5.25	98018	5.249	1017253
5.253	97713	5.253	1021926
5.256	97667	5.256	1014681
5.26	97159	5.26	1022037
5.263	98560	5.263	1022287
5.267	99281	5.267	1020139
5.27	97953	5.27	1026256
5.274	97703	5.273	1020859
5.277	98890	5.277	1024253
5.28	97093	5.28	1025272
5.284	97405	5.284	1021855
5.287	97636	5.287	1016888
5.291	97717	5.291	1018781
5.294	98010	5.294	1017589
5.298	97886	5.297	1021947
5.301	97697	5.301	1020362
5.304	96504	5.304	1022200
5.308	98470	5.308	1023698
5.311	97403	5.311	1024511
5.315	98945	5.315	1019615
5.318	98334	5.318	1021822
5.322	98438	5.321	1022168
5.325	97172	5.325	1020996
5.328	97065	5.328	1020528
5.332	97607	5.332	1021064
5.335	97647	5.335	1022340
5.339	97514	5.339	1025138
5.342	98646	5.342	1026430
5.346	97586	5.346	1025140
5.349	97506	5.349	1030085
5.353	97614	5.352	1025238
5.356	97890	5.356	1023541
5.359	97199	5.359	1023499
5.363	98456	5.363	1023267
5.366	97886	5.366	1023575
5.37	98097	5.37	1023494
5.373	98132	5.373	1022794
5.377	97918	5.376	1026717
5.38	98320	5.38	1022529
5.383	97635	5.383	1027702
5.387	98136	5.387	1023075
5.39	98143	5.39	1021893
5.394	97490	5.394	1022692
5.397	97482	5.397	1024196
5.401	99182	5.4	1024004
5.404	97270	5.404	1021314
5.407	97760	5.407	1025818
5.411	98415	5.411	1022642
5.414	98148	5.414	1023596
5.418	97620	5.418	1026805
5.421	98137	5.421	1022271
5.425	97736	5.424	1025207
5.428	98814	5.428	1026553
5.431	98001	5.431	1024561
5.435	97474	5.435	1023069
5.438	97172	5.438	1024374
5.442	97355	5.442	1025535
5.445	97733	5.445	1027920
5.449	97636	5.448	1026981
5.452	97424	5.452	1023027
5.455	98317	5.455	1023010
5.459	97630	5.459	1021094
5.462	97020	5.462	1022084
5.466	97060	5.466	1023552
5.469	97572	5.469	1027677
5.473	99428	5.472	1030752
5.476	96853	5.476	1025684
5.479	97734	5.479	1025389
5.483	97636	5.483	1027809
5.486	97221	5.486	1027649
5.49	96974	5.49	1026481
5.493	97736	5.493	1027559
5.497	98455	5.497	1027612
5.5	98718	5.5	1025728
5.504	97828	5.503	1030731
5.507	96691	5.507	1022880
5.51	98957	5.51	1025012
5.514	97239	5.514	1025306
5.517	97712	5.517	1032305
5.521	97275	5.521	1029473
5.524	98111	5.524	1028200
5.528	98112	5.527	1026618
5.531	98846	5.531	1027084
5.534	98931	5.534	1025728
5.538	98846	5.538	1027757
5.541	97508	5.541	1029175
5.545	97440	5.545	1024002
5.548	97170	5.548	1027792
5.552	97502	5.551	1022910
5.555	98278	5.555	1027490
5.558	98772	5.558	1028302
5.562	97483	5.562	1027739
5.565	97743	5.565	1029970
5.569	96841	5.569	1028125
5.572	97853	5.572	1029749
5.576	98611	5.575	1024883
5.579	97102	5.579	1024950
5.582	97353	5.582	1029373
5.586	98095	5.586	1028693
5.589	97267	5.589	1030573
5.593	98336	5.593	1027724
5.596	98485	5.596	1028548
5.6	97881	5.599	1025511
5.603	99159	5.603	1027659
5.606	98314	5.606	1028699
5.61	98496	5.61	1026134
5.613	98802	5.613	1027260
5.617	96753	5.617	1029267
5.62	97751	5.62	1029961
5.624	97829	5.623	1026651
5.627	97643	5.627	1028227
5.63	96620	5.63	1029054
5.634	98538	5.634	1032346
5.637	97959	5.637	1035877
5.641	98695	5.641	1028371
5.644	98823	5.644	1030375
5.648	98419	5.648	1030648
5.651	98513	5.651	1026428
5.655	97294	5.654	1029906
5.658	96945	5.658	1024683
5.661	97189	5.661	1029255
5.665	97559	5.665	1031264
5.668	98631	5.668	1027236
5.672	97810	5.672	1032782
5.675	97782	5.675	1032677
5.679	98301	5.678	1027286
5.682	97435	5.682	1031848
5.685	97998	5.685	1027648
5.689	99071	5.689	1032540
5.692	97287	5.692	1030682
5.696	97784	5.696	1033037
5.699	99108	5.699	1029018
5.703	97408	5.702	1031263
5.706	98483	5.706	1031482
5.709	98308	5.709	1033710
5.713	98113	5.713	1033769
5.716	98140	5.716	1032885
5.72	96241	5.72	1030936
5.723	98238	5.723	1029918
5.727	97815	5.726	1032405
5.73	97994	5.73	1026681
5.733	99174	5.733	1032627
5.737	97746	5.737	1029899
5.74	98499	5.74	1032634
5.744	97376	5.744	1032716
5.747	97937	5.747	1028913
5.751	96598	5.75	1032032
5.754	98414	5.754	1036069
5.757	98095	5.757	1031794
5.761	97797	5.761	1034674
5.764	97510	5.764	1030489
5.768	97646	5.768	1034000
5.771	97751	5.771	1037001
5.775	98180	5.774	1034094
5.778	97066	5.778	1030491
5.781	97411	5.781	1027798
5.785	99125	5.785	1030461
5.788	97545	5.788	1029192
5.792	98510	5.792	1034308
5.795	97706	5.795	1031919
5.799	97214	5.799	1032567
5.802	97138	5.802	1033878
5.806	99035	5.805	1026300
5.809	97635	5.809	1031244
5.812	98746	5.812	1033274
5.816	97816	5.816	1034732
5.819	97392	5.819	1030192
5.823	98145	5.823	1034423
5.826	98611	5.826	1027853
5.83	99066	5.829	1032294
5.833	96625	5.833	1031372
5.836	97917	5.836	1032623
5.84	98129	5.84	1033759
5.843	98412	5.843	1031253
5.847	96614	5.847	1032397
5.85	97177	5.85	1036865
5.854	98190	5.853	1030213
5.857	97438	5.857	1035684
5.86	97332	5.86	1035193
5.864	96894	5.864	1030985
5.867	97954	5.867	1033960
5.871	98769	5.871	1037063
5.874	98952	5.874	1030551
5.878	97912	5.877	1035150
5.881	97488	5.881	1032571
5.884	97376	5.884	1031885
5.888	97934	5.888	1030964
5.891	98328	5.891	1029392
5.895	97731	5.895	1035714
5.898	98175	5.898	1033989
5.902	98680	5.901	1030833
5.905	97129	5.905	1031985
5.908	97571	5.908	1036900
5.912	98430	5.912	1032559
5.915	97485	5.915	1031377
5.919	97972	5.919	1032990
5.922	97256	5.922	1032169
5.926	97966	5.925	1034299
5.929	98365	5.929	1036062
5.932	99365	5.932	1031419
5.936	97618	5.936	1035617
5.939	98373	5.939	1035047
5.943	96843	5.943	1035690
5.946	98796	5.946	1038168
5.95	98500	5.95	1029516
5.953	98548	5.953	1034593
5.957	98738	5.956	1034196
5.96	98530	5.96	1035505
5.963	98647	5.963	1037667
5.967	98349	5.967	1037541
5.97	98672	5.97	1037619
5.974	96645	5.974	1035598
5.977	97812	5.977	1038687
5.981	97166	5.98	1030009
5.984	97556	5.984	1035870
5.987	97441	5.987	1037510
5.991	97301	5.991	1036449
5.994	97393	5.994	1031376
5.998	98042	5.998	1033112
6.001	97291	6.001	1034583
6.005	98309	6.004	1035168
6.008	97451	6.008	1036741
6.011	97636	6.011	1033406
6.015	99555	6.015	1032263
6.018	97459	6.018	1034829
6.022	97414	6.022	1035421
6.025	98125	6.025	1040064
6.029	97738	6.028	1036140
6.032	97300	6.032	1035735
6.035	98112	6.035	1036082
6.039	97952	6.039	1030694
6.042	99372	6.042	1035603
6.046	98757	6.046	1033293
6.049	97302	6.049	1036023
6.053	99008	6.052	1036580
6.056	98172	6.056	1034327
6.059	98031	6.059	1034927
6.063	97505	6.063	1036370
6.066	98673	6.066	1034843
6.07	97695	6.07	1035774
6.073	97628	6.073	1040196
6.077	97714	6.077	1038367
6.08	98317	6.08	1035699
6.083	96541	6.083	1038741
6.087	97316	6.087	1037489
6.09	99010	6.09	1038861
6.094	97699	6.094	1038927
6.097	97886	6.097	1031810
6.101	97738	6.101	1041097
6.104	97589	6.104	1034226
6.108	98997	6.107	1035261
6.111	97581	6.111	1032883
6.114	97813	6.114	1032893
6.118	97691	6.118	1040041
6.121	98166	6.121	1037999
6.125	98468	6.125	1037518
6.128	98764	6.128	1041895
6.132	98613	6.131	1038968
6.135	97325	6.135	1037537
6.138	97858	6.138	1037233
6.142	97138	6.142	1040989
6.145	99149	6.145	1036282
6.149	97387	6.149	1036572
6.152	98235	6.152	1037377
6.156	97778	6.155	1043073
6.159	97538	6.159	1038559
6.162	98162	6.162	1032254
6.166	98056	6.166	1043198
6.169	97690	6.169	1038653
6.173	97328	6.173	1036921
6.176	97451	6.176	1034925
6.18	98262	6.179	1033967
6.183	98340	6.183	1033577
6.186	97793	6.186	1035930
6.19	96861	6.19	1035063
6.193	98100	6.193	1038342
6.197	98199	6.197	1036968
6.2	97707	6.2	1037868
6.204	97780	6.203	1040803
6.207	98358	6.207	1035451
6.21	97282	6.21	1037365
6.214	98492	6.214	1041359
6.217	97446	6.217	1039065
6.221	96745	6.221	1038420
6.224	96667	6.224	1040194
6.228	97522	6.228	1034893
6.231	97597	6.231	1038293
6.235	98077	6.234	1040727
6.238	96975	6.238	1037594
6.241	98177	6.241	1040522
6.245	98391	6.245	1043196
6.248	97595	6.248	1036632
6.252	97526	6.252	1035839
6.255	98939	6.255	1034793
6.259	97962	6.258	1037878
6.262	98290	6.262	1040508
6.265	97510	6.265	1037383
6.269	97503	6.269	1036455
6.272	97336	6.272	1038532
6.276	98848	6.276	1033590
6.279	98289	6.279	1039219
6.283	97887	6.282	1041460
6.286	98604	6.286	1038175
6.289	96769	6.289	1041096
6.293	98487	6.293	1036004
6.296	98549	6.296	1037491
6.3	98655	6.3	1035020
6.303	98535	6.303	1037301
6.307	97359	6.306	1036325
6.31	97416	6.31	1038583
6.313	98189	6.313	1041361
6.317	99401	6.317	1040415
6.32	97703	6.32	1036308
6.324	97666	6.324	1037755
6.327	97626	6.327	1037985
6.331	97954	6.33	1039058
6.334	98607	6.334	1041152
6.337	98439	6.337	1038163
6.341	97786	6.341	1040491
6.344	98033	6.344	1040087
6.348	96988	6.348	1035266
6.351	97397	6.351	1041343
6.355	98204	6.354	1043562
6.358	97741	6.358	1037719
6.361	98524	6.361	1039382
6.365	97599	6.365	1037592
6.368	98565	6.368	1040484
6.372	98104	6.372	1035560
6.375	97715	6.375	1038949
6.379	98869	6.379	1042075
6.382	97487	6.382	1040181
6.386	96659	6.385	1036444
6.389	97170	6.389	1039560
6.392	96847	6.392	1036669
6.396	97416	6.396	1038542
6.399	98804	6.399	1039629
6.403	98374	6.403	1039635
6.406	96760	6.406	1040205
6.41	98894	6.409	1046677
6.413	97862	6.413	1041020
6.416	98068	6.416	1040049
6.42	98021	6.42	1039841
6.423	98967	6.423	1040377
6.427	97815	6.427	1040129
6.43	98410	6.43	1043216
6.434	97906	6.433	1039836
6.437	97958	6.437	1041290
6.44	98935	6.44	1037767
6.444	97987	6.444	1040990
6.447	98287	6.447	1040318
6.451	98681	6.451	1041279
6.454	98225	6.454	1043865
6.458	97486	6.457	1038422
6.461	97313	6.461	1038061
6.464	98221	6.464	1041224
6.468	98660	6.468	1042348
6.471	98585	6.471	1040393
6.475	98670	6.475	1044796
6.478	97650	6.478	1041323
6.482	98284	6.481	1040259
6.485	97777	6.485	1041133
6.488	98114	6.488	1041007
6.492	97430	6.492	1042822
6.495	96675	6.495	1038396
6.499	97305	6.499	1042028
6.502	98428	6.502	1045707
6.506	98439	6.505	1036609
6.509	97788	6.509	1037428
6.512	98193	6.512	1042432
6.516	97474	6.516	1037390
6.519	98006	6.519	1043448
6.523	97301	6.523	1045365
6.526	98294	6.526	1046646
6.53	96897	6.53	1042920
6.533	97129	6.533	1042716
6.537	97534	6.536	1039524
6.54	97464	6.54	1037482
6.543	96447	6.543	1043248
6.547	98426	6.547	1042656
6.55	98018	6.55	1040381
6.554	97140	6.554	1042756
6.557	98264	6.557	1042096
6.561	97523	6.56	1041073
6.564	98027	6.564	1039226
6.567	97838	6.567	1039196
6.571	98447	6.571	1046926
6.574	97003	6.574	1038746
6.578	97235	6.578	1046164
6.581	97609	6.581	1041930
6.585	98207	6.584	1041454
6.588	97708	6.588	1045444
6.591	98782	6.591	1037488
6.595	98000	6.595	1041474
6.598	97687	6.598	1040593
6.602	97865	6.602	1045136
6.605	99664	6.605	1040604
6.609	99575	6.608	1046156
6.612	97564	6.612	1042195
6.615	97867	6.615	1044727
6.619	96738	6.619	1046069
6.622	97997	6.622	1040720
6.626	97968	6.626	1045887
6.629	99137	6.629	1040044
6.633	97753	6.632	1041215
6.636	97408	6.636	1042762
6.639	98299	6.639	1038915
6.643	98114	6.643	1040083
6.646	97721	6.646	1043501
6.65	96712	6.65	1036460
6.653	96945	6.653	1041881
6.657	97341	6.656	1041731
6.66	97431	6.66	1044915
6.663	96877	6.663	1046410
6.667	98039	6.667	1042229
6.67	98274	6.67	1039432
6.674	97185	6.674	1040228
6.677	97440	6.677	1044650
6.681	97902	6.681	1042452
6.684	97296	6.684	1043472
6.688	98114	6.687	1041761
6.691	98329	6.691	1042357
6.694	98065	6.694	1043031
6.698	96869	6.698	1043083
6.701	97649	6.701	1038952
6.705	97342	6.705	1042609
6.708	96682	6.708	1039378
6.712	97417	6.711	1043364
6.715	98551	6.715	1045806
6.718	98724	6.718	1043336
6.722	97261	6.722	1040994
6.725	98261	6.725	1043049
6.729	98283	6.729	1041718
6.732	98827	6.732	1045212
6.736	98241	6.735	1036963
6.739	97413	6.739	1039529
6.742	97502	6.742	1044515
6.746	98255	6.746	1036785
6.749	97217	6.749	1047453
6.753	97613	6.753	1042979
6.756	97592	6.756	1044393
6.76	98186	6.759	1044831
6.763	97353	6.763	1043278
6.766	97802	6.766	1043981
6.77	97305	6.77	1040481
6.773	98353	6.773	1044981
6.777	97931	6.777	1045641
6.78	98672	6.78	1038197
6.784	97419	6.783	1040491
6.787	97647	6.787	1040868
6.79	97973	6.79	1038324
6.794	97712	6.794	1040343
6.797	97147	6.797	1039407
6.801	97998	6.801	1042238
6.804	98198	6.804	1041085
6.808	97783	6.807	1038272
6.811	98932	6.811	1044594
6.814	97455	6.814	1041310
6.818	98072	6.818	1045417
6.821	98442	6.821	1040448
6.825	97272	6.825	1041018
6.828	98077	6.828	1045674
6.832	97417	6.832	1041156
6.835	96574	6.835	1044431
6.839	97771	6.838	1047569
6.842	97937	6.842	1042513
6.845	98059	6.845	1040717
6.849	98387	6.849	1040138
6.852	99016	6.852	1037580
6.856	96901	6.856	1042623
6.859	97771	6.859	1040117
6.863	97618	6.862	1042223
6.866	97546	6.866	1044669
6.869	98588	6.869	1045807
6.873	97888	6.873	1040280
6.876	98470	6.876	1044811
6.88	99362	6.88	1040207
6.883	97948	6.883	1044756
6.887	97226	6.886	1040179
6.89	97593	6.89	1037720
6.893	97453	6.893	1038240
6.897	98376	6.897	1042857
6.9	97843	6.9	1040685
6.904	97130	6.904	1044180
6.907	98543	6.907	1044107
6.911	98069	6.91	1044289
6.914	98399	6.914	1046537
6.917	98235	6.917	1045860
6.921	98732	6.921	1041949
6.924	98714	6.924	1043869
6.928	97850	6.928	1041968
6.931	97548	6.931	1046665
6.935	97811	6.934	1045449
6.938	97865	6.938	1048126
6.941	98628	6.941	1042586
6.945	98030	6.945	1045547
[truncated: 5,260 more rows]

## Sheet: Figure 7b
Figure 7b
x	y
2.6	147.439
3.3663	67.5136
5.3491	0.89483
6.4237	46.3485
6.9427	8.71383
9.2	18.0531
9.8	24.7769
10.4	26.4173
11.1	65.489
12.293	867.36
13.1	82030.3
14.6	2499.94
16.1	44870.1
17.1	40.4686
18.1	1209.75
19.2	53.1607
20.1463	2.33722
20.9571	4.40883
24.0531	2.32743
25.6	22.8961
27.3	467.516
28.1	28409
29.1	3512101
30.0993	19322.4
31	6359.94
33.1	69.1572
33.7447	5.23712
35	2.32629
35.3	14.3032
37.8	16.9228
39.2	74.9585
41.245	2.82491
41.937	29.604
43.2	29.0379
46	7.75311
48	8.82645
48.9	22.4251
49.7	9.28062
51.4	21.1665
52.7	3.13514
53.7	2.02197
54.8	0.73948
55.6	11.2816
56.1	14.9722
56.9	10.1524
57.4	12.5617
59	11.4753
60.2	13.6346
60.8	23.0782
61.6	6.25919
62.5	12.2186
63.3	4.3102
64.1	8.9333
64.833	5.05625
65.3	4.24945
66.7	13.1838
68	16.5544

## Sheet: Figure 7c
Figure 7c
Figure 7c			inset pf Figure 7c left			inset of Figure 7c middle			inset of Figure 7c right
x	y		x	y		x	y		x	y
0.091	102324		3.3	18.0421		3.3	14.1819		5	183.816
0.095	102411		5.3	28.9295		5.1	2.70516		5.5	183.49
0.098	102541		5.9	25.1794		5.7	3.43311		6.3	145.808
0.102	101626		6.4	24.17		9	22.8492		9.1	111.304
0.105	101432		9.7	16.7174		9.4	22.6419		9.9	93.7859
0.108	101192		10.3	23.0156		10.1	18.137		13.1	227044
0.112	101178		11.2	15.906		10.8	82.5867		16.1	602765
0.115	101344		12.1	5024.19		11.3	226.32		17.1	280.582
0.119	102369		13.1	19163.2		12.1	37366.2		18.1	3058.31
0.122	102243		14.1	47987.5		13.1	3871.28		19.2	117.274
0.126	101290		15.1	227393		14.1	988.839		19.9	57.2639
0.129	101315		16.1	291750		16.1	25799.2		20.9	72.9335
0.132	102772		17.1	2918.54		18.1	68.4019		22.6	61453.1
0.136	103047		19.3	43.2491		21.4	2.6795		23.6	1972.59
0.139	101578		20.3	17.8878		22.3	6.56139		24.4	103.549
0.143	101337		20.9	2.85516		23.3	60.3516		25.2	117.168
0.146	101235		22	12.5562		24.9	18.9662		25.7	176.166
0.15	102192		23	30.9128		25.4	8.07879		29.1	2.19942e+06
0.153	101107		24.1	23.8973		27.2	2327.05		30.1	6387.46
0.156	102184		25.4	3.45017		28	1.86173e+06		31.1	15781.9
0.16	101718		25.9	29.7058		29	190175		32.1	6927.62
0.163	102200		27.1	64.3787		30.1	5307.68		33	49.9725
0.167	101746		28	1420		31	2604.07		34.1	290.732
0.17	101208		29	493.044		33	13.8846		34.9	31.0272
0.174	100905		30	166.946		33.7	9.41486		35.7	7.02588
0.177	101192		31	72.5664		35.4	3.81183		36.6	2.36309
0.18	101698		33.2	15.315		35.9	3.46194		37.1	26.968
0.184	101212		34.1	14.8114		38.5	11.4389		39.2	57.5954
0.187	101486		35.8	14.3946		39.2	24.505		41.3	207.129
0.191	101713		36.9	14.501		41.3	7.3192		45.1	8.38637e+06
0.194	100798		38.2	19.888		41.9	22.4852		46.1	175686
0.198	101403		38.7	24.6693		42.5	14.7538		47.1	194063
0.201	101917		40.9	8.90103		43.1	3.64045		48.1	2560.63
0.204	100481		42.2	18.314		44	1126.93		49.1	7048.74
0.208	102380		43.2	13.4693		45	51.4536		50.2	17.9828
0.211	101882		47.8	11.5133		46.4	13.2579		50.7	5.17705
0.215	101866		48.5	0.32669		47.9	11.2073		51.2	13.0605
0.218	101120		49.5	13.9799		48.4	16.8213		51.7	5.65574
0.222	102352		51.1	5.07351		49.7	10.8133		52.7	4.04887
0.225	101441		51.9	8.67121		50.3	14.848		53.3	5.12119
0.228	101682		52.9	3.58558		51.5	7.58589		54.2	11.8581
0.232	100990		53.6	4.31958		52.1	18.7151		55	16.2587
0.235	100291		54.6	14.3515		52.9	14.7784		56.2	13.1594
0.239	102221		56.2	11.0959		53.5	14.0976		57.1	26.7364
0.242	101027		57.1	11.8874		54.5	5.49439		58.1	70.524
0.246	101375		58.8	1.37403		56	5.15539		59.2	15.2231
0.249	101757		60.6	4.7447		57.2	18.9419		59.8	17.2965
0.253	100307		61.1	7.61933		57.9	10.673		60.4	13.6062
0.256	101479		61.5	1.65259		58.9	13.4377		61.1	27.5577
0.259	100970		62	2.23919		60.8	1.83396		61.9	10.5697
0.263	99599		62.5	8.61735		62	6.74813		62.7	11.205
0.266	102611		63.5	15.6508		62.6	6.32835		64.1	19.2719
0.27	101138		64.7	12.5478		63.9	7.74204		64.7	11.4352
0.273	100421		65.6	14.5397		65.6	0.91564		65.2	15.966
0.277	100914		68	0.37976		66.2	6.34679		66.3	11.8674
0.28	101662		69	52.2966		67.5	9.43872		67.1	19.206
0.283	101338					68.2	19.4469
0.287	100948					69	116.568
0.29	101444
0.294	100740
0.297	100202
0.301	100604
0.304	101108
0.307	101168
0.311	100997
0.314	100689
0.318	101073
0.321	102786
0.325	101202
0.328	99832
0.331	100629
0.335	101185
0.338	100244
0.342	100974
0.345	101311
0.349	101107
0.352	101580
0.355	101130
0.359	100891
0.362	101910
0.366	100243
0.369	101679
0.373	101385
0.376	100616
0.379	101299
0.383	100639
0.386	101448
0.39	100595
0.393	100658
0.397	100980
0.4	100930
0.404	101058
0.407	101301
0.41	100138
0.414	101696
0.417	100772
0.421	101250
0.424	100392
0.428	100751
0.431	99888
0.434	100498
0.438	100281
0.441	99979
0.445	101274
0.448	100678
0.452	99042
0.455	100882
0.458	99676
0.462	100497
0.465	101039
0.469	101194
0.472	100593
0.476	100783
0.479	100455
0.482	100344
0.486	100308
0.489	99731
0.493	100920
0.496	100286
0.5	99733
0.503	100514
0.506	101191
0.51	100036
0.513	99656
0.517	101371
0.52	101199
0.524	102032
0.527	101377
0.53	100098
0.534	100675
0.537	100496
0.541	101092
0.544	102025
0.548	100980
0.551	99685
0.555	100731
0.558	100054
0.561	100585
0.565	100770
0.568	100813
0.572	100488
0.575	100429
0.579	101340
0.582	101219
0.585	102049
0.589	100587
0.592	100672
0.596	100025
0.599	100668
0.603	100128
0.606	102371
0.609	100457
0.613	100800
0.616	100582
0.62	100868
0.623	101601
0.627	100843
0.63	102404
0.633	101019
0.637	101200
0.64	101391
0.644	101175
0.647	100510
0.651	102256
0.654	100475
0.657	101080
0.661	101397
0.664	101538
0.668	99940
0.671	101337
0.675	100215
0.678	100827
0.681	102055
0.685	101320
0.688	100282
0.692	101274
0.695	101585
0.699	102080
0.702	101055
0.706	100656
0.709	101824
0.712	100108
0.716	101937
0.719	101050
0.723	99732
0.726	99596
0.73	101425
0.733	100847
0.736	101436
0.74	100790
0.743	99716
0.747	100310
0.75	101129
0.754	100778
0.757	101103
0.76	101085
0.764	100949
0.767	102284
0.771	102323
0.774	101154
0.778	101502
0.781	100084
0.784	100126
0.788	100827
0.791	100692
0.795	101062
0.798	101562
0.802	100948
0.805	101165
0.808	100812
0.812	101088
0.815	102030
0.819	99636
0.822	101043
0.826	100683
0.829	101909
0.832	100870
0.836	101192
0.839	101270
0.843	101669
0.846	101078
0.85	100588
0.853	101582
0.857	100411
0.86	101675
0.863	100874
0.867	102264
0.87	101349
0.874	101866
0.877	101253
0.881	102083
0.884	100918
0.887	101078
0.891	101015
0.894	101135
0.898	101555
0.901	102047
0.905	101437
0.908	100951
0.911	99869
0.915	100152
0.918	99976
0.922	101855
0.925	101570
0.929	101023
0.932	100068
0.935	100517
0.939	100793
0.942	100453
0.946	99642
0.949	100756
0.953	100161
0.956	101597
0.959	101841
0.963	101092
0.966	100281
0.97	100694
0.973	99506
0.977	100564
0.98	100247
0.983	100539
0.987	102059
0.99	101024
0.994	101372
0.997	102240
1.001	100557
1.004	100712
1.008	102291
1.011	100384
1.014	102493
1.018	101427
1.021	102288
1.025	100538
1.028	100395
1.032	99636
1.035	101318
1.038	100951
1.042	101189
1.045	101213
1.049	100522
1.052	102431
1.056	102192
1.059	100159
1.062	100778
1.066	100387
1.069	99578
1.073	101707
1.076	101039
1.08	101050
1.083	100537
1.086	100341
1.09	100713
1.093	101370
1.097	101064
1.1	100070
1.104	100601
1.107	101265
1.11	99982
1.114	100507
1.117	99795
1.121	100657
1.124	101784
1.128	100811
1.131	101632
1.135	100538
1.138	100861
1.141	102306
1.145	100375
1.148	100502
1.152	101062
1.155	100624
1.159	100547
1.162	101712
1.165	100544
1.169	100126
1.172	101583
1.176	101005
1.179	102099
1.183	101548
1.186	100813
1.189	101344
1.193	101794
1.196	101370
1.2	100910
1.203	101114
1.207	100564
1.21	102167
1.213	100772
1.217	101140
1.22	101581
1.224	101455
1.227	101822
1.231	101015
1.234	102119
1.237	101426
1.241	101457
1.244	100935
1.248	101132
1.251	100869
1.255	100847
1.258	99920
1.261	102464
1.265	100382
1.268	101979
1.272	101099
1.275	100534
1.279	100878
1.282	100130
1.286	101180
1.289	100390
1.292	99611
1.296	100401
1.299	101689
1.303	101509
1.306	101974
1.31	101743
1.313	101207
1.316	100762
1.32	100996
1.323	100919
1.327	100766
1.33	100397
1.334	102023
1.337	101334
1.34	101193
1.344	101487
1.347	101035
1.351	100415
1.354	100794
1.358	101760
1.361	100775
1.364	100914
1.368	101057
1.371	101129
1.375	101885
1.378	101119
1.382	100392
1.385	102625
1.388	100873
1.392	101056
1.395	101093
1.399	101233
1.402	102148
1.406	99911
1.409	100980
1.412	101996
1.416	100756
1.419	101199
1.423	101731
1.426	100101
1.43	101642
1.433	100872
1.437	101243
1.44	101377
1.443	100911
1.447	102070
1.45	102044
1.454	100188
1.457	100806
1.461	101297
1.464	101234
1.467	101252
1.471	101648
1.474	101259
1.478	101979
1.481	101836
1.485	100653
1.488	100929
1.491	100528
1.495	100060
1.498	102392
1.502	102033
1.505	101671
1.509	101721
1.512	101429
1.515	101486
1.519	101125
1.522	100009
1.526	101201
1.529	101634
1.533	101486
1.536	101770
1.539	100521
1.543	100095
1.546	101752
1.55	101679
1.553	101263
1.557	102132
1.56	102707
1.563	101529
1.567	102747
1.57	100931
1.574	102188
1.577	101859
1.581	101475
1.584	103902
1.588	103374
1.591	103578
1.594	103717
1.598	103757
1.601	103845
1.605	102524
1.608	102689
1.612	103147
1.615	103706
1.618	104242
1.622	103954
1.625	103919
1.629	103299
1.632	103993
1.636	103508
1.639	104915
1.642	105876
1.646	106114
1.649	103645
1.653	104619
1.656	104282
1.66	104904
1.663	103649
1.666	103538
1.67	103564
1.673	104171
1.677	103364
1.68	105400
1.684	103689
1.687	103016
1.69	105497
1.694	105033
1.697	104133
1.701	104141
1.704	104448
1.708	104431
1.711	104727
1.714	104588
1.718	104406
1.721	103450
1.725	104414
1.728	104535
1.732	103852
1.735	103900
1.739	103976
1.742	103994
1.745	105006
1.749	106303
1.752	107844
1.756	114825
1.759	132044
1.763	162830
1.766	223728
1.769	331636
1.773	509704
1.776	777220
1.78	1157017
1.783	1633773
1.787	2169711
1.79	2714255
1.793	3184716
1.797	3542281
1.8	3756427
1.804	3846229
1.807	3822551
1.811	3705054
1.814	3531052
1.817	3320159
1.821	3079235
1.824	2868015
1.828	2654614
1.831	2449671
1.835	2273671
1.838	2113322
1.841	1961058
1.845	1825830
1.848	1708391
1.852	1593785
1.855	1498296
1.859	1400637
1.862	1319437
1.865	1238127
1.869	1169837
1.872	1106027
1.876	1044980
1.879	986144
1.883	925906
1.886	880933
1.89	834296
1.893	786867
1.896	739278
1.9	698892
1.903	657029
1.907	618494
1.91	577825
1.914	530831
1.917	485915
1.92	440783
1.924	398146
1.927	356337
1.931	318837
1.934	283730
1.938	255405
1.941	230196
1.944	209002
1.948	188710
1.951	173377
1.955	161051
1.958	151408
1.962	142472
1.965	133811
1.968	129551
1.972	123796
1.975	118839
1.979	116518
1.982	113046
1.986	111325
1.989	108418
1.992	107507
1.996	105191
1.999	103416
2.003	101840
2.006	101860
2.01	100810
2.013	99814
2.016	100646
2.02	99973
2.023	98253
2.027	98408
2.03	97472
2.034	98805
2.037	97251
2.041	97917
2.044	97744
2.047	98278
2.051	96941
2.054	96379
2.058	97492
2.061	95799
2.065	96579
2.068	97716
2.071	96388
2.075	97263
2.078	96722
2.082	96538
2.085	96637
2.089	95978
2.092	96449
2.095	96927
2.099	97855
2.102	98280
2.106	100287
2.109	104299
2.113	115949
2.116	141109
2.119	195504
2.123	309129
2.126	526035
2.13	903871
2.133	1496709
2.137	2299483
2.14	3232986
2.143	4135147
2.147	4884453
2.15	5428993
2.154	5811760
2.157	5990274
2.161	6076132
2.164	6079854
2.168	5977187
2.171	5868264
2.174	5737206
2.178	5555594
2.181	5401089
2.185	5214015
2.188	5029136
2.192	4867917
2.195	4675520
2.198	4503236
2.202	4329622
2.205	4147241
2.209	3986422
2.212	3812902
2.216	3634699
2.219	3480542
2.222	3320763
2.226	3182753
2.229	3033672
2.233	2903890
2.236	2752882
2.24	2632204
2.243	2503219
2.246	2394872
2.25	2270033
2.253	2161615
2.257	2059779
2.26	1951393
2.264	1834070
2.267	1742831
2.27	1638512
2.274	1535694
2.277	1437618
2.281	1332630
2.284	1226318
2.288	1128289
2.291	1028040
2.294	932237
2.298	844841
2.301	755377
2.305	678162
2.308	606604
2.312	541453
2.315	485673
2.319	432098
2.322	389513
2.325	354164
2.329	317817
2.332	288345
2.336	265097
2.339	243281
2.343	223921
2.346	208037
2.349	193908
2.353	181849
2.356	172365
2.36	162633
2.363	154424
2.367	148862
2.37	142565
2.373	136570
2.377	131989
2.38	128213
2.384	125905
2.387	123297
2.391	121369
2.394	119122
2.397	116164
2.401	113799
2.404	114224
2.408	111329
2.411	111546
2.415	111138
2.418	112664
2.421	113808
2.425	118859
2.428	124489
2.432	136236
2.435	150311
2.439	173570
2.442	203374
2.445	242007
2.449	288749
2.452	350829
2.456	410226
2.459	478700
2.463	547359
2.466	618170
2.47	676899
2.473	731703
2.476	771055
2.48	800072
2.483	817734
2.487	823220
2.49	820054
2.494	815793
2.497	800432
2.5	776861
2.504	747764
2.507	722370
2.511	694333
2.514	667235
2.518	642577
2.521	610013
2.524	582699
2.528	560844
2.531	533862
2.535	509301
2.538	491257
2.542	468855
2.545	447050
2.548	429198
2.552	411848
2.555	393435
2.559	379260
2.562	361563
2.566	351170
2.569	337134
2.572	322393
2.576	310850
2.579	297271
2.583	285320
2.586	273517
2.59	263800
2.593	252374
2.596	242106
2.6	231507
2.603	221532
2.607	211651
2.61	202777
2.614	195927
2.617	186846
2.621	179507
2.624	173211
2.627	166757
2.631	161647
2.634	157516
2.638	152107
2.641	148741
2.645	143799
2.648	140876
2.651	136708
2.655	136041
2.658	132604
2.662	129957
2.665	127690
2.669	125711
2.672	126136
2.675	122787
2.679	121660
2.682	120271
2.686	118867
2.689	118589
2.693	117526
2.696	115857
2.699	116161
2.703	115286
2.706	113035
2.71	111301
2.713	113397
2.717	110064
2.72	111085
2.723	110830
2.727	110770
2.73	110132
2.734	110505
2.737	109097
2.741	109015
2.744	109043
2.747	108426
2.751	107914
2.754	108198
2.758	107214
2.761	107404
2.765	107259
2.768	106838
2.772	105516
2.775	106590
2.778	106559
2.782	105119
2.785	106034
2.789	106618
2.792	105374
2.796	104774
2.799	105256
2.802	105027
2.806	105797
2.809	104586
2.813	105079
2.816	105371
2.82	104852
2.823	104732
2.826	104483
2.83	103637
2.833	104109
2.837	104538
2.84	104400
2.844	105207
2.847	104501
2.85	103877
2.854	103936
2.857	104072
2.861	102711
2.864	103066
2.868	103440
2.871	102999
2.874	104099
2.878	104196
2.881	104302
2.885	104234
2.888	103733
2.892	104007
2.895	103574
2.898	102608
2.902	103832
2.905	104563
2.909	102995
2.912	103225
2.916	102703
2.919	102823
2.923	103374
2.926	103086
2.929	103357
2.933	104559
2.936	102666
2.94	102725
2.943	103100
2.947	103649
2.95	102912
2.953	101954
2.957	102630
2.96	102813
2.964	102393
2.967	101657
2.971	103609
2.974	102285
2.977	101360
2.981	103785
2.984	102013
2.988	103318
2.991	102727
2.995	103145
2.998	103010
3.001	102849
3.005	102509
3.008	102068
3.012	102729
3.015	102269
3.019	103165
3.022	102244
3.025	102558
3.029	103133
3.032	102999
3.036	102808
3.039	102159
3.043	101764
3.046	101324
3.049	104134
3.053	102034
3.056	102171
3.06	102565
3.063	103573
3.067	104124
3.07	103353
3.074	102279
3.077	103102
3.08	103384
3.084	104096
3.087	103575
3.091	103007
3.094	102343
3.098	102473
3.101	102896
3.104	103695
3.108	102031
3.111	102562
3.115	103672
3.118	104154
3.122	103322
3.125	102640
3.128	103341
3.132	103079
3.135	102313
3.139	103913
3.142	102813
3.146	101164
3.149	101193
3.152	103494
3.156	102203
3.159	102541
3.163	103155
3.166	101951
3.17	102562
3.173	102679
3.176	101909
3.18	103554
3.183	103696
3.187	103365
3.19	101604
3.194	102834
3.197	101453
3.201	103070
3.204	103852
3.207	103749
3.211	103035
3.214	103599
3.218	103707
3.221	103733
3.225	102923
3.228	102667
3.231	104091
3.235	101871
3.238	103275
3.242	102877
3.245	102578
3.249	102799
3.252	103302
3.255	103212
3.259	103693
3.262	103005
3.266	102594
3.269	103920
3.273	103677
3.276	102144
3.279	105039
3.283	103260
3.286	103763
3.29	104282
3.293	102495
3.297	102942
3.3	103975
3.303	103672
3.307	103786
3.31	104106
3.314	102243
3.317	102715
3.321	102900
3.324	104487
3.327	104587
3.331	104376
3.334	103302
3.338	103925
3.341	103155
3.345	102957
3.348	103667
3.352	103961
3.355	103576
3.358	102869
3.362	103664
3.365	103961
3.369	103848
3.372	103958
3.376	103726
3.379	103859
3.382	103175
3.386	103244
3.389	102814
3.393	103061
3.396	102840
3.4	103872
3.403	103107
3.406	103301
3.41	102474
3.413	103483
3.417	102921
3.42	102927
3.424	103913
3.427	103828
3.43	104851
3.434	102133
3.437	102737
3.441	103062
3.444	104760
3.448	103313
3.451	103593
3.454	104320
3.458	104018
3.461	103509
3.465	104256
3.468	105052
3.472	103815
3.475	104338
3.478	103945
3.482	104346
3.485	103537
3.489	106290
3.492	104565
3.496	102982
3.499	103929
3.503	103806
3.506	103646
3.509	104420
3.513	104655
3.516	103016
3.52	104425
3.523	103732
3.527	104906
3.53	106713
3.533	104281
3.537	103110
3.54	104756
3.544	103972
3.547	103696
3.551	104838
3.554	104013
3.557	103573
3.561	104955
3.564	105174
3.568	103815
3.571	103487
3.575	103673
3.578	104016
3.581	105037
3.585	104081
3.588	105098
3.592	104375
3.595	104301
3.599	103059
3.602	104930
3.605	103891
3.609	104660
3.612	104968
3.616	104116
3.619	104846
3.623	105471
3.626	104919
3.629	104877
3.633	103485
3.636	104426
3.64	103653
3.643	105283
3.647	104985
3.65	103646
3.654	105266
3.657	104767
3.66	105250
3.664	103971
3.667	105797
3.671	103175
3.674	104499
3.678	103709
3.681	105019
3.684	105377
3.688	104376
3.691	106716
3.695	105298
3.698	104886
3.702	104333
3.705	104538
3.708	103528
3.712	104373
3.715	104533
3.719	104418
3.722	104928
3.726	104779
3.729	104874
3.732	104481
3.736	105043
3.739	105601
3.743	105786
3.746	105122
3.75	103462
3.753	105612
3.756	103574
3.76	104609
3.763	104805
3.767	104475
3.77	104774
3.774	105658
3.777	104189
3.78	104562
3.784	105283
3.787	104197
3.791	104964
3.794	104224
3.798	104741
3.801	105190
3.805	104940
3.808	104619
3.811	105354
3.815	104017
3.818	104440
3.822	104232
3.825	105441
3.829	104370
3.832	104796
3.835	104591
3.839	105354
3.842	104362
3.846	105633
3.849	104991
3.853	105087
3.856	104894
3.859	105285
3.863	105574
3.866	105984
3.87	104658
3.873	104953
3.877	104178
3.88	103954
3.883	105650
3.887	105211
3.89	105390
3.894	105600
3.897	105613
3.901	105881
3.904	105038
3.907	105205
3.911	105299
3.914	104078
3.918	105357
3.921	104089
3.925	105201
3.928	104360
3.931	105490
3.935	105873
3.938	105150
3.942	104375
3.945	105756
3.949	105822
3.952	105624
3.956	105779
3.959	105972
3.962	106316
3.966	105318
3.969	105239
3.973	104829
3.976	105245
3.98	106427
3.983	105025
3.986	105748
3.99	105851
3.993	104384
3.997	106112
4	105326
4.004	105387
4.007	105439
4.01	105326
4.014	105835
4.017	106070
4.021	104541
4.024	105784
4.028	106377
4.031	105656
4.034	104988
4.038	105536
4.041	104766
4.045	105031
4.048	105335
4.052	107748
4.055	106082
4.058	105262
4.062	105497
4.065	104320
4.069	106571
4.072	104606
4.076	105082
4.079	106434
4.082	104806
4.086	105991
4.089	106724
4.093	105822
4.096	107188
4.1	105326
4.103	105704
4.107	106204
4.11	105350
4.113	105495
4.117	106833
4.12	107760
4.124	105310
4.127	105940
4.131	105684
4.134	105673
4.137	106764
4.141	105755
4.144	105823
4.148	107189
4.151	105793
4.155	105982
4.158	106732
4.161	106406
4.165	105349
4.168	106545
4.172	105421
4.175	107260
4.179	106554
4.182	105631
4.185	107013
4.189	106596
4.192	105823
4.196	107761
4.199	107053
4.203	107056
4.206	108291
4.209	112207
4.213	113401
4.216	119494
4.22	128760
4.223	141462
4.227	160459
4.23	185552
4.234	219927
4.237	263620
4.24	322575
4.244	393482
4.247	480274
4.251	574549
4.254	687953
4.258	814434
4.261	948370
4.264	1090068
4.268	1229655
4.271	1378642
4.275	1522938
4.278	1656679
4.282	1785082
4.285	1890865
4.288	1984305
4.292	2073796
4.295	2132305
4.299	2186031
4.302	2223974
4.306	2240552
4.309	2264288
4.312	2265685
4.316	2255006
4.319	2237907
4.323	2225481
4.326	2200023
4.33	2161862
4.333	2145855
4.336	2094929
4.34	2056993
4.343	2015554
4.347	1957925
4.35	1917528
4.354	1869253
4.357	1820040
4.36	1772549
4.364	1717652
4.367	1666440
4.371	1631821
4.374	1573504
4.378	1527394
4.381	1483671
4.385	1431578
4.388	1388975
4.391	1335442
4.395	1285977
4.398	1249608
4.402	1204655
4.405	1158859
4.409	1112065
4.412	1074612
4.415	1029806
4.419	993624
4.422	950968
4.426	916179
4.429	880061
4.433	837074
4.436	805390
4.439	773869
4.443	736658
4.446	703970
4.45	674313
4.453	647330
4.457	614378
4.46	590464
4.463	561298
4.467	534759
4.47	512675
4.474	489471
4.477	468614
4.481	446407
4.484	427682
4.487	409513
4.491	389905
4.494	372547
4.498	354598
4.501	342444
4.505	325392
4.508	315629
4.511	302040
4.515	289817
4.518	278888
4.522	269554
4.525	258064
4.529	247022
4.532	240691
4.536	234182
4.539	225122
4.542	219855
4.546	211942
4.549	203852
4.553	200367
4.556	194367
4.56	189283
4.563	185891
4.566	179647
4.57	175321
4.573	172523
4.577	168636
4.58	166024
4.584	160755
4.587	158903
4.59	155851
4.594	155838
4.597	152454
4.601	150871
4.604	148584
4.608	145719
4.611	144398
4.614	142671
4.618	139485
4.621	139413
4.625	137059
4.628	136862
4.632	135635
4.635	133737
4.638	133057
4.642	131039
4.645	130724
4.649	127995
4.652	127907
4.656	127364
4.659	127728
4.662	124959
4.666	124749
4.669	124974
4.673	123379
4.676	124675
4.68	122864
4.683	120381
4.687	121713
4.69	121083
4.693	121562
4.697	120324
4.7	119540
4.704	118139
4.707	119600
4.711	119664
4.714	118324
4.717	117781
4.721	118412
4.724	117935
4.728	117592
4.731	116515
4.735	116272
4.738	116197
4.741	116003
4.745	116950
4.748	117356
4.752	115901
4.755	116775
4.759	115492
4.762	115126
4.765	114936
4.769	113754
4.772	114686
4.776	113755
4.779	116508
4.783	115024
4.786	114667
4.789	113510
4.793	114896
4.796	113908
4.8	113919
4.803	114162
4.807	112826
4.81	114082
4.813	114002
4.817	112450
4.82	113195
4.824	111450
4.827	112381
4.831	114198
4.834	112664
4.838	111774
4.841	113348
4.844	113414
4.848	113499
4.851	112532
4.855	112456
4.858	113350
4.862	113249
4.865	112622
4.868	113280
4.872	112368
4.875	112940
4.879	113027
4.882	112360
4.886	110658
4.889	112636
4.892	113900
4.896	112309
4.899	113261
4.903	112980
4.906	114104
4.91	113287
4.913	111032
4.916	112473
4.92	112477
4.923	111065
4.927	112481
4.93	111999
4.934	113076
4.937	112627
4.94	114022
4.944	113205
4.947	113618
4.951	111226
4.954	113188
4.958	112069
4.961	113486
4.964	111711
4.968	112795
4.971	111201
4.975	111928
4.978	112312
4.982	112908
4.985	112856
4.989	113543
4.992	111676
4.995	114239
4.999	112476
5.002	113803
5.006	112897
5.009	111582
5.013	112726
5.016	112795
5.019	112679
5.023	113128
5.026	113456
5.03	112598
5.033	114090
5.037	113305
5.04	112899
5.043	113245
5.047	113990
5.05	113379
5.054	113581
5.057	113484
5.061	113128
5.064	113380
5.067	113317
5.071	113769
5.074	114479
5.078	112729
5.081	116031
5.085	113658
5.088	113911
5.091	113674
5.095	113393
5.098	115924
5.102	114695
5.105	113948
5.109	115701
5.112	115853
5.115	115632
5.119	115124
5.122	116298
5.126	115419
5.129	115686
5.133	116041
5.136	115226
5.14	118341
5.143	117991
5.146	117671
5.15	118933
5.153	119440
5.157	119043
5.16	120105
5.164	120835
5.167	119299
5.17	120023
5.174	121861
5.177	121724
5.181	123508
5.184	123600
5.188	123637
5.191	123253
5.194	124362
5.198	124229
5.201	124759
5.205	126162
5.208	126696
5.212	126403
5.215	125592
5.218	127108
5.222	127472
5.225	128837
5.229	129048
5.232	128447
5.236	129313
5.239	127656
5.242	129250
5.246	129256
5.249	129113
5.253	129163
5.256	129462
5.26	128524
5.263	128553
5.266	128594
5.27	130230
5.273	128760
5.277	129615
5.28	127332
5.284	128090
5.287	126275
5.291	126931
5.294	127515
5.297	126539
5.301	127302
5.304	126223
5.308	125569
5.311	124792
5.315	124723
5.318	124000
5.321	124226
5.325	124445
5.328	124212
5.332	124771
5.335	122741
5.339	122980
5.342	121664
5.345	121115
5.349	120543
5.352	121430
5.356	120405
5.359	119542
5.363	120282
5.366	119957
5.369	119656
5.373	117321
5.376	118541
5.38	117306
5.383	117241
5.387	117768
5.39	117056
5.393	117730
5.397	117518
5.4	115694
5.404	116214
5.407	116602
5.411	115316
5.414	115228
5.418	114717
5.421	114490
5.424	114231
5.428	113630
5.431	113814
5.435	114586
5.438	115547
5.442	113391
5.445	113317
5.448	112332
5.452	114668
5.455	112942
5.459	113095
5.462	112460
5.466	114086
5.469	113688
5.472	112055
5.476	112077
5.479	111137
5.483	112035
5.486	111049
5.49	112258
5.493	112784
5.496	113322
5.5	111175
5.503	113349
5.507	111434
5.51	112325
5.514	112388
5.517	113741
5.52	112518
5.524	111454
5.527	113466
5.531	113098
5.534	112360
5.538	112800
5.541	112020
5.544	112399
5.548	111733
5.551	111417
5.555	112654
5.558	111150
5.562	112857
5.565	111642
5.569	112142
5.572	112890
5.575	112270
5.579	113537
5.582	114493
5.586	112492
5.589	113053
5.593	112672
5.596	112060
5.599	112971
5.603	112013
5.606	112469
5.61	112605
5.613	111748
5.617	113219
5.62	112887
5.623	113215
5.627	112433
5.63	112967
5.634	112389
5.637	112605
5.641	111491
5.644	112756
5.647	113278
5.651	112600
5.654	112064
5.658	112355
5.661	111810
5.665	111907
5.668	112521
5.671	111774
5.675	111464
5.678	113209
5.682	111870
5.685	112333
5.689	112826
5.692	112574
5.695	113593
5.699	113355
5.702	112695
5.706	113266
5.709	113281
5.713	113166
5.716	113144
5.72	112128
5.723	112523
5.726	113067
5.73	112468
5.733	112038
5.737	112008
5.74	113754
5.744	111456
5.747	113101
5.75	112678
5.754	112273
5.757	112187
5.761	113177
5.764	112884
5.768	112378
5.771	112872
5.774	112236
5.778	112527
5.781	112261
5.785	113608
5.788	113181
5.792	112190
5.795	112494
5.798	113600
5.802	114191
5.805	113793
5.809	113337
5.812	114125
5.816	112392
5.819	114703
5.822	112035
5.826	113125
5.829	113683
5.833	114554
5.836	114268
5.84	113816
5.843	113280
5.846	113137
5.85	112289
5.853	114170
5.857	113864
5.86	114499
5.864	112713
5.867	113490
5.871	112796
5.874	113683
5.877	112998
5.881	113767
5.884	113487
5.888	112908
5.891	114604
5.895	112850
5.898	114902
5.901	113911
5.905	114010
5.908	115128
5.912	113172
5.915	114314
5.919	113537
5.922	113799
5.925	114282
5.929	114396
5.932	112653
5.936	113996
5.939	114015
5.943	114666
5.946	113962
5.949	113852
5.953	113420
5.956	113498
5.96	114365
5.963	114612
5.967	113939
5.97	113474
5.973	113465
5.977	114496
5.98	113963
5.984	113865
5.987	114201
5.991	114506
5.994	113944
5.997	114140
6.001	113926
6.004	113720
6.008	114572
6.011	113054
6.015	114986
6.018	115430
6.022	113703
6.025	115438
6.028	113930
6.032	114687
6.035	115145
6.039	114179
6.042	113560
6.046	113513
6.049	115290
6.052	113816
6.056	114160
6.059	115011
6.063	114541
6.066	114763
6.07	114632
6.073	114935
6.076	114265
6.08	114937
6.083	114360
6.087	113877
6.09	112934
6.094	113792
6.097	116179
6.1	114846
6.104	115241
6.107	114725
6.111	114513
6.114	115103
6.118	114308
6.121	114895
6.124	115449
6.128	114478
6.131	115086
6.135	115459
6.138	113950
6.142	114029
6.145	115332
6.148	115317
6.152	115643
6.155	115756
6.159	114959
6.162	115786
6.166	114551
6.169	115095
6.173	114185
6.176	115473
6.179	114435
6.183	114605
6.186	115487
6.19	115354
6.193	116762
6.197	116276
6.2	114562
6.203	114829
6.207	115746
6.21	114299
6.214	114731
6.217	116523
6.221	115509
6.224	114477
6.227	116728
6.231	115387
6.234	115648
6.238	115375
6.241	116495
6.245	117047
6.248	115104
6.251	115918
6.255	115936
6.258	116660
6.262	116380
6.265	115870
6.269	114798
6.272	115119
6.275	115944
6.279	117771
6.282	117197
6.286	116325
6.289	116993
6.293	116745
6.296	116909
6.299	117146
6.303	116410
6.306	116616
6.31	117906
6.313	118250
6.317	117413
6.32	117006
6.324	117809
6.327	118225
6.33	118411
6.334	119438
6.337	120830
6.341	118469
6.344	117886
6.348	117827
6.351	120056
6.354	117780
6.358	121876
6.361	121473
6.365	121666
6.368	120614
6.372	121429
6.375	120792
6.378	120887
6.382	120791
6.385	121757
6.389	122192
6.392	123640
6.396	121360
6.399	122303
6.402	123148
6.406	122811
6.409	123392
6.413	123482
6.416	123732
6.42	124167
6.423	123401
6.426	124890
6.43	124676
6.433	125375
6.437	124592
6.44	124767
6.444	123589
6.447	124404
6.451	124892
6.454	125633
6.457	125347
6.461	124356
6.464	124883
6.468	124988
6.471	124376
6.475	124627
6.478	125315
6.481	124193
6.485	125511
6.488	124811
6.492	124764
6.495	124314
6.499	124708
6.502	123581
6.505	123334
6.509	123535
6.512	124124
6.516	123662
6.519	123890
6.523	123069
6.526	124184
6.529	122672
6.533	123435
6.536	122838
6.54	120738
6.543	123476
6.547	121326
6.55	121884
6.553	121859
6.557	122168
6.56	121433
6.564	120799
6.567	121698
6.571	121376
6.574	120537
6.577	120366
6.581	120204
6.584	120141
6.588	120129
6.591	120112
6.595	120401
6.598	120332
6.602	120102
6.605	119138
6.608	117466
6.612	119460
6.615	118257
6.619	118875
6.622	119124
6.626	118828
6.629	118403
6.632	118097
6.636	117685
6.639	118594
6.643	118198
6.646	117248
6.65	117852
6.653	117867
6.656	116754
6.66	117310
6.663	117585
6.667	116961
6.67	116613
6.674	116421
6.677	115648
6.68	116854
6.684	115930
6.687	116743
6.691	117531
6.694	117107
6.698	117545
6.701	116684
6.704	116419
6.708	116443
6.711	116024
6.715	116034
6.718	114982
6.722	115336
6.725	115000
6.728	115610
6.732	116581
6.735	115597
6.739	115616
6.742	116025
6.746	115789
6.749	116093
6.753	116573
6.756	115005
6.759	115205
6.763	114412
6.766	115247
6.77	114643
6.773	115128
6.777	115474
6.78	114554
6.783	114668
6.787	115074
6.79	114227
6.794	114903
6.797	115549
6.801	114424
6.804	115262
6.807	115482
6.811	114571
6.814	115270
6.818	114022
6.821	116242
6.825	114334
6.828	114430
6.831	115151
6.835	115712
6.838	113823
6.842	114928
6.845	114382
6.849	114248
6.852	115301
6.855	115136
6.859	114618
6.862	115703
6.866	114987
6.869	115153
6.873	115784
6.876	114779
6.879	116355
6.883	114763
6.886	114172
6.89	114724
6.893	114528
6.897	115538
6.9	115748
6.904	114327
6.907	114246
6.91	115267
6.914	114245
6.917	114282
6.921	115433
6.924	114614
6.928	114339
6.931	114449
6.934	115279
6.938	114506
6.941	113808
[truncated: 5,261 more rows]
