# Supplementary material for: Designing reliable and accurate isotope-tracer experiments for CO2 photoreduction
Source: Nat Commun. 2023 May 3;14:2534. doi: 10.1038/s41467-023-38052-0 (PMC10156805; doi:10.1038/s41467-023-38052-0)
Supplement: Supplementary file 3 — Source Data [file 41467_2023_38052_MOESM3_ESM.zip › Source Data Files/Figure 4.xlsx]

## Sheet: Figure 4a
Figure 4a
TIC			MS1			MS2			MS3			MS4
x	y		x	y		x	y		x	y		x	y
0.091	142072		2.9	182.552		6	21.9554		3.5	209.885		3.5	35.5395
0.095	142496		3.5	37.6028		6.5	20.4876		4.3	15299.4		4.3	2863.51
0.098	142320		6.3	14.4473		7.4	0.16646		5.2	47.8113		5.8	6.95396
0.102	142294		8.2	20.6823		8.2	24.5072		6.8	10.0291		6.7	218.237
0.105	143149		9	19.1557		9	19.1384		7.5	5.14558		8.2	47.4265
0.109	144269		9.5	23.8573		10	26.9386		8.2	211.662		9.6	12.4973
0.112	142598		11.6	11.5561		11	28.8593		8.9	11.7304		12.3	1456.77
0.115	143787		13.2	19.0588		12.2	14.3317		9.8	25.3979		13.2	127564
0.119	144768		15.4	186.64		13.4	330.688		10.4	22.5222		14.7	2347.53
0.122	144516		16.1	25332		14.2	39553.3		11	15.6402		16.1	68629.3
0.126	144110		19.1	27.7813		15.1	173.115		12.4	326.228		17.1	128.286
0.129	144467		20.1	475.705		19.1	23.4999		13.2	85567.3		18.1	1874.96
0.133	145185		20.9	19.3735		20.2	30.4088		14.2	318526		20.1	24.8436
0.136	145283		23	17.7521		21	11.8983		15.2	700285		20.7	18.5344
0.139	145450		24.2	15.4199		21.7	23.7742		16.2	2.5064e+06		21.9	15.9598
0.143	144963		24.8	19.6884		22.5	40.8152		17.2	3.01988e+06		23.2	11.0757
0.146	144602		25.7	12.2957		23.1	5.68078		18.2	12125.7		23.9	28.8531
0.15	145544		26.3	23.8593		23.9	23.4901		19.1	31.4079		24.5	15.1077
0.153	144346		26.9	12.7051		24.7	17.0821		20.1	53.056		27.3	403.969
0.157	144722		29.1	34.7675		27.2	1057.36		20.6	22.5972		28.1	36004.8
0.16	143804		30.3	73.9497		28.1	903613		21.7	24.6611		29.1	4.13279e+06
0.163	144929		31.2	491.512		29.1	7092.26		24	15.6122		30.1	22214.5
0.167	143427		32.1	356091		30.1	345.797		25.2	13.9764		31.1	167229
0.17	144238		33.1	229.837		30.9	15.2339		26.4	24.7692		32.1	48.9221
0.174	143641		34.1	1502.39		33.8	18.6466		27.2	10.8704		33.1	30.1651
0.177	142740		35.2	11.2243		34.8	22.4191		29.1	8372.4		35.9	21.9961
0.181	143452		35.9	100.091		35.3	15.529		30.1	3286.63		36.5	16.0369
0.184	144080		36.9	16.6377		36.9	21.9907		31.1	13717.8		37.6	13.4106
0.187	143136		37.6	24.6111		37.6	22.2335		33.1	96.5138		39.1	50.4834
0.191	141417		38.2	81.4786		38.2	57.3351		34.3	12.7312		40.9	22.7697
0.194	141941		39.1	28.0549		39	3.61462		36	20.9689		41.8	9.53652
0.198	142879		40	24551.6		40	12.9434		36.9	15.1673		42.4	8.75859
0.201	142956		41.2	6.48768		41	9.45064		37.5	12.5017		46	7.92191
0.205	139998		41.8	10.1258		41.9	20.9518		39.1	51.9272		46.7	12.9936
0.208	142841		42.7	13.4387		42.8	13.1176		40.9	13.4016		47.4	9.99938
0.211	141270		43.2	10.0192		46.3	17.2528		41.3	8.99899		48.5	5.54169
0.215	141659		45	25.2102		47	4.47174		43.1	10.5153		49.3	18.3664
0.218	142333		46	4.04328		48.6	11.5452		46.1	23.5743		50.9	14.0418
0.222	142472		47	3.83564		49.9	15.9172		47	17.5414		51.7	12.8526
0.225	141249		48.7	15.1798		51	1.50328		48	13.3402		53.2	22.927
0.229	141923		49.9	25.1363		51.7	16.9473		48.9	9.53115		54.9	4.57561
0.232	142819		50.4	17.1013		52.5	10.8324		51	22.3973		55.6	4.94583
0.235	142744		51.3	12.8859		54.4	3.75908		51.9	9.73472		56.2	4.61837
0.239	141467		52.1	6.78827		54.9	5.38652		53.1	15.8292		57	8.26984
0.242	140336		52.6	10.8385		55.3	5.21816		54.7	9.40752		57.6	6.12804
0.246	142590		53.6	13.9943		56.3	3.69384		55.4	6.01605		58.3	2.25398
0.249	143610		54.4	8.144		57	11.2607		56	20.7169		59.1	4.02747
0.253	140457		54.9	15.003		57.6	5.72711		57.1	4.28093		59.8	9.10158
0.256	140477		56.8	5.09212		58.5	1.43987		57.6	15.301		64.1	4.79824
0.26	142405		57.3	2.65013		59.1	1.54993		58.4	12.2404		64.5	3.70522
0.263	140715		60.5	6.78382		59.7	5.40418		60.7	3.59743		66.2	9.83904
0.266	141675		61.8	7.94767		61.1	5.70144		61.1	3.72229		66.9	7.64487
0.27	141496		62.7	2.09146		61.8	7.29122		61.7	4.14577		67.5	13.7318
0.273	141521		63.9	23.2436		63.1	4.47113		62.1	14.9941
0.277	142093		64.8	0.80882		63.6	10.7727		63.9	15.1687
0.28	142065		65.3	13.4544		64.3	16.0324		64.4	15.743
0.284	141431		65.9	9.34363		65.1	7.48702		65.2	10.501
0.287	141307		66.4	12.2767		66.2	15.2566		66.1	12.6489
0.29	141644		67.5	3.45754		66.8	6.86237
0.294	141411		68	0.48953
0.297	142795		69.9	12.9783
0.301	140815
0.304	140535
0.308	141548
0.311	139262
0.314	141328
0.318	139436
0.321	140803
0.325	139059
0.328	140935
0.332	140434
0.335	140749
0.338	140688
0.342	141727
0.345	141346
0.349	141191
0.352	140959
0.356	140719
0.359	139953
0.362	139688
0.366	140919
0.369	139338
0.373	140776
0.376	139286
0.38	139793
0.383	138328
0.387	139195
0.39	138777
0.393	138555
0.397	139607
0.4	141075
0.404	139186
0.407	139104
0.411	139711
0.414	139663
0.417	139441
0.421	140024
0.424	139081
0.428	139542
0.431	139054
0.435	139446
0.438	138398
0.441	140281
0.445	138279
0.448	138762
0.452	140185
0.455	137495
0.459	139009
0.462	138910
0.465	139161
0.469	139675
0.472	138050
0.476	140646
0.479	140026
0.483	139765
0.486	139396
0.489	139008
0.493	137506
0.496	139378
0.5	139260
0.503	139554
0.507	139967
0.51	138583
0.513	139342
0.517	139717
0.52	138574
0.524	139776
0.527	139379
0.531	138971
0.534	139202
0.538	138306
0.541	139862
0.544	139461
0.548	139140
0.551	137863
0.555	139468
0.558	138310
0.562	139208
0.565	139241
0.568	137919
0.572	138862
0.575	137709
0.579	137999
0.582	138819
0.586	139329
0.589	137633
0.592	138814
0.596	139192
0.599	138845
0.603	138869
0.606	138888
0.61	138180
0.613	137291
0.616	139356
0.62	138342
0.623	137874
0.627	138385
0.63	136566
0.634	138360
0.637	137890
0.64	138186
0.644	138755
0.647	137702
0.651	139666
0.654	139196
0.658	138896
0.661	138671
0.664	139021
0.668	138479
0.671	138642
0.675	137295
0.678	138853
0.682	137882
0.685	138087
0.689	139445
0.692	138672
0.695	138460
0.699	138446
0.702	138570
0.706	138472
0.709	137778
0.713	137462
0.716	139144
0.719	139100
0.723	138705
0.726	138681
0.73	137435
0.733	137485
0.737	138573
0.74	138077
0.743	139636
0.747	137373
0.75	138695
0.754	138275
0.757	139671
0.761	138704
0.764	139983
0.767	138475
0.771	138672
0.774	138776
0.778	138392
0.781	137479
0.785	138955
0.788	138599
0.791	139050
0.795	138142
0.798	138939
0.802	137424
0.805	137876
0.809	137602
0.812	137570
0.815	138517
0.819	138441
0.822	138180
0.826	137541
0.829	137653
0.833	138668
0.836	137258
0.84	135981
0.843	138112
0.846	137662
0.85	137924
0.853	137079
0.857	138806
0.86	138140
0.864	137507
0.867	138512
0.87	139407
0.874	137343
0.877	137303
0.881	138988
0.884	139205
0.888	138510
0.891	138856
0.894	138132
0.898	137781
0.901	138801
0.905	136964
0.908	139473
0.912	137725
0.915	136776
0.918	137220
0.922	137318
0.925	138190
0.929	138647
0.932	138444
0.936	140367
0.939	138163
0.942	137924
0.946	138968
0.949	137025
0.953	139213
0.956	137691
0.96	137920
0.963	137835
0.966	137998
0.97	137311
0.973	137668
0.977	139503
0.98	138123
0.984	137676
0.987	137622
0.991	138325
0.994	138883
0.997	138269
1.001	138644
1.004	139584
1.008	138058
1.011	137728
1.015	138955
1.018	138370
1.021	138505
1.025	138707
1.028	137899
1.032	137043
1.035	137931
1.039	137835
1.042	138568
1.045	139420
1.049	138923
1.052	139984
1.056	138863
1.059	138962
1.063	138953
1.066	138063
1.069	138682
1.073	138964
1.076	138358
1.08	137713
1.083	137554
1.087	137685
1.09	138076
1.093	138422
1.097	138294
1.1	138006
1.104	138682
1.107	137844
1.111	137631
1.114	137321
1.117	138086
1.121	138386
1.124	137251
1.128	137133
1.131	138277
1.135	137259
1.138	137486
1.142	137673
1.145	136909
1.148	137982
1.152	138696
1.155	137573
1.159	138823
1.162	136891
1.166	138846
1.169	139301
1.172	137657
1.176	138698
1.179	137592
1.183	138220
1.186	138279
1.19	138137
1.193	138274
1.196	138692
1.2	137953
1.203	138011
1.207	136874
1.21	138607
1.214	136721
1.217	136544
1.22	138257
1.224	137015
1.227	137365
1.231	137156
1.234	137083
1.238	137970
1.241	137668
1.244	137714
1.248	137798
1.251	137446
1.255	136847
1.258	137660
1.262	138392
1.265	136660
1.268	137629
1.272	138354
1.275	138750
1.279	137502
1.282	137558
1.286	136340
1.289	138696
1.293	136980
1.296	135365
1.299	138365
1.303	137231
1.306	137356
1.31	137972
1.313	136542
1.317	137695
1.32	137868
1.323	135746
1.327	137109
1.33	136417
1.334	137429
1.337	136768
1.341	137687
1.344	137598
1.347	138690
1.351	135983
1.354	137790
1.358	137504
1.361	137122
1.365	138358
1.368	138264
1.371	138011
1.375	138568
1.378	138483
1.382	137346
1.385	137365
1.389	136940
1.392	137669
1.395	137725
1.399	137102
1.402	138784
1.406	137807
1.409	137045
1.413	138210
1.416	137333
1.42	136725
1.423	137790
1.426	136200
1.43	136724
1.433	138012
1.437	136365
1.44	138289
1.444	137906
1.447	136520
1.45	137667
1.454	137341
1.457	137996
1.461	136151
1.464	137799
1.468	138143
1.471	137597
1.474	137725
1.478	138202
1.481	137615
1.485	136416
1.488	138074
1.492	137606
1.495	138070
1.498	137301
1.502	137722
1.505	138297
1.509	138090
1.512	138191
1.516	137093
1.519	137990
1.522	137312
1.526	137378
1.529	137610
1.533	136733
1.536	137516
1.54	138808
1.543	136680
1.546	137811
1.55	138368
1.553	136674
1.557	137585
1.56	138018
1.564	138642
1.567	137395
1.571	137343
1.574	138314
1.577	137844
1.581	138152
1.584	137738
1.588	138372
1.591	136807
1.595	137202
1.598	137345
1.601	137704
1.605	137494
1.608	137572
1.612	137430
1.615	138125
1.619	137381
1.622	138533
1.625	137273
1.629	137777
1.632	136490
1.636	137487
1.639	137280
1.643	136855
1.646	135761
1.649	135758
1.653	136858
1.656	136629
1.66	136687
1.663	137505
1.667	137552
1.67	136518
1.673	137472
1.677	137856
1.68	136925
1.684	138552
1.687	136833
1.691	137551
1.694	137284
1.697	135762
1.701	138379
1.704	136326
1.708	136670
1.711	137271
1.715	135767
1.718	138382
1.722	137850
1.725	138234
1.728	136980
1.732	137393
1.735	136495
1.739	137769
1.742	136655
1.746	136427
1.749	137049
1.752	136874
1.756	135712
1.759	136762
1.763	137174
1.766	137848
1.77	137555
1.773	137394
1.776	138411
1.78	138030
1.783	136631
1.787	137930
1.79	137882
1.794	136736
1.797	138610
1.8	136680
1.804	138376
1.807	136493
1.811	136625
1.814	137559
1.818	137981
1.821	137237
1.824	137957
1.828	137522
1.831	137237
1.835	138084
1.838	137136
1.842	137421
1.845	138220
1.848	136933
1.852	137553
1.855	137040
1.859	136962
1.862	137637
1.866	137882
1.869	137625
1.873	136726
1.876	136937
1.879	136432
1.883	137672
1.886	136450
1.89	136590
1.893	136432
1.897	137182
1.9	135898
1.903	136966
1.907	135892
1.91	136815
1.914	137175
1.917	137212
1.921	138162
1.924	138453
1.927	137106
1.931	136922
1.934	136823
1.938	138929
1.941	137660
1.945	137764
1.948	136685
1.951	136124
1.955	136738
1.958	136992
1.962	137329
1.965	136729
1.969	137163
1.972	137458
1.975	136740
1.979	137005
1.982	138428
1.986	136860
1.989	137153
1.993	135949
1.996	136381
1.999	136989
2.003	137002
2.006	137745
2.01	136968
2.013	135936
2.017	138283
2.02	135831
2.024	137105
2.027	138219
2.03	136524
2.034	138064
2.037	137148
2.041	136581
2.044	137466
2.048	136779
2.051	137874
2.054	136635
2.058	135744
2.061	137030
2.065	137423
2.068	136615
2.072	136788
2.075	137044
2.078	136412
2.082	137192
2.085	137418
2.089	137712
2.092	135965
2.096	137133
2.099	136523
2.102	137273
2.106	136667
2.109	136021
2.113	137190
2.116	137105
2.12	136620
2.123	138867
2.126	137506
2.13	138368
2.133	138147
2.137	136748
2.14	136513
2.144	136585
2.147	137084
2.15	135858
2.154	136356
2.157	136950
2.161	136710
2.164	136962
2.168	136810
2.171	137100
2.175	136110
2.178	137175
2.181	137090
2.185	135521
2.188	137036
2.192	136400
2.195	136269
2.199	136352
2.202	136601
2.205	137312
2.209	137823
2.212	138528
2.216	137133
2.219	136778
2.223	136244
2.226	136656
2.229	137584
2.233	136413
2.236	136804
2.24	137760
2.243	135986
2.247	137121
2.25	137166
2.253	136442
2.257	136143
2.26	136419
2.264	136280
2.267	136592
2.271	136200
2.274	136074
2.277	136698
2.281	136632
2.284	136690
2.288	136219
2.291	136202
2.295	137400
2.298	136534
2.301	137007
2.305	136511
2.308	136279
2.312	135861
2.315	135778
2.319	137010
2.322	136970
2.326	137320
2.329	136145
2.332	135020
2.336	135965
2.339	137513
2.343	136323
2.346	135364
2.35	138048
2.353	136065
2.356	136132
2.36	136367
2.363	135119
2.367	135725
2.37	136841
2.374	135879
2.377	135936
2.38	136696
2.384	136527
2.387	136862
2.391	136593
2.394	136181
2.398	136120
2.401	135061
2.404	136797
2.408	136391
2.411	137253
2.415	136698
2.418	136471
2.422	137066
2.425	136518
2.428	136581
2.432	135143
2.435	136463
2.439	135851
2.442	135712
2.446	136160
2.449	137267
2.453	137193
2.456	136894
2.459	138002
2.463	137510
2.466	137678
2.47	137744
2.473	136417
2.477	137894
2.48	136226
2.483	137066
2.487	137081
2.49	136405
2.494	137160
2.497	137024
2.501	135448
2.504	138086
2.507	137365
2.511	135478
2.514	134981
2.518	136077
2.521	136711
2.525	136038
2.528	135789
2.531	136378
2.535	136478
2.538	135921
2.542	135988
2.545	137323
2.549	135347
2.552	137837
2.555	136211
2.559	137482
2.562	137430
2.566	135283
2.569	136136
2.573	137924
2.576	136384
2.579	136650
2.583	136902
2.586	135334
2.59	135414
2.593	135560
2.597	134978
2.6	137573
2.604	135618
2.607	136351
2.61	135657
2.614	135835
2.617	135920
2.621	136029
2.624	137214
2.628	136642
2.631	136214
2.634	135085
2.638	136270
2.641	134723
2.645	138732
2.648	136677
2.652	137196
2.655	135714
2.658	135575
2.662	135256
2.665	136355
2.669	136465
2.672	136110
2.676	137604
2.679	136444
2.682	136688
2.686	136590
2.689	136934
2.693	136292
2.696	137290
2.7	136118
2.703	136658
2.706	137499
2.71	137793
2.713	137858
2.717	136369
2.72	135690
2.724	136346
2.727	136064
2.73	135521
2.734	135392
2.737	135109
2.741	135182
2.744	135722
2.748	136376
2.751	137307
2.755	136470
2.758	135973
2.761	137720
2.765	136985
2.768	136499
2.772	137773
2.775	135847
2.779	135146
2.782	136620
2.785	135950
2.789	137226
2.792	135715
2.796	136906
2.799	136028
2.803	137071
2.806	136182
2.809	137410
2.813	137185
2.816	136780
2.82	136550
2.823	135938
2.827	137209
2.83	134437
2.833	135894
2.837	137044
2.84	135790
2.844	135298
2.847	136144
2.851	137085
2.854	135368
2.857	136087
2.861	137062
2.864	135569
2.868	137502
2.871	135323
2.875	136042
2.878	135651
2.881	135657
2.885	136836
2.888	137121
2.892	136782
2.895	135412
2.899	136356
2.902	136874
2.906	137013
2.909	136093
2.912	135449
2.916	136526
2.919	136321
2.923	136449
2.926	135508
2.93	134602
2.933	137417
2.936	135354
2.94	136544
2.943	136773
2.947	136283
2.95	136927
2.954	137114
2.957	136933
2.96	136374
2.964	135916
2.967	136353
2.971	136222
2.974	135855
2.978	134976
2.981	137099
2.984	136949
2.988	134786
2.991	136631
2.995	136306
2.998	135545
3.002	136603
3.005	136541
3.008	135677
3.012	136981
3.015	136181
3.019	135489
3.022	135756
3.026	135841
3.029	136785
3.032	135734
3.036	135756
3.039	135622
3.043	135793
3.046	137161
3.05	137170
3.053	136428
3.057	137177
3.06	137022
3.063	136070
3.067	136854
3.07	135878
3.074	135594
3.077	136907
3.081	135001
3.084	135586
3.087	135474
3.091	135052
3.094	133981
3.098	136456
3.101	136045
3.105	136582
3.108	136202
3.111	135388
3.115	136641
3.118	136780
3.122	135137
3.125	136050
3.129	136560
3.132	136601
3.135	136146
3.139	134655
3.142	136224
3.146	136385
3.149	136992
3.153	136993
3.156	136595
3.159	136185
3.163	136540
3.166	135153
3.17	136554
3.173	136729
3.177	135690
3.18	136360
3.183	137444
3.187	136334
3.19	136704
3.194	136139
3.197	136142
3.201	136750
3.204	135934
3.208	135281
3.211	135445
3.214	135032
3.218	134557
3.221	136769
3.225	136872
3.228	135276
3.232	135985
3.235	137343
3.238	135711
3.242	136657
3.245	135905
3.249	135080
3.252	136808
3.256	136756
3.259	137244
3.262	136020
3.266	135742
3.269	136584
3.273	137460
3.276	135914
3.28	137242
3.283	135730
3.286	136706
3.29	135853
3.293	136407
3.297	137274
3.3	136927
3.304	137445
3.307	135807
3.31	136326
3.314	136072
3.317	137025
3.321	136410
3.324	135523
3.328	135909
3.331	135940
3.334	134610
3.338	135234
3.341	135172
3.345	136799
3.348	136061
3.352	136208
3.355	135305
3.359	135488
3.362	135917
3.365	135966
3.369	133894
3.372	136743
3.376	135390
3.379	135927
3.383	137373
3.386	137216
3.389	135252
3.393	136078
3.396	136680
3.4	135845
3.403	135727
3.407	135461
3.41	136683
3.413	136394
3.417	134528
3.42	134796
3.424	135675
3.427	135379
3.431	135687
3.434	135900
3.437	135481
3.441	135263
3.444	135171
3.448	136470
3.451	136456
3.455	135494
3.458	137959
3.461	135521
3.465	135598
3.468	135028
3.472	134865
3.475	134475
3.479	135966
3.482	135891
3.485	136033
3.489	135953
3.492	135032
3.496	134614
3.499	135971
3.503	135114
3.506	136290
3.51	135874
3.513	136065
3.516	136795
3.52	136084
3.523	135534
3.527	135670
3.53	136613
3.534	135805
3.537	136247
3.54	135791
3.544	137279
3.547	135447
3.551	134817
3.554	135367
3.558	135949
3.561	136143
3.564	136252
3.568	134903
3.571	136217
3.575	134962
3.578	136460
3.582	135816
3.585	136643
3.588	137281
3.592	137965
3.595	137270
3.599	135463
3.602	135553
3.606	136924
3.609	138333
3.612	139503
3.616	141639
3.619	144211
3.623	150474
3.626	155334
3.63	163508
3.633	176128
3.637	190994
3.64	209923
3.643	233796
3.647	259731
3.65	292188
3.654	328882
3.657	364871
3.661	405833
3.664	438481
3.667	473982
3.671	500956
3.674	527187
3.678	540568
3.681	549453
3.685	546997
3.688	543849
3.691	524999
3.695	508161
3.698	486162
3.702	458397
3.705	432657
3.709	404360
3.712	376719
3.715	350970
3.719	322153
3.722	300195
3.726	281008
3.729	263882
3.733	246702
3.736	234229
3.739	219296
3.743	209172
3.746	199083
3.75	190447
3.753	181201
3.757	177112
3.76	169132
3.763	166616
3.767	162203
3.77	156224
3.774	153703
3.777	152254
3.781	150671
3.784	147330
3.788	145192
3.791	142948
3.794	142900
3.798	143208
3.801	140431
3.805	140432
3.808	140033
3.812	139553
3.815	138985
3.818	139606
3.822	138071
3.825	136676
3.829	136184
3.832	137290
3.836	136765
3.839	137070
3.842	135873
3.846	135946
3.849	136343
3.853	137225
3.856	134196
3.86	136109
3.863	136574
3.866	136059
3.87	136066
3.873	135538
3.877	136591
3.88	136206
3.884	134848
3.887	136235
3.89	135279
3.894	135999
3.897	135455
3.901	134103
3.904	135274
3.908	135395
3.911	135467
3.914	133848
3.918	134615
3.921	135775
3.925	135327
3.928	135043
3.932	134629
3.935	136847
3.939	136755
3.942	135734
3.945	134076
3.949	134885
3.952	134210
3.956	135967
3.959	135378
3.963	136015
3.966	135061
3.969	135195
3.973	135357
3.976	134753
3.98	134909
3.983	136154
3.987	135691
3.99	135203
3.993	135358
3.997	134514
4	134717
4.004	135983
4.007	136568
4.011	136451
4.014	136067
4.017	134701
4.021	135157
4.024	136710
4.028	135753
4.031	134554
4.035	134471
4.038	135251
4.041	135361
4.045	134950
4.048	133853
4.052	133385
4.055	134690
4.059	135095
4.062	135273
4.065	135843
4.069	135806
4.072	134621
4.076	134526
4.079	134304
4.083	136014
4.086	134205
4.09	136083
4.093	135327
4.096	135235
4.1	135983
4.103	135162
4.107	135189
4.11	135730
4.114	136146
4.117	134671
4.12	136069
4.124	135773
4.127	135478
4.131	133785
4.134	135364
4.138	135925
4.141	134543
4.144	134698
4.148	135246
4.151	134296
4.155	135388
4.158	135021
4.162	135832
4.165	136028
4.168	135399
4.172	134258
4.175	134515
4.179	135445
4.182	135777
4.186	135830
4.189	135499
4.192	134699
4.196	134381
4.199	135497
4.203	135757
4.206	134342
4.21	135538
4.213	134606
4.216	134938
4.22	134542
4.223	135084
4.227	134220
4.23	134112
4.234	135370
4.237	134032
4.241	134327
4.244	135661
4.247	135454
4.251	134561
4.254	134070
4.258	133102
4.261	134726
4.265	135478
4.268	135363
4.271	135728
4.275	135543
4.278	136116
4.282	137768
4.285	136288
4.289	139012
4.292	141381
4.295	142604
4.299	147963
4.302	155474
4.306	165079
4.309	180156
4.313	200218
4.316	225672
4.319	258932
4.323	298561
4.326	352327
4.33	414423
4.333	478932
4.337	557902
4.34	639697
4.343	726598
4.347	810445
4.35	890211
4.354	956240
4.357	1016361
4.361	1061400
4.364	1093691
4.367	1107646
4.371	1106071
4.374	1086467
4.378	1062776
4.381	1017310
4.385	972352
4.388	914260
4.392	850943
4.395	794836
4.398	729901
4.402	666110
4.405	613313
4.409	559392
4.412	505174
4.416	463507
4.419	417424
4.422	383853
4.426	351333
4.429	319639
4.433	294964
4.436	274584
4.44	253476
4.443	238436
4.446	223450
4.45	211055
4.453	198435
4.457	190334
4.46	183663
4.464	177262
4.467	168748
4.47	164496
4.474	159389
4.477	156394
4.481	153702
4.484	150711
4.488	148538
4.491	146238
4.494	143722
4.498	143809
4.501	141916
4.505	140924
4.508	141354
4.512	140256
4.515	138648
4.518	140256
4.522	138414
4.525	138499
4.529	137411
4.532	137445
4.536	136105
4.539	137566
4.543	136419
4.546	135839
4.549	136229
4.553	134463
4.556	136127
4.56	135720
4.563	135279
4.567	136839
4.57	135691
4.573	135304
4.577	137111
4.58	135045
4.584	135637
4.587	136357
4.591	134022
4.594	135575
4.597	136239
4.601	133621
4.604	134927
4.608	134843
4.611	134322
4.615	135560
4.618	135738
4.621	135353
4.625	136142
4.628	135351
4.632	135273
4.635	135101
4.639	134985
4.642	136814
4.645	135271
4.649	134623
4.652	136098
4.656	135574
4.659	135467
4.663	136125
4.666	136142
4.67	134964
4.673	136241
4.676	134914
4.68	134755
4.683	136070
4.687	135048
4.69	133652
4.694	134927
4.697	134429
4.7	135320
4.704	134012
4.707	134549
4.711	136537
4.714	135256
4.718	133734
4.721	135109
4.724	134559
4.728	134881
4.731	135038
4.735	133900
4.738	134325
4.742	134987
4.745	136053
4.748	135743
4.752	135454
4.755	136098
4.759	136453
4.762	135578
4.766	134337
4.769	135144
4.772	135417
4.776	135303
4.779	135859
4.783	134201
4.786	134430
4.79	135108
4.793	135229
4.796	135183
4.8	134634
4.803	135234
4.807	135064
4.81	133994
4.814	134921
4.817	135273
4.821	134908
4.824	134464
4.827	136391
4.831	135035
4.834	134031
4.838	134932
4.841	134687
4.845	135114
4.848	134294
4.851	134933
4.855	135861
4.858	135903
4.862	135111
4.865	135666
4.869	135107
4.872	134360
4.875	134900
4.879	135300
4.882	135768
4.886	134330
4.889	134640
4.893	136317
4.896	134542
4.899	135573
4.903	134513
4.906	134781
4.91	134767
4.913	135137
4.917	135946
4.92	135641
4.923	135643
4.927	133731
4.93	135395
4.934	135452
4.937	134995
4.941	134869
4.944	135964
4.947	135074
4.951	134683
4.954	135622
4.958	134966
4.961	136152
4.965	134431
4.968	134827
4.972	135405
4.975	134930
4.978	135920
4.982	134852
4.985	134380
4.989	134987
4.992	136178
4.996	134649
4.999	134581
5.002	134624
5.006	135042
5.009	133703
5.013	134516
5.016	134209
5.02	137093
5.023	136360
5.026	135224
5.03	136312
5.033	136574
5.037	136384
5.04	134875
5.044	136742
5.047	136176
5.05	134166
5.054	135740
5.057	134785
5.061	135798
5.064	136518
5.068	136429
5.071	134867
5.074	135667
5.078	134764
5.081	135821
5.085	134659
5.088	135600
5.092	136991
5.095	134391
5.098	136143
5.102	135779
5.105	134632
5.109	134096
5.112	135491
5.116	134079
5.119	133774
5.123	134673
5.126	134400
5.129	135130
5.133	136046
5.136	135586
5.14	137458
5.143	135368
5.147	135520
5.15	135915
5.153	136212
5.157	135031
5.16	135936
5.164	135319
5.167	135532
5.171	133837
5.174	133618
5.177	134541
5.181	134994
5.184	135271
5.188	135103
5.191	134797
5.195	134870
5.198	136102
5.201	136684
5.205	139108
5.208	143166
5.212	152941
5.215	171220
5.219	202913
5.222	268259
5.225	383475
5.229	591754
5.232	945067
5.236	1504123
5.239	2286225
5.243	3251961
5.246	4278311
5.249	5235954
5.253	5955066
5.256	6461172
5.26	6740554
5.263	6872462
5.267	6878905
5.27	6818047
5.274	6724364
5.277	6622045
5.28	6496144
5.284	6336422
5.287	6190674
5.291	6037573
5.294	5898919
5.298	5731365
5.301	5569199
5.304	5415876
5.308	5247456
5.311	5106654
5.315	4940858
5.318	4785348
5.322	4623649
5.325	4452589
5.328	4297234
5.332	4166126
5.335	3995490
5.339	3829821
5.342	3681314
5.346	3524278
5.349	3376300
5.352	3213681
5.356	3070842
5.359	2920717
5.363	2775726
5.366	2630203
5.37	2490852
5.373	2346260
5.376	2210379
5.38	2090555
5.383	1950199
5.387	1822553
5.39	1700545
5.394	1582072
5.397	1477459
5.4	1362817
5.404	1255552
5.407	1164935
5.411	1067225
5.414	976588
5.418	894982
5.421	819016
5.425	745050
5.428	679947
5.431	618565
5.435	567623
5.438	513297
5.442	467426
5.445	426987
5.449	389734
5.452	354123
5.455	323354
5.459	299674
5.462	276370
5.466	257236
5.469	239977
5.473	226174
5.476	212965
5.479	203897
5.483	192955
5.486	185511
5.49	178376
5.493	175076
5.497	169797
5.5	165716
5.503	161906
5.507	158287
5.51	156953
5.514	153174
5.517	152305
5.521	151521
5.524	149077
5.527	148802
5.531	147044
5.534	146982
5.538	146233
5.541	145674
5.545	144435
5.548	143272
5.551	142465
5.555	142782
5.558	141893
5.562	142397
5.565	141751
5.569	142932
5.572	141467
5.576	140439
5.579	141302
5.582	141965
5.586	140387
5.589	141320
5.593	140717
5.596	140656
5.6	141253
5.603	140961
5.606	140285
5.61	140571
5.613	139472
5.617	140916
5.62	141118
5.624	139423
5.627	139696
5.63	141089
5.634	140868
5.637	139340
5.641	140137
5.644	139900
5.648	140155
5.651	139760
5.654	139738
5.658	140284
5.661	139009
5.665	140432
5.668	140552
5.672	140481
5.675	140030
5.678	139633
5.682	139527
5.685	139128
5.689	140256
5.692	138672
5.696	139997
5.699	138477
5.703	140447
5.706	140171
5.709	139346
5.713	138665
5.716	139870
5.72	139671
5.723	140293
5.727	138437
5.73	137962
5.733	139539
5.737	138001
5.74	139580
5.744	138324
5.747	139531
5.751	138799
5.754	138787
5.757	139219
5.761	138749
5.764	140104
5.768	138033
5.771	140007
5.775	139763
5.778	138206
5.781	138347
5.785	138655
5.788	137911
5.792	137892
5.795	138489
5.799	139811
5.802	139718
5.805	139334
5.809	139126
5.812	139087
5.816	138193
5.819	139680
5.823	138334
5.826	138368
5.829	138892
5.833	139101
5.836	139893
5.84	137232
5.843	139415
5.847	137658
5.85	138437
5.854	138360
5.857	138157
5.86	138809
5.864	138378
5.867	139140
5.871	138057
5.874	139845
5.878	138000
5.881	138656
5.884	139004
5.888	139165
5.891	137440
5.895	138250
5.898	139638
5.902	139209
5.905	139742
5.908	137266
5.912	137158
5.915	139835
5.919	138685
5.922	137766
5.926	137699
5.929	136834
5.932	138729
5.936	138441
5.939	137875
5.943	138284
5.946	138548
5.95	136937
5.953	138739
5.956	137995
5.96	137970
5.963	138070
5.967	139549
5.97	138986
5.974	138961
5.977	138545
5.98	138543
5.984	139469
5.987	139579
5.991	140022
5.994	139176
5.998	137607
6.001	139506
6.005	137187
6.008	139387
6.011	138357
6.015	137549
6.018	139279
6.022	138967
6.025	139265
6.029	138477
6.032	138440
6.035	138210
6.039	138795
6.042	137297
6.046	138579
6.049	137985
6.053	137809
6.056	138565
6.059	139286
6.063	138215
6.066	137337
6.07	139547
6.073	139002
6.077	139946
6.08	137998
6.083	138483
6.087	137158
6.09	138131
6.094	138797
6.097	139266
6.101	136977
6.104	138652
6.107	137021
6.111	137818
6.114	137560
6.118	138010
6.121	138333
6.125	137735
6.128	138635
6.131	138191
6.135	137829
6.138	137630
6.142	138782
6.145	136828
6.149	138234
6.152	137917
6.156	138375
6.159	138052
6.162	139757
6.166	138771
6.169	138133
6.173	138239
6.176	137393
6.18	138567
6.183	138390
6.186	136945
6.19	139286
6.193	139005
6.197	137952
6.2	136750
6.204	137221
6.207	136721
6.21	138256
6.214	139190
6.217	137153
6.221	138566
6.224	137273
6.228	137257
6.231	137702
6.234	137857
6.238	138894
6.241	138033
6.245	138307
6.248	138120
6.252	137634
6.255	136727
6.258	137062
6.262	137826
6.265	138254
6.269	138075
6.272	137870
6.276	136815
6.279	138257
6.282	139188
6.286	138074
6.289	138418
6.293	137807
6.296	138864
6.3	137173
6.303	137052
6.307	139109
6.31	136611
6.313	137300
6.317	137489
6.32	137021
6.324	136690
6.327	136943
6.331	136454
6.334	137091
6.337	137001
6.341	137196
6.344	138709
6.348	137700
6.351	137165
6.355	136899
6.358	138794
6.361	137507
6.365	137604
6.368	138031
6.372	136197
6.375	136607
6.379	136647
6.382	136884
6.385	137000
6.389	136859
6.392	138823
6.396	137137
6.399	138508
6.403	139054
6.406	137077
6.409	136566
6.413	139208
6.416	138270
6.42	137156
6.423	137482
6.427	138094
6.43	136768
6.433	137216
6.437	136945
6.44	137967
6.444	136679
6.447	137256
6.451	137730
6.454	136699
6.458	138160
6.461	138804
6.464	136589
6.468	138308
6.471	136881
6.475	136052
6.478	137446
6.482	136988
6.485	137835
6.488	136481
6.492	136631
6.495	138651
6.499	137072
6.502	137051
6.506	138739
6.509	137754
6.512	136070
6.516	137154
6.519	137847
6.523	136426
6.526	137653
6.53	137816
6.533	137701
6.536	137461
6.54	137255
6.543	135529
6.547	138896
6.55	136728
6.554	138216
6.557	137025
6.56	136893
6.564	137527
6.567	136263
6.571	137970
6.574	137591
6.578	138436
6.581	136257
6.584	137194
6.588	137117
6.591	136652
6.595	137306
6.598	136045
6.602	136597
6.605	138102
6.609	137395
6.612	138057
6.615	138206
6.619	137874
6.622	137484
6.626	136927
6.629	137733
6.633	138231
6.636	137402
6.639	136954
6.643	137656
6.646	136460
6.65	137301
6.653	138965
6.657	137105
6.66	137520
6.663	137472
6.667	138190
6.67	139206
6.674	137252
6.677	136038
6.681	136948
6.684	136809
6.687	136803
6.691	138640
6.694	137864
6.698	137463
6.701	137363
6.705	137434
6.708	136429
6.711	137237
6.715	136433
6.718	137523
6.722	136385
6.725	136550
6.729	136138
6.732	137565
6.735	137411
6.739	138010
6.742	137110
6.746	138381
6.749	136902
6.753	137373
6.756	137666
6.76	136966
6.763	137910
6.766	137027
6.77	136818
6.773	138126
6.777	137981
6.78	136216
6.784	136599
6.787	137405
6.79	136927
6.794	138773
6.797	137104
6.801	136606
6.804	137570
6.808	136856
6.811	137001
6.814	137063
6.818	137467
6.821	136185
6.825	136410
6.828	137105
6.832	136658
6.835	136702
6.838	136461
6.842	138086
6.845	136870
6.849	137533
6.852	137771
6.856	136268
6.859	137480
6.862	137801
6.866	136149
6.869	136868
6.873	136860
6.876	135961
6.88	136553
6.883	137519
6.887	136449
6.89	135734
6.893	137830
6.897	137165
6.9	138288
6.904	137793
6.907	136834
6.911	138983
6.914	136106
6.917	138621
6.921	136333
6.924	135781
6.928	137537
6.931	136454
6.935	138137
6.938	138103
6.941	137068
[truncated: 2,346 more rows]

## Sheet: Figure 4b
Figure 4b
TIC			MS1			MS2			MS3			MS4
x	y		x	y		x	y		x	y		x	y
0.091	199707		3.2	686.124		3.5	609.249		3.5	146.958		3.5	217.205
0.095	200718		3.5	71.1652		4.3	6344.82		5.2	57.8212		5.1387	7.33478
0.098	200470		4.3	2606.68		5.2	114.415		5.8	13.5516		5.6	43.5052
0.102	203048		5.2831	49.4064		6.9	100.408		6.3	22.8878		6.2295	22.1781
0.105	202770		6.2362	12.0927		8.2	118.188		7.1	15.1922		10.7	27.5281
0.109	201614		6.7	4.71455		12.3	3374.03		9.2	35.3248		11.4	22.6492
0.112	201196		7	22.5383		13.2	322543		9.9	32.1487		12.3	35.4739
0.115	202950		8.2	29.2479		16.1	538336		10.4	8.40618		13.2005	4983.43
0.119	203475		8.9	17.2916		17.1605	956.045		11.2	35.0652		14.2	12978.2
0.122	203316		10.4	23.7622		18.1	6250.97		12.2068	289.472		15.2	34501.7
0.126	202306		11.1	55.4485		19	24.5725		13.2001	23299.1		16.1994	56850.5
0.129	202744		12.3961	542.805		20.2	59.3412		14.2	47476.6		17.1	315.805
0.133	201562		13.2	89730.1		20.8	30.7925		15.2	94958.9		20.3	36.9383
0.136	201261		14.2	334098		21.8	252.784		16.1963	7903.8		21.3	15.4358
0.139	203438		15.2	737273		22.6	45186.3		17.1642	1431.16		21.9	17.7386
0.143	202454		16.2	2.48368e+06		23.6	1361.69		18.1	4395.48		22.5	25.1313
0.146	200844		17.1999	3.0118e+06		24.5	7.45579		19.6	18.2401		23.1389	56.0847
0.15	202574		18.1721	9153.58		24.9	31.4715		20.2	60.12		23.9391	11.5945
0.153	203396		19.1339	56.9079		28.1706	11904.2		21	24.7509		25.2	312.35
0.157	201279		20.6	10.0193		29.1	1.61297e+06		21.8	23.2413		26.1	21407.6
0.16	199522		21.8	22.2936		30.1	4807.86		22.2	14.3791		27.1	123609
0.163	200607		23.1434	29.7604		31.1	24221.5		22.9	156.283		28.1	685244
0.167	198526		23.7	26.3977		32.0845	3676.09		24.0848	95.0133		29.0999	1.0015e+06
0.17	200526		24.5549	4.98612		32.982	12.6691		25.1012	2092.78		30.1	2.72664e+06
0.174	200394		26.1	34.7648		33.5	0.35365		26.1	114860		31.1	523978
0.177	197816		27.1589	38.9018		34.1	89.6477		27.1	408954		32.0999	627980
0.181	198296		29.0907	6307.62		35	32.1981		28.1	1.84531e+06		33.2	441.863
0.184	197576		30.1	2645.66		35.7	25.6513		29.1	1842762		33.9	23.4153
0.187	198648		31.1	9725.28		37.049	0.97218		30.1	2.76459e+06		34.8791	20.4002
0.191	199011		32.0507	24.2791		37.7	17.205		31.1	2202.34		35.9	36.0781
0.194	199630		33.1	61.6185		38.1582	13.1402		32.9823	13.0185		36.7	18.4483
0.198	197229		33.7	12.0684		39.1	75.2533		33.5687	12.127		37.3	11.8552
0.201	197676		35	36.0463		41.5	286.89		34.8851	34.5772		38.0227	80.1524
0.205	196972		35.9	36.4244		44.1994	169414		36	137.435		41.0151	95.6076
0.208	198128		36.6	20.8995		45.1	12582000		38.1	105.707		41.9821	88.5356
0.211	198903		37.1	0.2053		46.1	115739		39.1	47.6367		43.1	107.62
0.215	197532		37.6	13.971		47.1	647009		41.1	204.541		44.0486	60.6078
0.218	196128		39.0425	56.0594		48.1	1547.83		41.9958	532.434		45	375.839
0.222	196106		41.025	41.4081		49.1	4423.43		43.1	362.599		45.9	111.799
0.225	197884		41.4	39.433		50	16.1705		44.1	1058.87		47.222	19.3752
0.229	199046		41.9	13.438		52.3	13.2088		45	822.945		47.7	27.5665
0.232	196406		42.9804	90.9618		53.2	20.4997		46.1	110.814		49.7	11.3717
0.236	196191		44.0284	1588.6		54	41.9945		47.376	16.5856		50.2446	5.20796
0.239	196935		45.0704	245.548		55.3	30.071		48.9	5.14067		51.2	32.3417
0.242	196232		45.9	14.9632		56.2	36.9557		49.7	10.2907		53	29.5416
0.246	196474		46.4	13.1401		59.2	24.9867		50.2491	0.81033		54.2	20.6581
0.249	196311		47	24.5866		61.3	5.10855		50.8	67.7244		56	30.2293
0.253	197234		47.8	24.8213		61.7	8.36938		51.3	9.32594		56.8611	8.10857
0.256	196224		48.9	5.30088		63.2	16.27		52	11.6753		58.4	7.5849
0.26	195244		49.8	41.8483		64.3	22.6032		53.1159	28.1661		59.3	15.0526
0.263	195016		52.3	16.4475		66	7.28834		54	174.374		60.3	65.668
0.266	195201		53	17.5762		66.4	1.17949		55.0828	121.132		61.1	12.4128
0.27	197457		54.4	24.9523		67.0752	18.6982		56.1	85.6967		62.1743	17.7509
0.273	195786		55.5	30.4719		67.9775	19.9041		57	262.4		63.2	29.7957
0.277	196126		56	33.886					58.2	44.5552		63.7	14.1764
0.28	196890		57.2485	1.9987					58.9189	102.028		64.9	22.5255
0.284	196119		58.4	19.1777					60	82.2236		66.1	13.9378
0.287	196376		59.2	9.54858					61.3	21.4704		66.4858	9.99131
0.29	197247		60	5.49165					62.3	16.364		67.0698	12.0378
0.294	196784		61.1	12.1768					62.7	26.9587		67.9722	13.0349
0.297	193374		61.8	19.8975					63.7	15.3457		69.0512	66.1345
0.301	196644		62.8	9.35043					65.132	16.6277
0.304	194620		63.3	9.86726					65.6	13.7053
0.308	195244		64.3	8.97918					66.4	14.9467
0.311	196554		65.2	7.11782					66.9331	9.39454
0.314	194922		66	8.42227					67.9	20.6145
0.318	194184		66.9326	9.7989
0.321	193263		68.1	19.3383
0.325	196252
0.328	196766
0.332	194968
0.335	195348
0.338	193650
0.342	191601
0.345	194584
0.349	195249
0.352	192531
0.356	194766
0.359	196353
0.362	194278
0.366	194304
0.369	192618
0.373	194560
0.376	195096
0.38	193268
0.383	196875
0.387	193102
0.39	191584
0.393	194676
0.397	192297
0.4	194360
0.404	194882
0.407	192976
0.411	191624
0.414	193796
0.417	191214
0.421	193594
0.424	194614
0.428	193028
0.431	193058
0.435	193498
0.438	194901
0.441	194804
0.445	194630
0.448	193824
0.452	193890
0.455	194160
0.459	192099
0.462	193564
0.465	192308
0.469	194817
0.472	193136
0.476	191302
0.479	192978
0.483	191988
0.486	193454
0.489	194824
0.493	194106
0.496	193766
0.5	193630
0.503	190848
0.507	192760
0.51	191190
0.514	192027
0.517	194152
0.52	193390
0.524	192502
0.527	193716
0.531	191643
0.534	192388
0.538	193738
0.541	191990
0.544	192422
0.548	192327
0.551	195094
0.555	192330
0.558	191756
0.562	193194
0.565	194092
0.568	192153
0.572	191811
0.575	192492
0.579	193328
0.582	193100
0.586	192590
0.589	192752
0.592	192646
0.596	193614
0.599	192886
0.603	191888
0.606	192854
0.61	192120
0.613	191834
0.616	191056
0.62	190980
0.623	193014
0.627	193322
0.63	191788
0.634	193473
0.637	191024
0.64	192572
0.644	190406
0.647	190690
0.651	193305
0.654	191900
0.658	190992
0.661	192614
0.665	193678
0.668	191866
0.671	193504
0.675	191640
0.678	190953
0.682	192312
0.685	193898
0.689	192914
0.692	193082
0.695	191620
0.699	191000
0.702	192810
0.706	189744
0.709	193179
0.713	190851
0.716	192070
0.719	192723
0.723	191559
0.726	192300
0.73	190323
0.733	189182
0.737	192564
0.74	191744
0.743	192400
0.747	192640
0.75	191361
0.754	190101
0.757	193146
0.761	191847
0.764	190056
0.767	192050
0.771	189838
0.774	190260
0.778	190628
0.781	189508
0.785	193080
0.788	192327
0.791	191364
0.795	195124
0.798	190794
0.802	192152
0.805	190450
0.809	190142
0.812	191506
0.816	191001
0.819	192326
0.822	192704
0.826	192513
0.829	192388
0.833	192104
0.836	193566
0.84	191054
0.843	192636
0.846	190716
0.85	191976
0.853	189489
0.857	191973
0.86	191020
0.864	190959
0.867	191872
0.87	191686
0.874	192534
0.877	191084
0.881	190674
0.884	191404
0.888	191284
0.891	191206
0.894	190690
0.898	191055
0.901	191648
0.905	191979
0.908	192654
0.912	190419
0.915	191331
0.918	192474
0.922	190914
0.925	190908
0.929	191216
0.932	191084
0.936	191120
0.939	189086
0.942	189012
0.946	192376
0.949	190834
0.953	190432
0.956	192932
0.96	191199
0.963	191421
0.967	192700
0.97	191620
0.973	191656
0.977	191512
0.98	188950
0.984	192612
0.987	191094
0.991	189270
0.994	191548
0.997	190917
1.001	190329
1.004	193242
1.008	189634
1.011	191748
1.015	192270
1.018	191594
1.021	192868
1.025	190014
1.028	190516
1.032	191746
1.035	191804
1.039	192282
1.042	191991
1.045	191806
1.049	191816
1.052	192846
1.056	190018
1.059	191586
1.063	190778
1.066	191526
1.069	192914
1.073	190200
1.076	189034
1.08	191518
1.083	191356
1.087	191712
1.09	191913
1.093	191252
1.097	190647
1.1	191218
1.104	190653
1.107	191158
1.111	190722
1.114	191114
1.118	190647
1.121	191796
1.124	191240
1.128	192430
1.131	192039
1.135	190797
1.138	190311
1.142	192084
1.145	191685
1.148	192153
1.152	188634
1.155	190659
1.159	192702
1.162	191946
1.166	192003
1.169	191038
1.172	190938
1.176	191172
1.179	189018
1.183	190845
1.186	189700
1.19	191986
1.193	191366
1.196	188818
1.2	191920
1.203	191931
1.207	190226
1.21	191048
1.214	188878
1.217	190020
1.22	190000
1.224	192117
1.227	192406
1.231	190222
1.234	190167
1.238	190934
1.241	191572
1.244	189723
1.248	191442
1.251	188613
1.255	190138
1.258	190743
1.262	191886
1.265	190952
1.269	192129
1.272	191526
1.275	191038
1.279	189262
1.282	189952
1.286	189624
1.289	191580
1.293	191514
1.296	191256
1.299	190798
1.303	191076
1.306	189586
1.31	190568
1.313	191862
1.317	191916
1.32	189628
1.323	189822
1.327	188864
1.33	189358
1.334	189501
1.337	191931
1.341	189290
1.344	189954
1.347	190960
1.351	190053
1.354	190534
1.358	190239
1.361	190044
1.365	190264
1.368	190347
1.371	188868
1.375	189868
1.378	190204
1.382	189802
1.385	189694
1.389	191054
1.392	188658
1.395	188703
1.399	190209
1.402	189658
1.406	189462
1.409	192320
1.413	189897
1.416	192844
1.42	189776
1.423	190916
1.426	188722
1.43	188510
1.433	189984
1.437	190413
1.44	189772
1.444	189960
1.447	189309
1.45	189002
1.454	188451
1.457	190017
1.461	191970
1.464	191150
1.468	189276
1.471	187986
1.474	190222
1.478	189636
1.481	191202
1.485	189412
1.488	190047
1.492	190172
1.495	190077
1.498	189351
1.502	190611
1.505	192786
1.509	191340
1.512	190496
1.516	186784
1.519	190004
1.522	189321
1.526	189782
1.529	192338
1.533	190860
1.536	191295
1.54	190440
1.543	189002
1.547	190030
1.55	187965
1.553	190365
1.557	189279
1.56	189951
1.564	189278
1.567	190184
1.571	189878
1.574	190446
1.577	193335
1.581	189795
1.584	188397
1.588	188604
1.591	188180
1.595	189818
1.598	190977
1.601	189132
1.605	190932
1.608	190590
1.612	189933
1.615	190467
1.619	190004
1.622	188108
1.625	189590
1.629	189092
1.632	189576
1.636	190352
1.639	187989
1.643	191223
1.646	190248
1.649	190191
1.653	189644
1.656	187410
1.66	192032
1.663	189948
1.667	190424
1.67	189765
1.673	190341
1.677	188496
1.68	190100
1.684	191841
1.687	188574
1.691	190534
1.694	190270
1.698	190628
1.701	190136
1.704	188613
1.708	190304
1.711	188564
1.715	189628
1.718	188031
1.722	191554
1.725	189774
1.728	189220
1.732	189370
1.735	189554
1.739	188325
1.742	190311
1.746	190974
1.749	189510
1.752	190281
1.756	189244
1.759	188775
1.763	189922
1.766	188730
1.77	190143
1.773	188523
1.776	189512
1.78	190965
1.783	189126
1.787	188996
1.79	189960
1.794	190972
1.797	189626
1.8	191210
1.804	189850
1.807	189770
1.811	187900
1.814	190053
1.818	190226
1.821	188120
1.824	189926
1.828	189498
1.831	189159
1.835	188908
1.838	187677
1.842	190840
1.845	188960
1.849	188380
1.852	186824
1.855	189516
1.859	188283
1.862	191463
1.866	189236
1.869	187830
1.873	189376
1.876	187964
1.879	188505
1.883	189080
1.886	187638
1.89	190461
1.893	189954
1.897	189832
1.9	189838
1.903	191211
1.907	189632
1.91	190916
1.914	190401
1.917	189350
1.921	190062
1.924	190083
1.927	188091
1.931	190650
1.934	188330
1.938	192093
1.941	188772
1.945	187908
1.948	189884
1.951	189333
1.955	187845
1.958	188082
1.962	189498
1.965	190356
1.969	191169
1.972	186819
1.975	189639
1.979	191268
1.982	189657
1.986	190698
1.989	188342
1.993	188229
1.996	190605
2	188638
2.003	187240
2.006	189808
2.01	191230
2.013	189926
2.017	191760
2.02	189990
2.024	190080
2.027	190881
2.03	187992
2.034	190678
2.037	190132
2.041	187400
2.044	189728
2.048	189596
2.051	189232
2.054	189248
2.058	189440
2.061	188712
2.065	189112
2.068	187882
2.072	187700
2.075	188634
2.078	188499
2.082	189540
2.085	187310
2.089	189410
2.092	190310
2.096	187821
2.099	187572
2.102	189850
2.106	187502
2.109	189972
2.113	189519
2.116	187934
2.12	190332
2.123	190250
2.126	189392
2.13	190458
2.133	188710
2.137	186668
2.14	190046
2.144	189408
2.147	188937
2.151	189609
2.154	188620
2.157	188500
2.161	188762
2.164	189424
2.168	191434
2.171	188073
2.175	190140
2.178	188536
2.181	189117
2.185	188946
2.188	188091
2.192	188298
2.195	190066
2.199	189849
2.202	189243
2.205	190468
2.209	189207
2.212	188685
2.216	188534
2.219	191019
2.223	187686
2.226	189944
2.229	190160
2.233	189768
2.236	189754
2.24	190078
2.243	189670
2.247	187353
2.25	185820
2.253	189074
2.257	190704
2.26	190617
2.264	187995
2.267	189504
2.271	187972
2.274	190842
2.277	187844
2.281	190750
2.284	189216
2.288	188571
2.291	188592
2.295	190923
2.298	189876
2.302	191610
2.305	188694
2.308	187764
2.312	187922
2.315	189546
2.319	189597
2.322	189990
2.326	187152
2.329	186732
2.332	189808
2.336	185840
2.339	186694
2.343	189670
2.346	187854
2.35	188787
2.353	188397
2.356	190662
2.36	190600
2.363	189300
2.367	188806
2.37	188331
2.374	188232
2.377	186856
2.38	190076
2.384	190378
2.387	188348
2.391	189212
2.394	188205
2.398	189026
2.401	189942
2.404	188523
2.408	187550
2.411	189108
2.415	189990
2.418	188564
2.422	189384
2.425	188866
2.428	189712
2.432	187694
2.435	187504
2.439	187720
2.442	189531
2.446	189867
2.449	188112
2.453	189141
2.456	190671
2.459	188978
2.463	188066
2.466	188037
2.47	189897
2.473	189831
2.477	189230
2.48	188732
2.483	188721
2.487	188133
2.49	187941
2.494	189579
2.497	188418
2.501	190068
2.504	189724
2.507	190029
2.511	189884
2.514	188841
2.518	187404
2.521	189626
2.525	187762
2.528	191312
2.531	189174
2.535	187767
2.538	187744
2.542	186657
2.545	188114
2.549	189588
2.552	188908
2.555	189038
2.559	188812
2.562	189624
2.566	189120
2.569	187971
2.573	187494
2.576	189087
2.579	187989
2.583	187358
2.586	188156
2.59	188698
2.593	189172
2.597	188547
2.6	186968
2.604	187540
2.607	189682
2.61	188988
2.614	188038
2.617	188892
2.621	185769
2.624	189064
2.628	185984
2.631	189351
2.634	186663
2.638	190188
2.641	188428
2.645	189052
2.648	187704
2.652	189350
2.655	189417
2.658	190221
2.662	191038
2.665	189338
2.669	187941
2.672	189058
2.676	188390
2.679	187230
2.682	187821
2.686	188606
2.689	187977
2.693	188744
2.696	187822
2.7	189262
2.703	189344
2.706	186224
2.71	188133
2.713	190125
2.717	188626
2.72	189069
2.724	189111
2.727	189525
2.731	187086
2.734	188332
2.737	187216
2.741	188316
2.744	187473
2.748	190086
2.751	189222
2.755	187792
2.758	187725
2.761	188716
2.765	188544
2.768	188966
2.772	187408
2.775	189376
2.779	188044
2.782	188595
2.785	187070
2.789	189448
2.792	186436
2.796	188334
2.799	187722
2.803	188793
2.806	186320
2.809	187744
2.813	189231
2.816	188403
2.82	188781
2.823	187562
2.827	187238
2.83	187858
2.833	186610
2.837	188979
2.84	188126
2.844	188442
2.847	188334
2.851	188610
2.854	188226
2.857	189286
2.861	187430
2.864	190152
2.868	186975
2.871	187132
2.875	187824
2.878	189063
2.882	188584
2.885	188487
2.888	188316
2.892	188834
2.895	189216
2.899	187118
2.902	186694
2.906	187788
2.909	187974
2.912	188300
2.916	188010
2.919	189314
2.923	189906
2.926	186666
2.93	189669
2.933	187737
2.936	186975
2.94	189110
2.943	189944
2.947	186636
2.95	188240
2.954	187802
2.957	187456
2.96	189278
2.964	188054
2.967	187773
2.971	189075
2.974	187833
2.978	188949
2.981	188148
2.984	189350
2.988	187905
2.991	188834
2.995	188394
2.998	188842
3.002	187803
3.005	186998
3.008	187953
3.012	186921
3.015	187570
3.019	187888
3.022	188234
3.026	187052
3.029	189358
3.033	186858
3.036	187276
3.039	188559
3.043	188958
3.046	189108
3.05	189027
3.053	188178
3.057	185110
3.06	187557
3.063	189228
3.067	186922
3.07	188262
3.074	187896
3.077	188420
3.081	187010
3.084	188696
3.087	186862
3.091	185607
3.094	188126
3.098	187152
3.101	188130
3.105	189891
3.108	190528
3.111	188937
3.115	189045
3.118	188156
3.122	187083
3.125	189044
3.129	187190
3.132	189146
3.135	188688
3.139	188774
3.142	187208
3.146	187215
3.149	186580
3.153	189720
3.156	186738
3.159	187160
3.163	190119
3.166	187389
3.17	187917
3.173	186484
3.177	186789
3.18	188138
3.184	186250
3.187	186662
3.19	190372
3.194	189406
3.197	189940
3.201	189369
3.204	187341
3.208	188520
3.211	187132
3.214	187192
3.218	185398
3.221	187156
3.225	186664
3.228	188490
3.232	187862
3.235	187800
3.238	187952
3.242	187551
3.245	187725
3.249	188362
3.252	189177
3.256	188114
3.259	188673
3.262	187356
3.266	187730
3.269	189327
3.273	186584
3.276	188445
3.28	186268
3.283	186352
3.286	186870
3.29	185932
3.293	186630
3.297	186892
3.3	185008
3.304	186850
3.307	186477
3.31	187062
3.314	187448
3.317	187152
3.321	187665
3.324	188289
3.328	188590
3.331	187869
3.335	187746
3.338	187710
3.341	188652
3.345	186816
3.348	187700
3.352	188818
3.355	189920
3.359	187528
3.362	187941
3.365	186304
3.369	188490
3.372	188368
3.376	187736
3.379	189096
3.383	188904
3.386	186447
3.389	188542
3.393	189080
3.396	186448
3.4	187940
3.403	186672
3.407	186994
3.41	188007
3.413	188259
3.417	186318
3.42	187422
3.424	187748
3.427	186936
3.431	188277
3.434	186670
3.437	186436
3.441	188392
3.444	187578
3.448	186886
3.451	186514
3.455	187174
3.458	186585
3.461	187755
3.465	188199
3.468	189384
3.472	191858
3.475	198454
3.479	206098
3.482	220788
3.486	243744
3.489	276898
3.492	325052
3.496	388713
3.499	483723
3.503	594696
3.506	732268
3.51	894933
3.513	1.07363e+06
3.516	1279911
3.52	1.48438e+06
3.523	1715292
3.527	1947018
3.53	2211627
3.534	2.51046e+06
3.537	2.85323e+06
3.54	3.23566e+06
3.544	3659970
3.547	4.12725e+06
3.551	4592826
3.554	5.09196e+06
3.558	5.54148e+06
3.561	5900835
3.564	6.18271e+06
3.568	6.39633e+06
3.571	6.52012e+06
3.575	6.55814e+06
3.578	6491214
3.582	6.30912e+06
3.585	6.03873e+06
3.588	5696793
3.592	5.28677e+06
3.595	4861788
3.599	4.42876e+06
3.602	3.98691e+06
3.606	3564075
3.609	3.16813e+06
3.612	2.78937e+06
3.616	2457894
3.619	2.14443e+06
3.623	1.87077e+06
3.626	1.63337e+06
3.63	1418457
3.633	1234137
3.637	1077720
3.64	935463
3.643	812742
3.647	718454
3.65	628236
3.654	557158
3.657	495230
3.661	442959
3.664	403767
3.667	369136
3.671	337353
3.674	313164
3.678	292528
3.681	273699
3.685	261459
3.688	246778
3.691	236790
3.695	230080
3.698	221868
3.702	216816
3.705	212578
3.709	207538
3.712	203378
3.715	202870
3.719	200082
3.722	197757
3.726	198046
3.729	197332
3.733	196332
3.736	192684
3.739	193346
3.743	191896
3.746	193088
3.75	192426
3.753	192440
3.757	193404
3.76	193286
3.764	193670
3.767	196149
3.77	200985
3.774	211102
3.777	228526
3.781	264104
3.784	325280
3.788	414350
3.791	567800
3.794	786766
3.798	1.10137e+06
3.801	1.53012e+06
3.805	2.08468e+06
3.808	2.73652e+06
3.812	3479475
3.815	4230000
3.818	4.98455e+06
3.822	5642049
3.825	6186351
3.829	6558381
3.832	6791559
3.836	6876948
3.839	6.82855e+06
3.842	6.66839e+06
3.846	6452943
3.849	6.14992e+06
3.853	5.82629e+06
3.856	5.4812e+06
3.86	5.09604e+06
3.863	4.70736e+06
3.866	4.33751e+06
3.87	3.98414e+06
3.873	3.60792e+06
3.877	3281901
3.88	2950338
3.884	2656848
3.887	2.37387e+06
3.89	2.10416e+06
3.894	1.87445e+06
3.897	1646451
3.901	1.45435e+06
3.904	1283745
3.908	1122114
3.911	992752
3.915	871839
3.918	770906
3.921	673838
3.925	600772
3.928	536256
3.932	480026
3.935	430940
3.939	391887
3.942	358221
3.945	327464
3.949	305220
3.952	287316
3.956	271512
3.959	254997
3.963	246189
3.966	236226
3.969	230466
3.973	223316
3.976	216384
3.98	212301
3.983	208624
3.987	204783
3.99	203046
3.993	200763
3.997	198136
4	198344
4.004	196536
4.007	196214
4.011	196718
4.014	194906
4.017	195688
4.021	195698
4.024	192508
4.028	192276
4.031	191932
4.035	191026
4.038	191514
4.041	190582
4.045	190923
4.048	191514
4.052	193352
4.055	191271
4.059	194590
4.062	191730
4.066	191985
4.069	192867
4.072	190515
4.076	191703
4.079	191536
4.083	190839
4.086	191462
4.09	192640
4.093	190840
4.096	189912
4.1	192123
4.103	192300
4.107	190414
4.11	188576
4.114	189190
4.117	193648
4.12	190527
4.124	190622
4.127	191242
4.131	190946
4.134	192484
4.138	191236
4.141	191704
4.144	190270
4.148	190006
4.151	190634
4.155	191558
4.158	191967
4.162	190908
4.165	191928
4.168	191151
4.172	190798
4.175	192550
4.179	193858
4.182	192496
4.186	191547
4.189	191265
4.192	191312
4.196	190749
4.199	189548
4.203	192162
4.206	192400
4.21	190584
4.213	193407
4.217	191289
4.22	191808
4.223	189903
4.227	189118
4.23	192028
4.234	192252
4.237	190503
4.241	191466
4.244	190958
4.247	190558
4.251	192267
4.254	190512
4.258	189610
4.261	189520
4.265	188992
4.268	189993
4.271	189034
4.275	190101
4.278	191181
4.282	190407
4.285	190215
4.289	190964
4.292	192118
4.295	192388
4.299	191518
4.302	187534
4.306	191808
4.309	190370
4.313	188108
4.316	190746
4.319	189548
4.323	190413
4.326	191758
4.33	190467
4.333	191632
4.337	193324
4.34	189622
4.343	191217
4.347	190580
4.35	189048
4.354	188708
4.357	189290
4.361	189351
4.364	190090
4.368	191289
4.371	190222
4.374	189214
4.378	190970
4.381	189188
4.385	189357
4.388	191073
4.392	190338
4.395	189222
4.398	189706
4.402	189494
4.405	189860
4.409	188128
4.412	191096
4.416	188625
4.419	190713
4.422	191379
4.426	189466
4.429	188492
4.433	189886
4.436	189159
4.44	189228
4.443	189792
4.446	191040
4.45	190274
4.453	188337
4.457	188985
4.46	189716
4.464	188144
4.467	191162
4.47	190209
4.474	191810
4.477	191049
4.481	188388
4.484	187587
4.488	190238
4.491	188416
4.494	188246
4.498	189256
4.501	188112
4.505	190478
4.508	189807
4.512	190256
4.515	191601
4.519	188952
4.522	188667
4.525	190450
4.529	190116
4.532	188367
4.536	188150
4.539	186453
4.543	188664
4.546	191373
4.549	187977
4.553	188187
4.556	191691
4.56	187401
4.563	189966
4.567	189732
4.57	188148
4.573	190365
4.577	189244
4.58	187568
4.584	188973
4.587	190982
4.591	190658
4.594	191204
4.597	188199
4.601	189472
4.604	189140
4.608	188802
4.611	188704
4.615	188092
4.618	187430
4.621	189394
4.625	188343
4.628	188312
4.632	189032
4.635	190922
4.639	188336
4.642	189792
4.645	190590
4.649	187938
4.652	189615
4.656	187212
4.659	189579
4.663	187256
4.666	188034
4.67	187988
4.673	189111
4.676	188682
4.68	186854
4.683	187278
4.687	188544
4.69	190492
4.694	188972
4.697	188244
4.7	187948
4.704	187839
4.707	189168
4.711	190556
4.714	188416
4.718	188500
4.721	188654
4.724	188850
4.728	188590
4.731	188524
4.735	188472
4.738	189452
4.742	187268
4.745	187930
4.748	187604
4.752	188079
4.755	190528
4.759	189642
4.762	190202
4.766	189381
4.769	188798
4.772	188568
4.776	189588
4.779	188922
4.783	188220
4.786	189441
4.79	188421
4.793	187852
4.797	189920
4.8	187311
4.803	189712
4.807	190166
4.81	189840
4.814	191474
4.817	190798
4.821	191121
4.824	197598
4.827	206252
4.831	226600
4.834	261688
4.838	330009
4.841	453548
4.845	678376
4.848	1.07219e+06
4.851	1735419
4.855	2795925
4.858	4.36634e+06
4.862	6.44676e+06
4.865	8827401
4.869	11124000
4.872	13039000
4.875	14463700
4.879	15462500
4.882	16116000
4.886	16494500
4.889	16674000
4.893	16692800
4.896	16628700
4.899	16497100
4.903	16280800
4.906	16037700
4.91	15771500
4.913	15471300
4.917	15130500
4.92	14791500
4.923	14406400
4.927	14024000
4.93	13597000
4.934	13159600
4.937	12701100
4.941	12193200
4.944	11711800
4.948	11160900
4.951	10632900
4.954	10066700
4.958	9479676
4.961	8.86996e+06
4.965	8265006
4.968	7661937
4.972	7046559
4.975	6.43552e+06
4.978	5.85433e+06
4.982	5302080
4.985	4.74535e+06
4.989	4.2444e+06
4.992	3.77154e+06
4.996	3.3285e+06
4.999	2.92899e+06
5.002	2.55288e+06
5.006	2.22798e+06
5.009	1940583
5.013	1.67907e+06
5.016	1.45164e+06
5.02	1.25919e+06
5.023	1087416
5.026	940874
5.03	820342
5.033	715938
5.037	624285
5.04	554610
5.044	490449
5.047	436083
5.05	394701
5.054	359799
5.057	329594
5.061	305416
5.064	286347
5.068	269798
5.071	257372
5.074	247344
5.078	234936
5.081	229948
5.085	221757
5.088	217808
5.092	214682
5.095	212067
5.099	209972
5.102	207372
5.105	204454
5.109	205932
5.112	202797
5.116	199626
5.119	198780
5.123	200798
5.126	198360
5.129	199029
5.133	198352
5.136	196972
5.14	198338
5.143	197394
5.147	196894
5.15	198076
5.153	196851
5.157	195608
5.16	195942
5.164	194096
5.167	195300
5.171	192964
5.174	195465
5.177	192980
5.181	196035
5.184	193610
5.188	196203
5.191	192938
5.195	192638
5.198	195182
5.201	192602
5.205	194640
5.208	191196
5.212	194412
5.215	194181
5.219	192375
5.222	194578
5.225	192124
5.229	193980
5.232	193448
5.236	191937
5.239	192603
5.243	192480
5.246	193167
5.25	192966
5.253	192228
5.256	193396
5.26	194350
5.263	191415
5.267	193578
5.27	193018
5.274	192105
5.277	191672
5.28	190791
5.284	192520
5.287	192496
5.291	192116
5.294	192776
5.298	191750
5.301	193992
5.304	192152
5.308	193960
5.311	193434
5.315	191578
5.318	192646
5.322	192900
5.325	190378
5.328	191097
5.332	192586
5.335	191946
5.339	190179
5.342	191038
5.346	192492
5.349	192538
5.352	192810
5.356	191452
5.359	189928
5.363	191502
5.366	191926
5.37	192878
5.373	192446
5.376	190176
5.38	191208
5.383	188865
5.387	191616
5.39	191738
5.394	190869
5.397	190442
5.401	191026
5.404	193506
5.407	189594
5.411	188384
5.414	190092
5.418	189448
5.421	190766
5.425	190636
5.428	191115
5.431	189477
5.435	189705
5.438	189646
5.442	189256
5.445	191758
5.449	190318
5.452	192354
5.455	191031
5.459	189045
5.462	191884
5.466	190016
5.469	191289
5.473	190156
5.476	188361
5.479	191142
5.483	189476
5.486	191217
5.49	189646
5.493	190816
5.497	188853
5.5	192172
5.503	191256
5.507	188320
5.51	189076
5.514	189678
5.517	191733
5.521	190588
5.524	188253
5.527	189964
5.531	189330
5.534	189729
5.538	189812
5.541	189596
5.545	190518
5.548	190438
5.552	190479
5.555	191466
5.558	189495
5.562	190186
5.565	189428
5.569	189950
5.572	190251
5.576	189585
5.579	189994
5.582	188814
5.586	190124
5.589	190100
5.593	189648
5.596	190778
5.6	188367
5.603	191144
5.606	190942
5.61	189334
5.613	188774
5.617	190964
5.62	191002
5.624	190144
5.627	188967
5.63	189801
5.634	189086
5.637	189786
5.641	190714
5.644	189201
5.648	189810
5.651	190152
5.654	187752
5.658	187683
5.661	190078
5.665	190152
5.668	190312
5.672	189306
5.675	189900
5.678	187659
5.682	188856
5.685	188403
5.689	189128
5.692	190272
5.696	189220
5.699	190196
5.703	191368
5.706	188205
5.709	190670
5.713	190842
5.716	188780
5.72	190276
5.723	191253
5.727	189156
5.73	190084
5.733	189537
5.737	188476
5.74	190680
5.744	188738
5.747	190210
5.751	189112
5.754	190731
5.757	188532
5.761	191698
5.764	188331
5.768	189686
5.771	187750
5.775	191696
5.778	187758
5.781	188842
5.785	189339
5.788	190446
5.792	187076
5.795	187338
5.799	188184
5.802	190092
5.805	189672
5.809	189244
5.812	188740
5.816	191091
5.819	188726
5.823	189096
5.826	189394
5.829	188734
5.833	189998
5.836	188022
5.84	189477
5.843	189248
5.847	189470
5.85	189890
5.854	187416
5.857	187149
5.86	188936
5.864	188751
5.867	189771
5.871	187758
5.874	188619
5.878	189412
5.881	187416
5.884	186988
5.888	188898
5.891	189156
5.895	188568
5.898	189940
5.902	188456
5.905	189834
5.908	188548
5.912	190509
5.915	189538
5.919	186126
5.922	188162
5.926	187599
5.929	189190
5.932	191530
5.936	189100
5.939	189837
5.943	191210
5.946	189198
5.95	190042
5.953	189730
5.956	189819
5.96	187564
5.963	189274
5.967	187479
5.97	188780
5.974	187929
5.977	188080
5.981	186296
5.984	189212
5.987	187442
5.991	186886
5.994	189550
5.998	187690
6.001	186918
6.005	187425
6.008	190144
6.011	188751
6.015	189162
6.018	189213
6.022	188610
6.025	188709
6.029	187870
6.032	187370
6.035	188583
6.039	185840
6.042	187650
6.046	189645
6.049	189404
6.053	189428
6.056	187432
6.059	187194
6.063	187394
6.066	186850
6.07	186188
6.073	188402
6.077	188715
6.08	190173
6.083	189489
6.087	188138
6.09	188970
6.094	187742
6.097	187708
6.101	190530
6.104	188436
6.107	186816
6.111	189256
6.114	191542
6.118	188228
6.121	190396
6.125	186260
6.128	186102
6.132	188127
6.135	186738
6.138	188781
6.142	189093
6.145	187389
6.149	187394
6.152	187900
6.156	189765
6.159	187878
6.162	189334
6.166	188466
6.169	190846
6.173	188074
6.176	188373
6.18	187498
6.183	187374
6.186	189546
6.19	187902
6.193	189620
6.197	189687
6.2	188656
6.204	187542
6.207	187628
6.21	190014
6.214	189304
6.217	189420
6.221	188056
6.224	188214
6.228	189708
6.231	187047
6.234	188216
6.238	189674
6.241	187876
6.245	188703
6.248	189268
6.252	188343
6.255	187320
6.258	188739
6.262	189408
6.265	187347
6.269	188866
6.272	187794
6.276	187868
6.279	188601
6.283	187060
6.286	186962
6.289	189060
6.293	190036
6.296	186868
6.3	189399
6.303	189996
6.307	188546
6.31	188010
6.313	187674
6.317	185004
6.32	186638
6.324	189603
6.327	186249
6.331	188112
6.334	187552
6.337	187875
6.341	189564
6.344	186597
6.348	189855
6.351	189084
6.355	186573
6.358	187944
6.361	188728
6.365	188802
6.368	190215
6.372	189076
6.375	187893
6.379	187204
6.382	187560
6.385	187856
6.389	188356
6.392	187842
6.396	187754
6.399	188004
6.403	187458
6.406	188840
6.409	189350
6.413	186296
6.416	188390
6.42	187702
6.423	188626
6.427	190192
6.43	184659
6.434	187460
6.437	188236
6.44	187826
6.444	188210
6.447	190384
6.451	188452
6.454	187056
6.458	190168
6.461	187806
6.464	188912
6.468	191516
6.471	187065
6.475	188475
6.478	188662
6.482	186556
6.485	189394
6.488	186882
6.492	188594
6.495	186699
6.499	188264
6.502	189586
6.506	188355
6.509	186950
6.512	187412
6.516	188523
6.519	186700
6.523	190540
6.526	188074
6.53	190306
6.533	191956
6.536	191962
6.54	196674
6.543	203476
6.547	210200
6.55	226278
6.554	249518
6.557	283284
6.56	333693
6.564	401650
6.567	505834
6.571	646236
6.574	845054
6.578	1.10629e+06
6.581	1451007
6.585	1.874e+06
6.588	2.38266e+06
6.591	2977584
6.595	3606987
6.598	4.27047e+06
6.602	4.9382e+06
6.605	5.54155e+06
6.609	6.07563e+06
6.612	6.54567e+06
6.615	6.90311e+06
6.619	7152690
6.622	7.29805e+06
6.626	7.35344e+06
6.629	7349574
6.633	7301217
6.636	7.21029e+06
6.639	7073916
6.643	6896394
6.646	6707640
6.65	6501339
6.653	6.26986e+06
6.657	6021270
6.66	5753490
6.663	5.5151e+06
6.667	5252391
6.67	4994286
6.674	4.75258e+06
6.677	4.49004e+06
6.681	4245000
6.684	3993582
6.687	3.75664e+06
6.691	3508593
6.694	3269859
6.698	3.04081e+06
6.701	2827353
6.705	2.62191e+06
6.708	2.42242e+06
6.711	2.22148e+06
6.715	2.06049e+06
6.718	1.87533e+06
6.722	1.71933e+06
6.725	1.56336e+06
6.729	1.41771e+06
6.732	1.29296e+06
6.736	1.17125e+06
6.739	1.06099e+06
6.742	959044
6.746	865876
6.749	783022
6.753	710312
6.756	646800
6.76	588040
6.763	535449
6.766	493140
6.77	451269
6.773	414879
6.777	384064
6.78	360140
6.784	337642
6.787	318752
6.79	301425
6.794	286250
6.797	275014
6.801	264334
6.804	254290
6.808	248642
6.811	242138
6.814	232302
6.818	229078
6.821	226246
6.825	223384
6.828	219640
6.832	215772
6.835	214554
6.838	212601
6.842	212049
6.845	208617
6.849	207675
6.852	205450
6.856	205600
6.859	204819
6.862	204168
6.866	204158
6.869	200466
6.873	201452
6.876	200412
6.88	198804
6.883	199953
6.887	200826
6.89	198146
6.893	199338
6.897	198609
6.9	195926
6.904	197835
6.907	196712
6.911	197559
6.914	197940
6.917	197584
6.921	197308
6.924	196018
6.928	195974
6.931	195180
6.935	193288
6.938	194733
6.941	195213
[truncated: 2,346 more rows]

## Sheet: Figure 4c
Figure 4c
TIC			MS1			MS2			MS3			MS4
x	y		x	y		x	y		x	y		x	y
0.091	105284		4.3	443913		2.9	260.618		5.4	23.0068		5.5	22.4823
0.095	106295		5.2	271.062		5.2	57.6922		6.5	20.1615		7	20.9165
0.098	106154		5.9	221.036		6.2	21.754		7.5	26.8829		7.4	17.8395
0.102	106256		6.6	232.222		7.4	14.479		9.6	19.12		8.2	0.06065
0.105	108324		8.3	242.256		12.2	39.9899		10.3	7.32757		9.1	2.99684
0.109	106375		8.9	133.364		13.1	99.6487		12.2	48.0903		9.7	30.2943
0.112	106197		10.3	204.959		14.2	30.2456		13.1	2699.11		10.6	8.97298
0.115	107401		13.2	343996		15.3	308.708		14.2	5824.64		11.1	15.7639
0.119	107708		16.2	697739		16.1	45356.1		15.2	13057.4		12.2	9.93626
0.122	106531		17.1	197.697		17.1	360817		16.2	68316.7		13.2	1250.47
0.126	107032		18.1	737.154		18.2	1.29675e+06		17.1	4772.97		14.2	3754
0.129	106265		19.6	49.5133		19.1	4858.33		18.1	6162.11		15.2	11952
0.133	106763		20.6	93.0226		20.1	3564.72		19.1	941.055		16.2	24152.4
0.136	106807		22.6	79864.9		21.2	21.6314		20.1	112.364		17.2	2970.1
0.139	109666		23.6	777.348		22.3	25.1717		21.2	73.6319		18.1	3946.86
0.143	108163		25	162.235		23.9	19.9852		22.3	13.0427		19.1	8876.77
0.146	107463		25.4	200.071		24.4	14.9695		24.4	27.7429		20.1	84.1383
0.15	107812		29.1	1851433		25.1	8.46122		25.4	15.9224		21.1	266.494
0.153	107962		30.1	1920.45		25.7	12.5398		26.1	50.5918		22.5	244.142
0.157	106784		31.1	8041.92		26.3	76.8316		27.2	177.26		23.8	24.3295
0.16	107792		32.1	4675.17		27.1	72.4257		28.1	721.561		25	85.5563
0.163	107939		34.1	73.1138		28.1	888.744		29.1	29261.2		26.1	2042.59
0.167	107968		35.2	24.0409		29.1	4169.49		30.1	286529		27.1	11383.4
0.17	107304		35.6	1.73781		30.1	2130.63		31.1	36469.5		28.1	51014
0.174	107526		36.5	29.3081		31.1	314.962		32.1	428580		29.1	127087
0.177	108858		37.4	54.2109		32.1	1584.91		33.1	281278		30.1	143609
0.181	107356		37.8	30.0289		33.1	419.154		34.1	15627.7		31.1	66017.3
0.184	106246		39.1	39.5582		34.1	102.653		35.1	7547.82		32.1	539622
0.188	107167		40.2	251.266		34.8	1.58579		36	21.8116		33.1	1940
0.191	106855		45.1	8.38775e+06		35.3	9.65417		36.4	6.32534		34.1	11602.2
0.194	106447		46.1	35451.5		36.1	74.5841		37	33.1502		35.3	22.2038
0.198	108062		47.1	225383		37	30.521		37.4	31.0747		36	24.1205
0.201	107326		48	155.834		37.6	11.9985		38.2	59.9185		37.8	45.4971
0.205	107007		49.1	472.357		38.2	62.4596		39.1	70.8931		39	94.5942
0.208	105148		50	9.33623		39.1	22.6385		40	73.9903		40.1	45.829
0.212	107928		50.8	15.2325		41.1	102.442		41.1	97.0854		41.1	186.407
0.215	106907		52.1	25.6759		42.1	209.353		42.1	162.531		42.1	2454.45
0.218	107370		53.4	9.24484		43	311.136		43.1	349.699		43.1	9967.14
0.222	104582		55.3	4.87828		44	1437.9		44	1198.22		44.1	32743.6
0.225	106234		56.4	16.5347		45.1	1675.25		45	734.354		45.1	76995.6
0.229	106918		57.6	19.5373		46.2	211.757		45.9	84.2333		46.1	15612.1
0.232	106457		58.2	30.2657		47.1	800.532		46.2	123.36		47.1	342673
0.236	105888		59	28.0602		48.1	256.657		47.1	447.114		48.1	126551
0.239	106065		60.1	12.7895		49.4	20.7599		48	195.206		49.1	7469.32
0.242	105474		60.8	0.92251		50.1	37.8324		48.9	0.33733		50.1	2683.64
0.246	106240		61.8	22.0713		51.1	93.3755		50	73.6831		51.1	206.542
0.249	106083		62.2	16.9042		51.8	2.22415		51	105.894		51.9	95.6784
0.253	104981		63.4	17.8821		52.3	3.55534		52	57.5861		52.8	8.37098
0.256	105588		64.4	12.2154		53.1	17.2366		53	15.1134		53.3	3.50615
0.26	105301		66	13.7848		53.8	19.0613		53.7	12.0895		54	6.03824
0.263	104510		66.9	10.6076		54.3	11.3722		55.1	35.2183		55.2	112.361
0.266	104817		69.9	10.6723		54.7	12.7006		55.9	91.7729		56.1	74.554
0.27	104106					57	38.858		57.2	97.6129		57.1	125.747
0.273	104756					58	56.99		58	28.9148		58	61.671
0.277	105266					59.2	46.1493		59	42.6647		59.2	40.6483
0.28	104606					59.9	101.567		60	49.6645		60	61.9389
0.284	105172					61	7.62785		61	9.2578		62.1	54.935
0.287	104956					62.1	11.4437		62.2	14.6395		63	39.755
0.29	104617					63.2	24.2918		63	16.3214		63.9	6.19886
0.294	104617					64	5.51694		64.1	11.8907		65.1	83.9315
0.297	104730					64.9	17.564		64.9	40.2574		66	25.566
0.301	104762					65.9	9.94834		65.4	13.8793		66.9	34.2991
0.304	103714					66.3	9.39714		66	22.5948		67.6	15.3173
0.308	104512					67.2	9.48145		67.3	7.70873		69.9	71.8423
0.311	104154					68.1	2.00944		68.1	2.15512
0.314	104453					69	22.1965
0.318	102709					69.9	3.84583
0.321	103269
0.325	104573
0.328	103289
0.332	103978
0.335	103324
0.339	102701
0.342	103715
0.345	103222
0.349	102667
0.352	101452
0.356	104475
0.359	102800
0.363	103436
0.366	103711
0.369	103861
0.373	104144
0.376	102957
0.38	103558
0.383	102492
0.387	103113
0.39	103783
0.393	103703
0.397	103634
0.4	104681
0.404	103184
0.407	102339
0.411	103756
0.414	103218
0.417	104426
0.421	104350
0.424	103418
0.428	103590
0.431	102511
0.435	102727
0.438	102406
0.441	103137
0.445	101993
0.448	102296
0.452	102090
0.455	102678
0.459	102398
0.462	103163
0.465	103589
0.469	102742
0.472	104166
0.476	103711
0.479	103556
0.483	102522
0.486	103117
0.49	102260
0.493	103291
0.496	102828
0.5	102162
0.503	101926
0.507	104008
0.51	103556
0.514	103364
0.517	103472
0.52	102578
0.524	104214
0.527	102989
0.531	104080
0.534	101809
0.538	102957
0.541	102805
0.544	102742
0.548	103099
0.551	103869
0.555	103331
0.558	102545
0.562	103029
0.565	102553
0.568	103009
0.572	104106
0.575	102320
0.579	103342
0.582	102581
0.586	103548
0.589	103551
0.592	103179
0.596	102797
0.599	101336
0.603	102167
0.606	103106
0.61	103958
0.613	102165
0.617	103576
0.62	102511
0.623	102528
0.627	103463
0.63	102859
0.634	101534
0.637	103876
0.641	103180
0.644	103771
0.647	102541
0.651	102912
0.654	101928
0.658	102562
0.661	103485
0.665	103095
0.668	102830
0.671	101846
0.675	103506
0.678	103786
0.682	101824
0.685	104053
0.689	103729
0.692	102976
0.695	102798
0.699	103867
0.702	103015
0.706	103630
0.709	101925
0.713	103632
0.716	103153
0.719	102545
0.723	102314
0.726	101769
0.73	103344
0.733	102781
0.737	103947
0.74	101446
0.743	103202
0.747	102503
0.75	103077
0.754	103436
0.757	101890
0.761	103583
0.764	102981
0.768	103412
0.771	103912
0.774	103942
0.778	103209
0.781	103964
0.785	102999
0.788	104161
0.792	102870
0.795	103431
0.798	102623
0.802	103195
0.805	102897
0.809	102913
0.812	102271
0.816	102884
0.819	103969
0.822	102720
0.826	102471
0.829	103651
0.833	101884
0.836	102178
0.84	103114
0.843	103929
0.846	103349
0.85	103294
0.853	102035
0.857	102186
0.86	102284
0.864	102956
0.867	103079
0.87	101703
0.874	104149
0.877	103229
0.881	103446
0.884	102788
0.888	102321
0.891	103471
0.894	103401
0.898	102424
0.901	102602
0.905	102183
0.908	104314
0.912	103156
0.915	102952
0.919	103078
0.922	102340
0.925	103583
0.929	103476
0.932	103996
0.936	104153
0.939	103565
0.943	105269
0.946	102566
0.949	103978
0.953	102806
0.956	102874
0.96	102139
0.963	102339
0.967	103704
0.97	104074
0.973	103604
0.977	103153
0.98	103581
0.984	102729
0.987	103722
0.991	102862
0.994	101952
0.997	103508
1.001	103475
1.004	102412
1.008	103037
1.011	104623
1.015	101441
1.018	102935
1.021	103100
1.025	103594
1.028	103356
1.032	104027
1.035	103269
1.039	102493
1.042	103100
1.045	103972
1.049	104069
1.052	102717
1.056	103255
1.059	102169
1.063	103289
1.066	103070
1.07	103061
1.073	104515
1.076	103770
1.08	102271
1.083	102609
1.087	102579
1.09	104044
1.094	103700
1.097	103197
1.1	103078
1.104	103881
1.107	104684
1.111	102900
1.114	102830
1.118	103175
1.121	103210
1.124	103101
1.128	102943
1.131	102190
1.135	102296
1.138	103672
1.142	102946
1.145	102417
1.148	102535
1.152	103599
1.155	102787
1.159	103623
1.162	103446
1.166	103038
1.169	104106
1.172	102544
1.176	103587
1.179	104180
1.183	104412
1.186	103214
1.19	103120
1.193	104869
1.196	103031
1.2	102726
1.203	103014
1.207	103004
1.21	103395
1.214	102930
1.217	103255
1.221	102815
1.224	102377
1.227	103875
1.231	102767
1.234	103621
1.238	103989
1.241	103154
1.245	103165
1.248	102951
1.251	102307
1.255	103153
1.258	103510
1.262	103963
1.265	103906
1.269	103747
1.272	103325
1.275	103155
1.279	102538
1.282	103692
1.286	103540
1.289	104384
1.293	103207
1.296	104013
1.299	102727
1.303	102189
1.306	103103
1.31	103415
1.313	103373
1.317	102970
1.32	101695
1.323	102373
1.327	104485
1.33	104050
1.334	104467
1.337	104683
1.341	101939
1.344	102811
1.347	104078
1.351	102961
1.354	103223
1.358	103579
1.361	102841
1.365	102437
1.368	104595
1.372	103837
1.375	102817
1.378	102504
1.382	102571
1.385	104104
1.389	104496
1.392	103768
1.396	103915
1.399	102564
1.402	103650
1.406	102872
1.409	103823
1.413	102426
1.416	103877
1.42	103788
1.423	101728
1.426	102910
1.43	102667
1.433	102889
1.437	103772
1.44	103151
1.444	104162
1.447	102590
1.45	103871
1.454	102816
1.457	103930
1.461	103201
1.464	103779
1.468	102923
1.471	104338
1.474	102910
1.478	103251
1.481	103945
1.485	103565
1.488	102739
1.492	102920
1.495	103858
1.498	102580
1.502	102952
1.505	102994
1.509	103163
1.512	103719
1.516	102301
1.519	102676
1.523	103537
1.526	103094
1.529	102245
1.533	103397
1.536	103055
1.54	103457
1.543	103898
1.547	103202
1.55	102363
1.553	103511
1.557	103747
1.56	103896
1.564	102931
1.567	103319
1.571	103430
1.574	102047
1.577	102700
1.581	103260
1.584	103371
1.588	103796
1.591	103277
1.595	102965
1.598	102321
1.601	101598
1.605	103546
1.608	103407
1.612	103105
1.615	103248
1.619	103864
1.622	103650
1.625	103040
1.629	103805
1.632	103057
1.636	103895
1.639	103126
1.643	102663
1.646	104087
1.649	102762
1.653	103717
1.656	104145
1.66	102919
1.663	103708
1.667	103320
1.67	104076
1.674	102926
1.677	102289
1.68	102687
1.684	102917
1.687	104200
1.691	102691
1.694	102726
1.698	102328
1.701	104149
1.704	102767
1.708	103387
1.711	101587
1.715	103085
1.718	103316
1.722	104228
1.725	102665
1.728	101948
1.732	103782
1.735	103725
1.739	104294
1.742	104039
1.746	102232
1.749	104304
1.752	102765
1.756	102863
1.759	104525
1.763	104016
1.766	104603
1.77	102964
1.773	102534
1.776	104399
1.78	103417
1.783	102308
1.787	102699
1.79	104140
1.794	102695
1.797	103798
1.801	103233
1.804	103112
1.807	103210
1.811	103953
1.814	102644
1.818	104503
1.821	102924
1.825	102859
1.828	103700
1.831	103038
1.835	102749
1.838	104612
1.842	102980
1.845	104053
1.849	103992
1.852	104033
1.855	102909
1.859	102943
1.862	103148
1.866	103194
1.869	102865
1.873	103396
1.876	102188
1.879	104202
1.883	103211
1.886	103222
1.89	103840
1.893	103336
1.897	103677
1.9	103288
1.903	103978
1.907	103079
1.91	103500
1.914	104074
1.917	104072
1.921	102175
1.924	103500
1.927	103741
1.931	103509
1.934	103371
1.938	103596
1.941	103876
1.945	103622
1.948	102292
1.952	103849
1.955	103524
1.958	104229
1.962	103348
1.965	103369
1.969	103235
1.972	103692
1.976	103342
1.979	103233
1.982	103207
1.986	102927
1.989	102453
1.993	104296
1.996	103482
2	103830
2.003	104263
2.006	103629
2.01	103013
2.013	103494
2.017	102828
2.02	103936
2.024	103773
2.027	105017
2.03	102711
2.034	103054
2.037	102721
2.041	102289
2.044	103896
2.048	104187
2.051	102629
2.054	103952
2.058	103570
2.061	102613
2.065	103623
2.068	103431
2.072	104213
2.075	102388
2.078	101917
2.082	104099
2.085	103765
2.089	103532
2.092	103423
2.096	103584
2.099	103011
2.103	104441
2.106	103201
2.109	103121
2.113	103183
2.116	102903
2.12	104644
2.123	103382
2.127	103284
2.13	104010
2.133	103935
2.137	102307
2.14	103334
2.144	104496
2.147	102222
2.151	103870
2.154	103025
2.157	103679
2.161	103199
2.164	103847
2.168	103334
2.171	103051
2.175	102896
2.178	102948
2.181	104295
2.185	103320
2.188	103862
2.192	103581
2.195	103144
2.199	103139
2.202	102946
2.205	104048
2.209	104299
2.212	101767
2.216	102697
2.219	104672
2.223	102565
2.226	104046
2.229	103566
2.233	103339
2.236	104281
2.24	103175
2.243	102949
2.247	103021
2.25	103715
2.254	102668
2.257	104485
2.26	103222
2.264	104077
2.267	103903
2.271	103614
2.274	103806
2.278	103131
2.281	103868
2.284	103986
2.288	103212
2.291	103793
2.295	105221
2.298	103820
2.302	104297
2.305	103467
2.308	103604
2.312	104138
2.315	102597
2.319	102532
2.322	103597
2.326	104065
2.329	104311
2.332	103844
2.336	103229
2.339	103989
2.343	102932
2.346	102561
2.35	104496
2.353	103607
2.356	104148
2.36	103058
2.363	104651
2.367	102781
2.37	104557
2.374	104396
2.377	103711
2.38	103032
2.384	102848
2.387	103267
2.391	103191
2.394	103447
2.398	104493
2.401	104180
2.405	103450
2.408	104214
2.411	103467
2.415	105117
2.418	104226
2.422	103605
2.425	103129
2.429	102445
2.432	103896
2.435	103379
2.439	104199
2.442	103460
2.446	104019
2.449	103838
2.453	103932
2.456	104548
2.459	102709
2.463	103988
2.466	104733
2.47	103555
2.473	104326
2.477	103559
2.48	103424
2.483	104674
2.487	102976
2.49	102963
2.494	103217
2.497	101983
2.501	104729
2.504	103079
2.507	103241
2.511	103468
2.514	104088
2.518	103827
2.521	103881
2.525	103638
2.528	103671
2.531	102759
2.535	103422
2.538	103195
2.542	103111
2.545	103003
2.549	103629
2.552	104553
2.556	102865
2.559	104018
2.562	102751
2.566	102525
2.569	102770
2.573	103065
2.576	104166
2.58	102453
2.583	102974
2.586	103883
2.59	105384
2.593	104120
2.597	104049
2.6	103668
2.604	103371
2.607	104570
2.61	103548
2.614	104116
2.617	103530
2.621	104927
2.624	103070
2.628	103651
2.631	103314
2.634	104126
2.638	103913
2.641	104681
2.645	102868
2.648	104162
2.652	104026
2.655	103315
2.658	100994
2.662	104248
2.665	104050
2.669	104048
2.672	103118
2.676	103264
2.679	103900
2.682	103992
2.686	103407
2.689	103991
2.693	104294
2.696	103594
2.7	103276
2.703	104604
2.707	104146
2.71	103964
2.713	104511
2.717	104933
2.72	103716
2.724	104148
2.727	103788
2.731	103575
2.734	103762
2.737	103761
2.741	101923
2.744	103138
2.748	104479
2.751	104011
2.755	103588
2.758	103165
2.761	103340
2.765	102806
2.768	104061
2.772	103052
2.775	101429
2.779	103161
2.782	103134
2.785	102618
2.789	103231
2.792	102947
2.796	103927
2.799	104041
2.803	103712
2.806	104296
2.809	103935
2.813	104383
2.816	102597
2.82	103138
2.823	102796
2.827	102813
2.83	104264
2.834	104377
2.837	103792
2.84	102515
2.844	103985
2.847	105109
2.851	103785
2.854	103579
2.858	104999
2.861	102519
2.864	104447
2.868	104254
2.871	104220
2.875	104096
2.878	105555
2.882	114720
2.885	140412
2.888	225197
2.892	484128
2.895	1239545
2.899	3109024
2.902	6123179
2.906	8745354
2.909	11970700
2.912	13793600
2.916	14912800
2.919	15383000
2.923	15543000
2.926	16027500
2.93	16455000
2.933	16852900
2.936	17180000
2.94	17422400
2.943	17697700
2.947	17814000
2.95	18233800
2.954	18314500
2.957	18434500
2.96	18528600
2.964	18605800
2.967	18686800
2.971	18708200
2.974	18690000
2.978	18614300
2.981	18490000
2.985	18326000
2.988	18071400
2.991	17590800
2.995	16551400
2.998	14867500
3.002	12778500
3.005	10982300
3.009	9529271
3.012	8043054
3.015	6427114
3.019	4809733
3.022	3442390
3.026	2420174
3.029	1721716
3.033	1263353
3.036	972608
3.039	771090
3.043	635296
3.046	535151
3.05	463853
3.053	408198
3.057	362091
3.06	330609
3.063	302440
3.067	281762
3.07	261436
3.074	249342
3.077	237764
3.081	227184
3.084	217755
3.087	210846
3.091	204189
3.094	198822
3.098	196284
3.101	191615
3.105	189150
3.108	188909
3.111	192196
3.115	198051
3.118	213564
3.122	244486
3.125	298022
3.129	380443
3.132	504622
3.136	674523
3.139	883420
3.142	1139157
3.146	1415853
3.149	1685632
3.153	1942349
3.156	2160127
3.16	2314457
3.163	2401372
3.166	2397710
3.17	2330446
3.173	2194358
3.177	1996216
3.18	1753010
3.184	1488790
3.187	1227469
3.19	975924
3.194	746488
3.197	569570
3.201	422876
3.204	317178
3.208	246862
3.211	196639
3.214	170090
3.218	149741
3.221	138686
3.225	134069
3.228	130155
3.232	128127
3.235	127139
3.238	126098
3.242	126083
3.245	123071
3.249	123602
3.252	123346
3.256	123018
3.259	121176
3.262	121384
3.266	122007
3.269	121610
3.273	120823
3.276	118997
3.28	119539
3.283	120622
3.287	118983
3.29	119182
3.293	119120
3.297	118379
3.3	119052
3.304	118302
3.307	118000
3.311	117402
3.314	118173
3.317	117070
3.321	116866
3.324	117809
3.328	118614
3.331	117913
3.335	117914
3.338	117348
3.341	115223
3.345	116289
3.348	115360
3.352	115532
3.355	116464
3.359	116133
3.362	115432
3.365	114274
3.369	114920
3.372	113708
3.376	114507
3.379	115698
3.383	114953
3.386	115141
3.389	113601
3.393	114404
3.396	115435
3.4	115763
3.403	114206
3.407	114699
3.41	113786
3.413	113014
3.417	113698
3.42	113551
3.424	113255
3.427	113254
3.431	114059
3.434	114281
3.438	111755
3.441	114572
3.444	113695
3.448	112860
3.451	113018
3.455	112038
3.458	111780
3.462	112053
3.465	112991
3.468	112373
3.472	112115
3.475	111496
3.479	111719
3.482	113402
3.486	113243
3.489	111926
3.492	112196
3.496	113323
3.499	112635
3.503	111995
3.506	111472
3.51	110956
3.513	111666
3.516	113178
3.52	111560
3.523	109848
3.527	109956
3.53	110949
3.534	110970
3.537	110629
3.54	111374
3.544	108929
3.547	110449
3.551	111857
3.554	110885
3.558	110995
3.561	111017
3.564	110076
3.568	110001
3.571	110127
3.575	110342
3.578	111100
3.582	108804
3.585	110477
3.589	110517
3.592	109879
3.595	110203
3.599	110200
3.602	109720
3.606	109816
3.609	110174
3.613	109896
3.616	109699
3.619	109596
3.623	110914
3.626	110116
3.63	110066
3.633	110435
3.637	108323
3.64	108930
3.643	109657
3.647	109191
3.65	109476
3.654	108505
3.657	108850
3.661	109074
3.664	108923
3.667	109337
3.671	108153
3.674	108980
3.678	108509
3.681	108749
3.685	108150
3.688	108474
3.691	109230
3.695	108498
3.698	107572
3.702	109656
3.705	107969
3.709	107713
3.712	108434
3.715	106637
3.719	109429
3.722	107845
3.726	107796
3.729	108785
3.733	108534
3.736	107366
3.74	108441
3.743	108462
3.746	108053
3.75	108209
3.753	108211
3.757	107936
3.76	108347
3.764	106767
3.767	107536
3.77	107127
3.774	108122
3.777	107201
3.781	107106
3.784	108033
3.788	106709
3.791	107726
3.794	108175
3.798	107955
3.801	107712
3.805	107480
3.808	108202
3.812	108360
3.815	108341
3.818	107877
3.822	109266
3.825	107639
3.829	108481
3.832	108443
3.836	108441
3.839	110404
3.842	113375
3.846	115587
3.849	118328
3.853	121697
3.856	124647
3.86	127547
3.863	131055
3.867	133894
3.87	135998
3.873	134853
3.877	134783
3.88	133866
3.884	130717
3.887	128625
3.891	125778
3.894	121155
3.897	117472
3.901	116113
3.904	113388
3.908	111689
3.911	110656
3.915	110355
3.918	109644
3.921	109682
3.925	109621
3.928	110119
3.932	110258
3.935	110902
3.939	113144
3.942	112911
3.945	114658
3.949	115888
3.952	115994
3.956	117214
3.959	118240
3.963	116608
3.966	117232
3.969	117553
3.973	123355
3.976	161810
3.98	347182
3.983	1067724
3.987	2680919
3.99	4178218
3.993	4931264
3.997	5250191
4	5373016
4.004	5347739
4.007	5338249
4.011	5291790
4.014	5206317
4.018	5137098
4.021	5096105
4.024	5043156
4.028	4977467
4.031	4913731
4.035	4856483
4.038	4809239
4.042	4722448
4.045	4643918
4.048	4593254
4.052	4525422
4.055	4464744
4.059	4384286
4.062	4313875
4.066	4244602
4.069	4176355
4.072	4088486
4.076	3998679
4.079	3944913
4.083	3843119
4.086	3758415
4.09	3655790
4.093	3553895
4.096	3479155
4.1	3360427
4.103	3244797
4.107	3152339
4.11	3023992
4.114	2897735
4.117	2785402
4.12	2647813
4.124	2530320
4.127	2406505
4.131	2266004
4.134	2146588
4.138	2005966
4.141	1884745
4.144	1775584
4.148	1638110
4.151	1523698
4.155	1406341
4.158	1290962
4.162	1196195
4.165	1098278
4.169	1004854
4.172	918723
4.175	841438
4.179	767340
4.182	703813
4.186	645300
4.189	591304
4.193	549966
4.196	508833
4.199	469023
4.203	439224
4.206	410322
4.21	383640
4.213	365948
4.217	346485
4.22	329543
4.223	312379
4.227	300898
4.23	290122
4.234	280043
4.237	271246
4.241	263215
4.244	255566
4.247	248212
4.251	242379
4.254	237346
4.258	231715
4.261	228451
4.265	221216
4.268	215200
4.271	211769
4.275	209026
4.278	205201
4.282	202866
4.285	199475
4.289	197782
4.292	195655
4.295	191549
4.299	189505
4.302	187637
4.306	186255
4.309	182884
4.313	181240
4.316	178257
4.32	179003
4.323	176747
4.326	174809
4.33	170880
4.333	169810
4.337	170402
4.34	167749
4.344	166520
4.347	167091
4.35	163927
4.354	161687
4.357	160887
4.361	160951
4.364	160565
4.368	159533
4.371	158447
4.374	157514
4.378	154630
4.381	154241
4.385	153971
4.388	153076
4.392	150629
4.395	151416
4.398	150585
4.402	149212
4.405	148335
4.409	148446
4.412	148239
4.416	148191
4.419	147482
4.422	146996
4.426	145015
4.429	146221
4.433	143818
4.436	143033
4.44	142719
4.443	143732
4.446	141979
4.45	142686
4.453	143142
4.457	141133
4.46	140698
4.464	140338
4.467	138995
4.471	140352
4.474	137253
4.477	137806
4.481	136778
4.484	136844
4.488	137045
4.491	137697
4.495	135574
4.498	136510
4.501	136053
4.505	134467
4.508	135352
4.512	136014
4.515	133622
4.519	134525
4.522	133540
4.525	134014
4.529	132189
4.532	133090
4.536	133198
4.539	131931
4.543	130977
4.546	132099
4.549	131535
4.553	131483
4.556	130613
4.56	130806
4.563	132729
4.567	130391
4.57	129995
4.573	129722
4.577	129489
4.58	128909
4.584	128370
4.587	128923
4.591	128655
4.594	127517
4.597	128063
4.601	128428
4.604	127891
4.608	127125
4.611	127017
4.615	127529
4.618	126723
4.622	126294
4.625	127201
4.628	125963
4.632	126315
4.635	126450
4.639	125071
4.642	126418
4.646	124414
4.649	125733
4.652	124808
4.656	125621
4.659	126048
4.663	125021
4.666	124706
4.67	123785
4.673	124617
4.676	123935
4.68	122948
4.683	124326
4.687	122369
4.69	123810
4.694	123515
4.697	122825
4.7	123245
4.704	121847
4.707	123150
4.711	122626
4.714	122030
4.718	122437
4.721	122630
4.724	122000
4.728	121922
4.731	121826
4.735	121144
4.738	121864
4.742	121338
4.745	123461
4.748	121817
4.752	121790
4.755	121641
4.759	122236
4.762	120147
4.766	121291
4.769	121892
4.773	120522
4.776	120363
4.779	120209
4.783	120528
4.786	121749
4.79	119357
4.793	121113
4.797	120928
4.8	119525
4.803	121216
4.807	119915
4.81	118393
4.814	119901
4.817	121104
4.821	120923
4.824	120246
4.827	119434
4.831	118758
4.834	120792
4.838	119281
4.841	119271
4.845	118672
4.848	119184
4.851	119602
4.855	119559
4.858	118296
4.862	118657
4.865	117719
4.869	118478
4.872	119659
4.875	118559
4.879	117894
4.882	117565
4.886	118113
4.889	117980
4.893	117604
4.896	117540
4.899	118017
4.903	118303
4.906	117418
4.91	116865
4.913	117068
4.917	116210
4.92	117393
4.924	116998
4.927	116983
4.93	117967
4.934	117215
4.937	116794
4.941	117388
4.944	117003
4.948	117870
4.951	116709
4.954	116625
4.958	117447
4.961	117584
4.965	116989
4.968	116936
4.972	118746
4.975	117645
4.978	116614
4.982	115821
4.985	116422
4.989	115306
4.992	117692
4.996	115990
4.999	114438
5.002	115101
5.006	116447
5.009	115781
5.013	116438
5.016	115071
5.02	115033
5.023	116377
5.026	115296
5.03	115578
5.033	114890
5.037	115049
5.04	115819
5.044	114629
5.047	114224
5.051	116725
5.054	114746
5.057	115147
5.061	115737
5.064	114305
5.068	115075
5.071	114080
5.075	114877
5.078	115130
5.081	114691
5.085	115536
5.088	115682
5.092	114371
5.095	114914
5.099	114858
5.102	115184
5.105	113213
5.109	113753
5.112	114701
5.116	115476
5.119	115117
5.123	114418
5.126	114590
5.129	114085
5.133	113429
5.136	114618
5.14	113382
5.143	114620
5.147	114102
5.15	113523
5.153	114019
5.157	115336
5.16	114642
5.164	113595
5.167	113929
5.171	112989
5.174	113273
5.177	113902
5.181	113202
5.184	114063
5.188	112630
5.191	112377
5.195	112330
5.198	112606
5.202	113914
5.205	112962
5.208	112680
5.212	112602
5.215	111739
5.219	112289
5.222	113251
5.226	112730
5.229	111586
5.232	112558
5.236	112050
5.239	113004
5.243	112778
5.246	111637
5.25	112896
5.253	112336
5.256	112839
5.26	112674
5.263	111621
5.267	112097
5.27	111611
5.274	111395
5.277	112223
5.28	111298
5.284	110949
5.287	112441
5.291	111030
5.294	111266
5.298	110662
5.301	112307
5.304	111457
5.308	110754
5.311	111127
5.315	112483
5.318	111274
5.322	111509
5.325	111458
5.328	110544
5.332	110942
5.335	111114
5.339	110961
5.342	111902
5.346	110314
5.349	110905
5.353	111099
5.356	110898
5.359	110278
5.363	110626
5.366	110773
5.37	110730
5.373	111090
5.377	110380
5.38	109596
5.383	111566
5.387	109934
5.39	109839
5.394	111773
5.397	109967
5.401	110428
5.404	110991
5.407	112162
5.411	110796
5.414	111060
5.418	109902
5.421	109252
5.425	111411
5.428	110161
5.431	110320
5.435	109635
5.438	109922
5.442	109922
5.445	107592
5.449	109286
5.452	109906
5.455	110133
5.459	110207
5.462	110265
5.466	108937
5.469	109745
5.473	110001
5.476	109978
5.479	109818
5.483	109384
5.486	109659
5.49	110358
5.493	109757
5.497	110438
5.5	109949
5.504	109509
5.507	110046
5.51	109682
5.514	109624
5.517	109816
5.521	111531
5.524	110304
5.528	109492
5.531	108827
5.534	109634
5.538	110160
5.541	109865
5.545	109500
5.548	110826
5.552	110214
5.555	109288
5.558	109838
5.562	109869
5.565	109111
5.569	109016
5.572	109495
5.576	109717
5.579	108914
5.582	111632
5.586	109941
5.589	109568
5.593	109843
5.596	108203
5.6	109318
5.603	109691
5.606	108364
5.61	109816
5.613	109105
5.617	109280
5.62	109252
5.624	108801
5.627	111330
5.63	108503
5.634	109803
5.637	108580
5.641	109408
5.644	109298
5.648	108744
5.651	108560
5.655	107983
5.658	108073
5.661	109291
5.665	109750
5.668	110229
5.672	110332
5.675	108963
5.679	109467
5.682	108097
5.685	108551
5.689	109164
5.692	109196
5.696	109341
5.699	110477
5.703	108063
5.706	108188
5.709	108123
5.713	108003
5.716	108992
5.72	108907
5.723	108990
5.727	108326
5.73	109315
5.733	107826
5.737	108947
5.74	108233
5.744	109816
5.747	108411
5.751	109107
5.754	109285
5.757	108122
5.761	107889
5.764	109157
5.768	108894
5.771	109151
5.775	108532
5.778	108041
5.781	109508
5.785	108999
5.788	108066
5.792	108015
5.795	107900
5.799	107345
5.802	108732
5.806	108625
5.809	107740
5.812	108067
5.816	107370
5.819	107965
5.823	107688
5.826	108658
5.83	108530
5.833	107679
5.836	108154
5.84	107378
5.843	108332
5.847	107805
5.85	108170
5.854	108839
5.857	109253
5.86	108585
5.864	107838
5.867	109200
5.871	108803
5.874	108515
5.878	108309
5.881	107524
5.884	107501
5.888	107053
5.891	106886
5.895	108570
5.898	108309
5.902	108212
5.905	108279
5.908	108750
5.912	107442
5.915	107968
5.919	107362
5.922	106728
5.926	107617
5.929	108625
5.932	109172
5.936	107518
5.939	107039
5.943	108651
5.946	107600
5.95	106929
5.953	108273
5.957	109079
5.96	107972
5.963	108990
5.967	109029
5.97	107574
5.974	108081
5.977	107457
5.981	108523
5.984	107927
5.987	108244
5.991	108202
5.994	108553
5.998	107741
6.001	108853
6.005	108184
6.008	109660
6.011	108884
6.015	108166
6.018	107588
6.022	108483
6.025	106516
6.029	107885
6.032	108144
6.035	107544
6.039	109140
6.042	108398
6.046	109186
6.049	108491
6.053	108086
6.056	109000
6.059	108784
6.063	111558
6.066	114963
6.07	126298
6.073	151585
6.077	197575
6.08	271443
6.084	382845
6.087	544908
6.09	749512
6.094	993104
6.097	1277834
6.101	1576541
6.104	1865669
6.108	2144057
6.111	2385773
6.114	2575616
6.118	2723458
6.121	2827166
6.125	2887441
6.128	2893627
6.132	2882599
6.135	2843539
6.138	2790448
6.142	2718151
6.145	2617384
6.149	2529976
6.152	2416325
6.156	2304431
6.159	2187387
6.162	2078503
6.166	1962070
6.169	1850617
6.173	1737476
6.176	1625196
6.18	1522924
6.183	1422556
6.186	1325869
6.19	1235550
6.193	1146503
6.197	1065834
6.2	986975
6.204	911377
6.207	840484
6.21	777216
6.214	714008
6.217	661946
6.221	612920
6.224	564730
6.228	524413
6.231	487605
6.235	453994
6.238	424781
6.241	394721
6.245	372515
6.248	350498
6.252	333413
6.255	317394
6.259	298414
6.262	285728
6.265	275599
6.269	263663
6.272	253320
6.276	246111
6.279	237447
6.283	231122
6.286	225236
6.289	218895
6.293	213556
6.296	209254
6.3	205127
6.303	200105
6.307	198477
6.31	192643
6.313	190114
6.317	187164
6.32	184156
6.324	183832
6.327	178817
6.331	177462
6.334	173954
6.337	170926
6.341	171215
6.344	168740
6.348	165949
6.351	165158
6.355	164710
6.358	163643
6.361	161554
6.365	161087
6.368	157366
6.372	157496
6.375	156610
6.379	155498
6.382	155522
6.386	153284
6.389	152188
6.392	150052
6.396	150183
6.399	149392
6.403	146764
6.406	148523
6.41	146500
6.413	145244
6.416	146041
6.42	145024
6.423	143891
6.427	143433
6.43	143139
6.434	141813
6.437	141650
6.44	142228
6.444	140617
6.447	140793
6.451	138945
6.454	138265
6.458	138077
6.461	138370
6.464	136204
6.468	135916
6.471	136253
6.475	135772
6.478	135279
6.482	135017
6.485	134365
6.488	133724
6.492	133828
6.495	133822
6.499	132413
6.502	133186
6.506	132338
6.509	131212
6.512	132053
6.516	131183
6.519	130535
6.523	131962
6.526	130214
6.53	129932
6.533	130137
6.537	129048
6.54	129223
6.543	130025
6.547	128342
6.55	128206
6.554	127085
6.557	127556
6.561	126443
6.564	127105
6.567	126246
6.571	125995
6.574	126624
6.578	127353
6.581	126943
6.585	126258
6.588	125710
6.591	125308
6.595	125390
6.598	125023
6.602	125073
6.605	125044
6.609	124107
6.612	123193
6.615	124914
6.619	123754
6.622	123757
6.626	122626
6.629	123637
6.633	123130
6.636	122389
6.639	123719
6.643	122406
6.646	121752
6.65	120838
6.653	122268
6.657	123442
6.66	121429
6.663	121532
6.667	121346
6.67	120699
6.674	120209
6.677	121382
6.681	120456
6.684	120447
6.688	120844
6.691	121151
6.694	119859
6.698	123259
6.701	120075
6.705	120793
6.708	119767
6.712	120050
6.715	120246
6.718	119885
6.722	120122
6.725	121198
6.729	120815
6.732	120598
6.736	122348
6.739	120564
6.742	123247
6.746	124986
6.749	125648
6.753	127851
6.756	128973
6.76	131324
6.763	134327
6.766	137186
6.77	139510
6.773	141783
6.777	146849
6.78	148390
6.784	152898
6.787	155673
6.79	158816
6.794	161428
6.797	165557
6.801	168745
6.804	169128
6.808	170615
6.811	170681
6.814	170194
6.818	168910
6.821	168868
6.825	166108
6.828	163633
6.832	160116
6.835	157947
6.839	154147
6.842	151068
6.845	147459
6.849	142689
6.852	141208
6.856	137400
6.859	134254
6.863	130136
6.866	129143
6.869	128348
6.873	123623
6.876	122610
6.88	122784
6.883	120707
6.887	119647
6.89	118378
6.893	118203
6.897	118004
6.9	117295
6.904	116151
6.907	117589
6.911	114962
6.914	115190
6.917	115337
6.921	114375
6.924	114752
6.928	113715
6.931	115285
6.935	114925
6.938	113450
6.941	112812
[truncated: 3,804 more rows]

## Sheet: Figure 4d
Figure 4d
TIC			MS1			MS2			MS3
x	y		x	y		x	y		x	y
0.091	85127		3.4	36.2366		2.7	67.3404		3	113.96
0.095	83578		5.2	120.169		3.4	95.2881		5.6	17.27
0.098	84558		6.7	29.5491		4.2	485.699		6.3	1.33673
0.102	84797		7.3	12.021		5.8	27.953		7.2	9.11729
0.105	84494		9	9.18795		6.7	4.45642		8.2	22.7463
0.109	84718		10	23.5972		7.1	26.0119		9.3	11.7479
0.112	85905		10.5	15.7775		9.6	16.7825		11.2	18.6579
0.115	83633		11.5	20.353		10.4	27.3734		12.1	23.7619
0.119	84989		12.1	4.928		10.8	21.7855		13.1	131.613
0.122	85381		13	50.9705		11.4	11.2854		14.1	230.079
0.126	84592		16.1	133474		12.1	17.9652		15.2	113.221
0.129	84974		17.1	1.12844e+06		13.1	243.555		16.1	455.034
0.133	84983		18.1	4057336		14.1	699.169		17.1	822.192
0.136	84472		19.1	97002.2		15.2	2127.51		18.1	2238.06
0.139	85062		20.1	12575.3		16.1	5829.46		19.4	12.177
0.143	84511		21.1	200.969		17.1	1571.15		20.9	16.0213
0.146	83970		24.1	21.2951		18.1	2172.26		22	10.3885
0.15	84744		25.3	11.0469		19	37.2974		23.1	70.2194
0.153	83964		26.1	123.981		20.1	61.6931		23.8	14.5152
0.157	82930		27.2	191.198		20.8	19.0475		24.3	12.7027
0.16	84465		29.1	998.377		21.4	22.3887		25.6	19.2954
0.163	84651		30.1	889.37		22.4	47.0451		26.3	20.8852
0.167	83123		31.1	178.193		23.1	46.2666		27.1	14.9352
0.17	82997		33	95.1846		24.1	4.59192		29.1	7115.67
0.174	83471		34.1	193.565		26	283.595		30.1	37003.6
0.177	83663		35	122.374		27.1	688.972		31.1	278.718
0.181	83612		35.9	194.557		29.1	3852.24		32	468.596
0.184	82990		37.3	19.2003		30.1	8207.31		33	11.7772
0.188	82828		38.1	127.629		31.1	829.711		33.5	12.0731
0.191	81854		39	78.7956		32.1	3229.93		34.2	47.5393
0.194	82692		41	121.349		33.3	12.32		34.8	10.6339
0.198	82388		42	184.573		34.1	154.119		35.2	16.7434
0.201	82444		43.1	709.38		34.9	39.6954		36.1	138.521
0.205	81122		44	1923.15		36	208.408		37.3	14.5852
0.208	81637		46	772.741		37.3	2.11123		38	39.2219
0.212	80511		47.1	151.606		38	107.107		39	56.7778
0.215	81486		47.8	4.2369		41.1	72.0049		40	111.386
0.218	82116		48.1	17.6092		42.1	1417.35		41	5.69326
0.222	81164		48.7	1.43043		43	5772.04		42.1	57.2802
0.225	81486		49.3	1.65214		44.1	20605.3		43	312.752
0.229	81152		50.2	12.8224		45.1	115070		44	685.906
0.232	81840		51.1	61.701		46	97008.2		45	14648
0.236	82123		52	58.1547		47.1	5318.65		46	43625.7
0.239	79906		53.1	72.2135		48.1	7829		47.1	55712.9
0.242	81125		54	136.134		49.3	3.79522		48	429.682
0.246	81115		55.1	81.3661		50.1	162.411		49	402.24
0.249	81355		55.9	47.9639		50.9	17.1568		50.2	23.5364
0.253	80180		56.5	8.48962		51.8	23.7289		51.2	16.2232
0.256	81518		58.1	183.768		52.3	13.9716		51.8	3.97023
0.26	81658		59	1.32638		52.8	5.82503		52.3	18.1911
0.263	81651		60.1	61.4583		53.3	22.3854		53.2	13.3307
0.266	81493		60.9	13.3225		54.1	61.3764		53.8	23.3061
0.27	80845		62.1	448.3		54.9	36.9251		54.3	9.58209
0.273	81343		63	7.72442		55.6	11.3348		57.2	11.7586
0.277	81364		63.8	70.4798		56.2	16.9831		57.9	30.2505
0.28	81046		65	16.6946		56.8	13.6543		58.7	8.70008
0.284	80916		66	6.63642		58	192.438		60.2	30.3269
0.287	81188		66.8	18.8685		60.1	345.062		60.7	19.3423
0.29	80483		68	56.1473		61	981.005		62	2016
0.294	80787					62.1	96922.5		63	18.0787
0.297	80379					63.1	556.45		64	138.923
0.301	81015					64.1	7235.16		65	14.8523
0.304	80726					65.2	15.059		65.4	7.00666
0.308	80990					66.1	168.024		66.3	1.19845
0.311	81653					67.1	23.9749		68.1	8.74022
0.314	80791					67.9	21.141
0.318	80063					69	367.119
0.321	81527
0.325	80625
0.328	80208
0.332	79946
0.335	80288
0.339	79902
0.342	80718
0.345	80134
0.349	80352
0.352	80599
0.356	80735
0.359	79871
0.363	81067
0.366	80455
0.369	80016
0.373	79180
0.376	80068
0.38	82100
0.383	79971
0.387	81862
0.39	80594
0.393	80205
0.397	80259
0.4	80507
0.404	80754
0.407	80358
0.411	80268
0.414	80104
0.417	81569
0.421	80286
0.424	80564
0.428	80375
0.431	79716
0.435	79674
0.438	81785
0.441	80257
0.445	81026
0.448	78796
0.452	80487
0.455	80550
0.459	80839
0.462	80437
0.465	80676
0.469	80795
0.472	80579
0.476	79489
0.479	80897
0.483	79216
0.486	79763
0.49	80821
0.493	81000
0.496	81010
0.5	80624
0.503	81200
0.507	80657
0.51	80451
0.514	81213
0.517	79372
0.52	80286
0.524	80438
0.527	80191
0.531	81143
0.534	79487
0.538	79808
0.541	79835
0.544	80540
0.548	81017
0.551	80718
0.555	80606
0.558	79811
0.562	79700
0.565	79808
0.568	80113
0.572	79943
0.575	80720
0.579	80463
0.582	80075
0.586	79943
0.589	79326
0.592	79976
0.596	80289
0.599	80597
0.603	80705
0.606	80859
0.61	79269
0.613	79985
0.616	80702
0.62	80204
0.623	80590
0.627	80384
0.63	80099
0.634	81330
0.637	79638
0.641	79147
0.644	80414
0.647	80186
0.651	80004
0.654	79907
0.658	80542
0.661	80144
0.665	80411
0.668	81403
0.671	79385
0.675	79967
0.678	80392
0.682	80354
0.685	80515
0.689	79717
0.692	80762
0.695	80140
0.699	80415
0.702	79690
0.706	79249
0.709	80270
0.713	79745
0.716	80758
0.719	80373
0.723	80432
0.726	80099
0.73	80095
0.733	81074
0.737	80724
0.74	80299
0.743	80296
0.747	80405
0.75	80076
0.754	80598
0.757	79972
0.761	80203
0.764	80245
0.767	79655
0.771	79371
0.774	80443
0.778	80459
0.781	79826
0.785	79182
0.788	79455
0.792	79207
0.795	79553
0.798	79887
0.802	79859
0.805	81113
0.809	78529
0.812	79039
0.816	79832
0.819	80670
0.822	80976
0.826	79529
0.829	78965
0.833	80495
0.836	80657
0.84	79648
0.843	80389
0.846	79930
0.85	80355
0.853	80365
0.857	80994
0.86	79900
0.864	80594
0.867	80226
0.87	80418
0.874	78667
0.877	79762
0.881	79341
0.884	80419
0.888	80613
0.891	80311
0.894	79307
0.898	80392
0.901	79347
0.905	79697
0.908	79533
0.912	79192
0.915	78458
0.919	80744
0.922	79812
0.925	79532
0.929	80436
0.932	79749
0.936	79926
0.939	79877
0.943	80900
0.946	81345
0.949	79896
0.953	79510
0.956	79703
0.96	79831
0.963	79579
0.967	80909
0.97	80066
0.973	81048
0.977	80173
0.98	80764
0.984	79874
0.987	79374
0.991	79924
0.994	79741
0.997	80002
1.001	80844
1.004	79743
1.008	80277
1.011	80042
1.015	79823
1.018	79579
1.021	80397
1.025	80673
1.028	80416
1.032	79608
1.035	81013
1.039	80442
1.042	80538
1.045	79956
1.049	79519
1.052	79808
1.056	79853
1.059	79411
1.063	79155
1.066	80543
1.07	79934
1.073	79956
1.076	79545
1.08	80670
1.083	79123
1.087	79562
1.09	80558
1.094	79673
1.097	79245
1.1	79775
1.104	80974
1.107	79484
1.111	79546
1.114	79688
1.118	80172
1.121	79322
1.124	79994
1.128	80789
1.131	79168
1.135	80755
1.138	80526
1.142	79789
1.145	81642
1.148	79563
1.152	79741
1.155	80974
1.159	79915
1.162	80012
1.166	80335
1.169	80835
1.172	79731
1.176	79075
1.179	80514
1.183	81511
1.186	80458
1.19	79721
1.193	80754
1.196	80368
1.2	80104
1.203	80279
1.207	80403
1.21	80373
1.214	80225
1.217	80005
1.221	80905
1.224	79335
1.227	80169
1.231	80837
1.234	81203
1.238	80535
1.241	80126
1.245	79599
1.248	80491
1.251	80088
1.255	80115
1.258	79911
1.262	80466
1.265	80079
1.269	80015
1.272	79841
1.275	78850
1.279	80731
1.282	79318
1.286	80666
1.289	79626
1.293	80926
1.296	79974
1.299	80393
1.303	81300
1.306	81523
1.31	80160
1.313	79660
1.317	78476
1.32	80331
1.323	80034
1.327	80797
1.33	80667
1.334	78823
1.337	80109
1.341	80343
1.344	80257
1.347	80605
1.351	80143
1.354	79651
1.358	80109
1.361	80444
1.365	80475
1.368	80067
1.372	80444
1.375	80908
1.378	79645
1.382	80363
1.385	80604
1.389	80131
1.392	79577
1.396	81132
1.399	81387
1.402	79636
1.406	80474
1.409	80908
1.413	79978
1.416	79730
1.42	80481
1.423	80114
1.426	81085
1.43	80878
1.433	80853
1.437	80982
1.44	80221
1.444	80054
1.447	79649
1.45	79634
1.454	80500
1.457	80308
1.461	79224
1.464	80425
1.468	80213
1.471	79532
1.474	81434
1.478	80059
1.481	80435
1.485	79562
1.488	80473
1.492	79370
1.495	80524
1.498	80532
1.502	79230
1.505	80404
1.509	79679
1.512	80574
1.516	80229
1.519	80136
1.523	79863
1.526	79145
1.529	80051
1.533	80475
1.536	80129
1.54	80531
1.543	80522
1.547	80151
1.55	79833
1.553	80420
1.557	79731
1.56	79483
1.564	79493
1.567	79869
1.571	80335
1.574	80274
1.577	79751
1.581	80633
1.584	79278
1.588	78979
1.591	80166
1.595	80480
1.598	79806
1.601	79855
1.605	79995
1.608	79792
1.612	79885
1.615	79689
1.619	79861
1.622	79812
1.625	80234
1.629	80439
1.632	80556
1.636	80716
1.639	79849
1.643	79931
1.646	79284
1.649	80191
1.653	78980
1.656	80087
1.66	81085
1.663	80736
1.667	81039
1.67	80840
1.674	80444
1.677	79297
1.68	80270
1.684	80404
1.687	80167
1.691	80123
1.694	79469
1.698	80466
1.701	79784
1.704	79670
1.708	78976
1.711	79658
1.715	80594
1.718	78855
1.722	79821
1.725	80419
1.728	79935
1.732	80325
1.735	80717
1.739	80029
1.742	79641
1.746	79654
1.749	80146
1.752	80271
1.756	79408
1.759	80002
1.763	79369
1.766	79947
1.77	80597
1.773	79381
1.776	79521
1.78	80592
1.783	79240
1.787	80418
1.79	79529
1.794	80443
1.797	79969
1.8	79533
1.804	81134
1.807	81033
1.811	79500
1.814	78928
1.818	80108
1.821	79839
1.825	81290
1.828	80830
1.831	79609
1.835	79105
1.838	80107
1.842	80703
1.845	80303
1.849	80160
1.852	79810
1.855	81041
1.859	80435
1.862	79746
1.866	78779
1.869	79453
1.873	79379
1.876	80445
1.879	79507
1.883	79725
1.886	79473
1.89	80029
1.893	80733
1.897	79391
1.9	80149
1.903	80683
1.907	80782
1.91	79097
1.914	79845
1.917	79253
1.921	79547
1.924	80055
1.927	78961
1.931	80476
1.934	80130
1.938	80130
1.941	80412
1.945	81005
1.948	80358
1.952	80552
1.955	79374
1.958	79624
1.962	80676
1.965	80206
1.969	80390
1.972	80845
1.976	79720
1.979	81129
1.982	79637
1.986	79998
1.989	79816
1.993	79745
1.996	79420
2	80618
2.003	80862
2.006	80292
2.01	80426
2.013	80208
2.017	79734
2.02	78609
2.024	79209
2.027	79656
2.03	78549
2.034	79442
2.037	80308
2.041	80786
2.044	80211
2.048	79879
2.051	79337
2.054	79843
2.058	79459
2.061	79759
2.065	80039
2.068	80802
2.072	80029
2.075	80461
2.078	80337
2.082	79886
2.085	80926
2.089	80051
2.092	79743
2.096	81167
2.099	80536
2.103	79349
2.106	79206
2.109	80349
2.113	80048
2.116	79156
2.12	80064
2.123	80324
2.127	79858
2.13	80981
2.133	80703
2.137	80088
2.14	78733
2.144	80599
2.147	79795
2.151	79672
2.154	79917
2.157	81495
2.161	79843
2.164	79173
2.168	80496
2.171	78727
2.175	80226
2.178	79835
2.181	80271
2.185	80274
2.188	80993
2.192	79415
2.195	79965
2.199	80040
2.202	79667
2.205	79641
2.209	80053
2.212	80411
2.216	78968
2.219	79498
2.223	79147
2.226	79899
2.229	80015
2.233	79590
2.236	80100
2.24	80949
2.243	80076
2.247	79808
2.25	79535
2.254	79372
2.257	79409
2.26	81154
2.264	80941
2.267	80214
2.271	80244
2.274	80328
2.278	79008
2.281	79935
2.284	79191
2.288	79698
2.291	79134
2.295	79973
2.298	80292
2.302	80181
2.305	79165
2.308	80380
2.312	80465
2.315	79692
2.319	79785
2.322	79773
2.326	80394
2.329	80758
2.332	79627
2.336	80886
2.339	80662
2.343	80214
2.346	79226
2.35	80949
2.353	79610
2.356	78890
2.36	79146
2.363	80316
2.367	80039
2.37	80116
2.374	80701
2.377	79668
2.38	80247
2.384	78862
2.387	80553
2.391	79959
2.394	79980
2.398	79155
2.401	79916
2.405	80877
2.408	79754
2.411	80419
2.415	80562
2.418	80368
2.422	80476
2.425	79883
2.429	80742
2.432	79074
2.435	80053
2.439	80688
2.442	79552
2.446	79272
2.449	80733
2.453	79842
2.456	80255
2.459	81381
2.463	79879
2.466	79545
2.47	80400
2.473	80293
2.477	79203
2.48	80181
2.483	79858
2.487	78335
2.49	80482
2.494	79377
2.497	80722
2.501	81325
2.504	78861
2.507	80434
2.511	81227
2.514	79827
2.518	80915
2.521	80957
2.525	79594
2.528	80282
2.531	79792
2.535	80011
2.538	80060
2.542	80370
2.545	81098
2.549	79493
2.552	80808
2.556	84557
2.559	94791
2.562	124257
2.566	202308
2.569	396888
2.573	850345
2.576	1774517
2.58	3437516
2.583	5801350
2.586	8168302
2.59	9742481
2.593	10858400
2.597	12692000
2.6	14723100
2.604	15863400
2.607	16456100
2.61	16934400
2.614	17307400
2.617	17470000
2.621	17597400
2.624	17664600
2.628	17695800
2.631	17768000
2.634	17762200
2.638	17772300
2.641	17798400
2.645	17775200
2.648	17761600
2.652	17665400
2.655	17432000
2.658	17053400
2.662	16550000
2.665	15884800
2.669	14133100
2.672	11569300
2.676	9991024
2.679	8816367
2.682	6765808
2.686	4596353
2.689	2889224
2.693	1814651
2.696	1207769
2.7	859252
2.703	657239
2.707	525019
2.71	436639
2.713	369642
2.717	321507
2.72	284836
2.724	251336
2.727	226546
2.731	208797
2.734	191321
2.737	178231
2.741	167279
2.744	155668
2.748	150562
2.751	143412
2.755	138563
2.758	133853
2.761	129927
2.765	125322
2.768	123998
2.772	120410
2.775	118447
2.779	116406
2.782	116524
2.785	114199
2.789	110319
2.792	111558
2.796	108369
2.799	109523
2.803	110347
2.806	109318
2.809	108210
2.813	108111
2.816	107764
2.82	106669
2.823	105373
2.827	104438
2.83	103600
2.833	101173
2.837	101229
2.84	101612
2.844	99540
2.847	98672
2.851	97491
2.854	98375
2.858	98122
2.861	98508
2.864	98320
2.868	98559
2.871	98089
2.875	98007
2.878	99926
2.882	98581
2.885	99895
2.888	98865
2.892	98135
2.895	97349
2.899	95337
2.902	94959
2.906	94634
2.909	94267
2.912	94584
2.916	92962
2.919	93213
2.923	91991
2.926	91764
2.93	92238
2.933	92196
2.936	93298
2.94	91681
2.943	91604
2.947	91845
2.95	90977
2.954	90370
2.957	90021
2.96	90163
2.964	89890
2.967	89472
2.971	89794
2.974	89577
2.978	89034
2.981	89289
2.985	90144
2.988	89245
2.991	88567
2.995	89695
2.998	88279
3.002	88876
3.005	88821
3.009	87941
3.012	88221
3.015	88574
3.019	88032
3.022	87236
3.026	87873
3.029	89292
3.033	88247
3.036	87920
3.039	87705
3.043	87790
3.046	86791
3.05	88082
3.053	87603
3.057	87155
3.06	88228
3.063	88252
3.067	88088
3.07	86630
3.074	87205
3.077	86928
3.081	88244
3.084	87221
3.087	87522
3.091	86618
3.094	87682
3.098	88707
3.101	90892
3.105	98015
3.108	117666
3.111	160418
3.115	248521
3.118	432007
3.122	774351
3.125	1343729
3.129	2175466
3.132	3185208
3.136	4143637
3.139	4833934
3.142	5168541
3.146	5364311
3.149	5478492
3.153	5554608
3.156	5546687
3.16	5519874
3.163	5486380
3.166	5408827
3.17	5333600
3.173	5257617
3.177	5164924
3.18	5010820
3.184	4908014
3.187	4756014
3.19	4518978
3.194	4256286
3.197	3942867
3.201	3613964
3.204	3251377
3.208	2883693
3.211	2504342
3.214	2152179
3.218	1809472
3.221	1507741
3.225	1246249
3.228	1029624
3.232	853948
3.235	717385
3.238	608824
3.242	525916
3.245	464842
3.249	417417
3.252	383332
3.256	355784
3.259	331864
3.262	313892
3.266	299540
3.269	285676
3.273	272517
3.276	263598
3.28	254668
3.283	247908
3.287	240007
3.29	232608
3.293	226869
3.297	220784
3.3	217150
3.304	212316
3.307	208153
3.311	203184
3.314	200124
3.317	196333
3.321	192243
3.324	188918
3.328	185764
3.331	183032
3.335	181269
3.338	178912
3.341	175451
3.345	173808
3.348	172582
3.352	168894
3.355	166860
3.359	165555
3.362	163201
3.365	161277
3.369	160205
3.372	159688
3.376	156550
3.379	153960
3.383	151373
3.386	153111
3.389	150406
3.393	149775
3.396	147989
3.4	145623
3.403	145664
3.407	144444
3.41	142639
3.413	142063
3.417	141577
3.42	140360
3.424	138412
3.427	139078
3.431	137722
3.434	137012
3.438	135088
3.441	133411
3.444	133265
3.448	132923
3.451	132002
3.455	129890
3.458	130431
3.462	129840
3.465	129764
3.468	127886
3.472	128154
3.475	128002
3.479	126643
3.482	126638
3.486	125342
3.489	124868
3.492	123365
3.496	124265
3.499	122479
3.503	122142
3.506	122579
3.51	121555
3.513	120661
3.516	119700
3.52	119492
3.523	117731
3.527	118488
3.53	117965
3.534	118726
3.537	117421
3.54	117457
3.544	117129
3.547	117083
3.551	116139
3.554	116117
3.558	115458
3.561	115363
3.564	114051
3.568	114053
3.571	113971
3.575	112546
3.578	112635
3.582	112033
3.585	112365
3.589	111974
3.592	111512
3.595	111535
3.599	111196
3.602	110320
3.606	110610
3.609	111113
3.613	109813
3.616	109425
3.619	107742
3.623	108887
3.626	109171
3.63	108819
3.633	108898
3.637	108936
3.64	108819
3.643	107388
3.647	105955
3.65	108276
3.654	106971
3.657	106038
3.661	105640
3.664	106350
3.667	105981
3.671	105442
3.674	104915
3.678	105763
3.681	105078
3.685	104961
3.688	104299
3.691	104056
3.695	103304
3.698	104923
3.702	104348
3.705	104150
3.709	104340
3.712	103055
3.715	102311
3.719	102767
3.722	101992
3.726	102132
3.729	103697
3.733	103080
3.736	102323
3.74	101839
3.743	102339
3.746	101609
3.75	100888
3.753	102322
3.757	101002
3.76	100240
3.764	100851
3.767	100772
3.77	100776
3.774	100757
3.777	100228
3.781	100397
3.784	100353
3.788	99655
3.791	100482
3.794	99735
3.798	100810
3.801	99979
3.805	99617
3.808	100919
3.812	99747
3.815	98949
3.818	99527
3.822	98837
3.825	98558
3.829	97348
3.832	99128
3.836	97690
3.839	98345
3.842	98256
3.846	98300
3.849	98474
3.853	96674
3.856	97608
3.86	97280
3.863	98223
3.866	97593
3.87	98495
3.873	96755
3.877	97496
3.88	97129
3.884	98342
3.887	96121
3.891	96600
3.894	96788
3.897	97261
3.901	96714
3.904	97276
3.908	97104
3.911	96758
3.915	96506
3.918	96303
3.921	96485
3.925	96777
3.928	96342
3.932	95948
3.935	96788
3.939	95811
3.942	96771
3.945	95940
3.949	96241
3.952	96191
3.956	95593
3.959	96182
3.963	95222
3.966	95076
3.969	94486
3.973	96078
3.976	94739
3.98	95842
3.983	94394
3.987	96002
3.99	94969
3.993	94524
3.997	96455
4	95355
4.004	93948
4.007	94953
4.011	94922
4.014	94597
4.017	94631
4.021	94931
4.024	93698
4.028	93975
4.031	94855
4.035	94745
4.038	94451
4.042	94467
4.045	93346
4.048	94437
4.052	94859
4.055	93674
4.059	92575
4.062	93324
4.066	92339
4.069	94133
4.072	93880
4.076	92770
4.079	93524
4.083	93959
4.086	93581
4.09	93044
4.093	92609
4.096	93407
4.1	92885
4.103	92729
4.107	93295
4.11	92973
4.114	93026
4.117	92266
4.12	91716
4.124	93344
4.127	93686
4.131	93276
4.134	92644
4.138	93243
4.141	93366
4.144	92558
4.148	92352
4.151	92131
4.155	92725
4.158	91647
4.162	92477
4.165	93174
4.169	92354
4.172	92309
4.175	91469
4.179	90958
4.182	91987
4.186	92467
4.189	92238
4.193	91471
4.196	91630
4.199	92180
4.203	92120
4.206	91546
4.21	91111
4.213	90110
4.217	90296
4.22	91665
4.223	91112
4.227	91145
4.23	91121
4.234	91463
4.237	90095
4.241	91452
4.244	91014
4.247	90010
4.251	90941
4.254	91040
4.258	90302
4.261	91154
4.265	90331
4.268	90610
4.271	90036
4.275	89479
4.278	90458
4.282	90090
4.285	90284
4.289	89306
4.292	89497
4.295	90126
4.299	90361
4.302	90132
4.306	89790
4.309	90508
4.313	91204
4.316	90015
4.32	88856
4.323	90641
4.326	90960
4.33	90036
4.333	89842
4.337	88540
4.34	89929
4.344	90072
4.347	90475
4.35	88499
4.354	89628
4.357	89795
4.361	90439
4.364	89117
4.368	89462
4.371	89365
4.374	88693
4.378	88736
4.381	88972
4.385	88049
4.388	88427
4.392	88241
4.395	89385
4.398	89310
4.402	88189
4.405	89762
4.409	89019
4.412	89645
4.416	89383
4.419	89477
4.422	89390
4.426	89990
4.429	89593
4.433	90055
4.436	89072
4.44	89390
4.443	89376
4.446	88527
4.45	89065
4.453	88471
4.457	89073
4.46	90245
4.464	88818
4.467	89049
4.471	89705
4.474	88806
4.477	89598
4.481	88699
4.484	88109
4.488	88787
4.491	88784
4.495	88048
4.498	88032
4.501	88672
4.505	88144
4.508	87890
4.512	88954
4.515	87615
4.519	88330
4.522	88584
4.525	88436
4.529	88546
4.532	88177
4.536	88506
4.539	88069
4.543	88652
4.546	89447
4.549	88351
4.553	88167
4.556	88769
4.56	88282
4.563	88405
4.567	88805
4.57	87277
4.573	88895
4.577	88207
4.58	87572
4.584	88997
4.587	88730
4.591	88192
4.594	87967
4.597	86787
4.601	87629
4.604	89712
4.608	87450
4.611	88150
4.615	87991
4.618	88947
4.622	87270
4.625	86561
4.628	89338
4.632	88540
4.635	86867
4.639	87417
4.642	87255
4.646	88027
4.649	87963
4.652	87564
4.656	86487
4.659	87917
4.663	87991
4.666	89149
4.67	88050
4.673	87400
4.676	87737
4.68	87180
4.683	87413
4.687	86892
4.69	87987
4.694	86634
4.697	87560
4.7	87256
4.704	87853
4.707	86617
4.711	86709
4.714	87794
4.718	86862
4.721	87123
4.724	88625
4.728	85682
4.731	87787
4.735	87143
4.738	87216
4.742	86989
4.745	87323
4.748	87432
4.752	86992
4.755	86837
4.759	87402
4.762	86528
4.766	86515
4.769	86446
4.773	87865
4.776	88181
4.779	86803
4.783	86981
4.786	86654
4.79	87428
4.793	87243
4.797	86432
4.8	86038
4.803	87077
4.807	87523
4.81	85980
4.814	86608
4.817	86582
4.821	87443
4.824	87463
4.827	87869
4.831	87441
4.834	86145
4.838	86684
4.841	86064
4.845	86864
4.848	86716
4.851	86789
4.855	86423
4.858	87278
4.862	86689
4.865	87484
4.869	85186
4.872	85853
4.875	87335
4.879	86181
4.882	86754
4.886	87692
4.889	87408
4.893	86639
4.896	86195
4.899	86592
4.903	86356
4.906	86648
4.91	85999
4.913	87080
4.917	87067
4.92	86568
4.924	87396
4.927	86786
4.93	86891
4.934	85868
4.937	85594
4.941	85984
4.944	85628
4.948	86006
4.951	85742
4.954	85815
4.958	86751
4.961	86616
4.965	86662
4.968	85762
4.972	86843
4.975	86482
4.978	85878
4.982	86367
4.985	86408
4.989	86654
4.992	85441
4.996	86096
4.999	85640
5.002	86389
5.006	85401
5.009	85385
5.013	86619
5.016	85359
5.02	85889
5.023	85522
5.026	86119
5.03	85472
5.033	85726
5.037	86268
5.04	86197
5.044	86530
5.047	86721
5.05	86436
5.054	87360
5.057	86082
5.061	86737
5.064	86862
5.068	86047
5.071	85962
5.075	87385
5.078	86228
5.081	85464
5.085	85750
5.088	85032
5.092	85852
5.095	87161
5.099	86399
5.102	86296
5.105	84452
5.109	86294
5.112	85702
5.116	85858
5.119	85115
5.123	85741
5.126	86084
5.129	84920
5.133	86634
5.136	84728
5.14	85674
5.143	86389
5.147	85462
5.15	86479
5.153	85883
5.157	86617
5.16	86179
5.164	85823
5.167	85316
5.171	86027
5.174	85500
5.177	86178
5.181	85503
5.184	84913
5.188	85326
5.191	85137
5.195	85201
5.198	85525
5.202	85090
5.205	85956
5.208	86232
5.212	85811
5.215	85464
5.219	85507
5.222	85676
5.226	84862
5.229	86361
5.232	86195
5.236	85504
5.239	85099
5.243	86535
5.246	86166
5.25	84631
5.253	86008
5.256	85945
5.26	85148
5.263	85644
5.267	85777
5.27	86473
5.274	84914
5.277	86955
5.28	85005
5.284	85642
5.287	85189
5.291	85350
5.294	85994
5.298	86133
5.301	85251
5.304	85273
5.308	85626
5.311	85121
5.315	84601
5.318	85640
5.322	85565
5.325	85658
5.328	85582
5.332	85816
5.335	85692
5.339	84805
5.342	85372
5.346	85012
5.349	85780
5.353	84694
5.356	86052
5.359	85293
5.363	84515
5.366	84807
5.37	85803
5.373	84000
5.377	85047
5.38	85268
5.383	85158
5.387	84461
5.39	84591
5.394	85053
5.397	85162
5.401	85031
5.404	86206
5.407	84913
5.411	85492
5.414	85080
5.418	84964
5.421	84971
5.425	85566
5.428	84911
5.431	84943
5.435	85157
5.438	84344
5.442	84860
5.445	84176
5.449	84259
5.452	83737
5.455	85189
5.459	85166
5.462	84552
5.466	85069
5.469	83949
5.473	83980
5.476	85597
5.479	85235
5.483	85165
5.486	85931
5.49	85976
5.493	85771
5.497	84114
5.5	85118
5.504	84778
5.507	85461
5.51	84441
5.514	84403
5.517	83511
5.521	85531
5.524	86412
5.528	84626
5.531	85024
5.534	84982
5.538	85318
5.541	85400
5.545	84673
5.548	83559
5.552	85657
5.555	85087
5.558	85294
5.562	84187
5.565	84847
5.569	84280
5.572	85364
5.576	84096
5.579	84280
5.582	84113
5.586	84606
5.589	84115
5.593	84128
5.596	83706
5.6	84236
5.603	84771
5.606	84741
5.61	85275
5.613	84195
5.617	84502
5.62	83343
5.624	84080
5.627	85166
5.63	84743
5.634	84759
5.637	83493
5.641	84853
5.644	85003
5.648	84471
5.651	83780
5.655	84557
5.658	85221
5.661	84140
5.665	85826
5.668	85033
5.672	84371
5.675	84203
5.679	83988
5.682	84142
5.685	85045
5.689	83761
5.692	84739
5.696	85047
5.699	83661
5.703	85074
5.706	84068
5.709	84573
5.713	85117
5.716	84457
5.72	84513
5.723	85020
5.727	83461
5.73	84726
5.733	84918
5.737	84535
5.74	83815
5.744	85033
5.747	85662
5.751	84031
5.754	84159
5.757	84506
5.761	84718
5.764	84399
5.768	83146
5.771	83865
5.775	84468
5.778	84016
5.781	84038
5.785	84940
5.788	83361
5.792	83911
5.795	83692
5.799	83809
5.802	84098
5.806	85630
5.809	85401
5.812	84727
5.816	84459
5.819	84808
5.823	83548
5.826	84864
5.83	83965
5.833	84632
5.836	84334
5.84	84760
5.843	84376
5.847	84189
5.85	83694
5.854	84530
5.857	83778
5.86	84226
5.864	84849
5.867	84286
5.871	84512
5.874	84997
5.878	84328
5.881	85354
5.884	84631
5.888	84422
5.891	85307
5.895	84299
5.898	85005
5.902	83939
5.905	83875
5.908	84360
5.912	85057
5.915	84086
5.919	84372
5.922	83856
5.926	84346
5.929	84313
5.932	83877
5.936	84223
5.939	85629
5.943	82928
5.946	84763
5.95	84161
5.953	83956
5.957	84196
5.96	83869
5.963	84558
5.967	83469
5.97	83867
5.974	84532
5.977	85094
5.981	83950
5.984	84080
5.987	84331
5.991	83292
5.994	84098
5.998	83760
6.001	85096
6.005	85642
6.008	84547
6.011	84062
6.015	83897
6.018	84220
6.022	85338
6.025	84582
6.029	85748
6.032	84009
6.035	84195
6.039	83688
6.042	84950
6.046	84131
6.049	83551
6.053	84002
6.056	84327
6.059	83597
6.063	83808
6.066	83513
6.07	83521
6.073	84076
6.077	84761
6.08	84363
6.083	84716
6.087	83951
6.09	84254
6.094	83614
6.097	85059
6.101	83989
6.104	83619
6.108	84127
6.111	85324
6.114	82668
6.118	83348
6.121	84322
6.125	84726
6.128	83970
6.132	84929
6.135	83581
6.138	83727
6.142	83545
6.145	83541
6.149	84700
6.152	83152
6.156	84390
6.159	84719
6.162	83940
6.166	83701
6.169	83186
6.173	84052
6.176	84061
6.18	84668
6.183	83845
6.186	83589
6.19	83689
6.193	82867
6.197	84211
6.2	83932
6.204	82900
6.207	84765
6.21	84037
6.214	84159
6.217	83880
6.221	84931
6.224	84409
6.228	84598
6.231	84174
6.235	83667
6.238	83188
6.241	84507
6.245	84788
6.248	83851
6.252	84089
6.255	83546
6.259	84406
6.262	83246
6.265	84250
6.269	84002
6.272	85038
6.276	83473
6.279	84394
6.283	84334
6.286	83283
6.289	83802
6.293	84041
6.296	84371
6.3	82937
6.303	83302
6.307	83465
6.31	83966
6.313	82844
6.317	82916
6.32	83554
6.324	83303
6.327	83408
6.331	84168
6.334	83604
6.337	83563
6.341	83737
6.344	83556
6.348	83956
6.351	84296
6.355	82844
6.358	84253
6.361	84376
6.365	84579
6.368	84241
6.372	84026
6.375	83492
6.379	82974
6.382	84578
6.386	84613
6.389	83169
6.392	85192
6.396	83903
6.399	84372
6.403	84881
6.406	83359
6.41	83861
6.413	82810
6.416	84378
6.42	84045
6.423	83548
6.427	83671
6.43	83489
6.434	83981
6.437	83614
6.44	83200
6.444	83596
6.447	83394
6.451	84154
6.454	83896
6.458	83713
6.461	83409
6.464	84273
6.468	82937
6.471	84331
6.475	82761
6.478	83626
6.482	82909
6.485	83422
6.488	84842
6.492	83647
6.495	84185
6.499	84199
6.502	84041
6.506	84096
6.509	83639
6.512	83947
6.516	83250
6.519	84200
6.523	83512
6.526	84340
6.53	83675
6.533	82478
6.537	82979
6.54	83766
6.543	82392
6.547	83759
6.55	83024
6.554	82780
6.557	83977
6.561	83913
6.564	82376
6.567	83601
6.571	84075
6.574	84114
6.578	83444
6.581	83932
6.585	83533
6.588	83141
6.591	83133
6.595	84447
6.598	83495
6.602	83483
6.605	83163
6.609	83631
6.612	83710
6.615	83653
6.619	84193
6.622	83723
6.626	83520
6.629	83044
6.633	83068
6.636	83424
6.639	83902
6.643	84823
6.646	83724
6.65	83673
6.653	83253
6.657	83200
6.66	84140
6.663	83497
6.667	82210
6.67	83023
6.674	83444
6.677	83307
6.681	83306
6.684	83260
6.688	81569
6.691	82850
6.694	83824
6.698	84106
6.701	82289
6.705	83102
6.708	83884
6.712	83360
6.715	83897
6.718	83471
6.722	83025
6.725	84263
6.729	83546
6.732	83464
6.736	83309
6.739	84384
6.742	83765
6.746	85308
6.749	84061
6.753	84491
6.756	83393
6.76	84016
6.763	83524
6.766	83882
6.77	83734
6.773	84516
6.777	82968
6.78	83142
6.784	82943
6.787	82764
6.79	83076
6.794	84433
6.797	82872
6.801	83321
6.804	84402
6.808	83044
6.811	83904
6.814	84110
6.818	82764
6.821	82691
6.825	83770
6.828	83554
6.832	83312
6.835	84354
6.839	83022
6.842	83129
6.845	82685
6.849	83982
6.852	83157
6.856	81710
6.859	82710
6.863	83452
6.866	82346
6.869	83830
6.873	82689
6.876	83778
6.88	84122
6.883	83243
6.887	83605
6.89	83185
6.893	83112
6.897	83009
6.9	82689
6.904	83092
6.907	83670
6.911	83476
6.914	83557
6.917	83230
6.921	82031
6.924	84027
6.928	83335
6.931	83287
6.935	83485
6.938	84147
6.941	83236
[truncated: 2,347 more rows]
