# Supplementary material for: Designing reliable and accurate isotope-tracer experiments for CO2 photoreduction
Source: Nat Commun. 2023 May 3;14:2534. doi: 10.1038/s41467-023-38052-0 (PMC10156805; doi:10.1038/s41467-023-38052-0)
Supplement: Supplementary file 3 — Source Data [file 41467_2023_38052_MOESM3_ESM.zip › Source Data Files/Figure S21-S27.xlsx]

## Sheet: Figure S21
Figure S21

## Sheet: Figure S22
Figure S22a					Figure S22b					Figure S22c
x	y	x	y		x	y	x	y		x	y	x	y
2.3	0.96099	3.4	32.8806		3.3395	54.4755	3.4	125.086		5.1	192.019	3.4	9.55341
5.1	27.527	5.3	20.4552		5.1	27.7849	5.1	17.5171		5.4	193.849	5.1	4.41625
6.3	24.5872	6.6	19.5492		5.8	1.86544	5.6	17.0289		6.6	165.082	6.1	1.79603
6.8	4.35757	7.3	22.1257		6.7153	76.316	6.2	121.807		9.6	116.227	7.2	18.0281
7.2372	8.03313	8.9	18.3728		9.8	31.7627	7.2	25.2094		13.1	232579	9	19.4977
9.6	22.5677	9.7	22.5985		10.4	40.3871	9.4	74.7696		16.1	619928	9.7	11.9217
10.8	23.9029	11.3	211.054		11.4	90.4655	12.1	173792		17.1	129.276	10.5	12.1334
11	23.8767	12.1	33238.1		12.2022	1200.75	13.1	1928.23		18.1	20.9936	11.3	47.9067
13.1	5716.06	13.1	135462		13.1	100545	14.1	4764.73		19.1302	58.9929	12.1	50798.9
14.1	22158.9	14.1	334621		14.6	2867.7	16.1	133666		20	71.7414	13.1	156.975
15.1001	54492.2	15.1	1.46087e+06		16.1	54964.3	19.2	24.6592		20.8	99.8677	15.3	172.04
16.1	266150	16.1	1.88973e+06		18.1	1453.14	20.6	10.7281		22.6	64148.3	16.1	169704
17.1	333503	17.1	30766		19	27.0651	21.2	5.04766		23.6	512.519	19.4	19.3488
19	12.9274	19.1	128.769		19.4	25.5615	22.4	26.673		25.1116	127.56	20	22.1608
19.4	19.4676	20.2	27.819		19.8	5.47575	24.1	27.2591		25.6	159.467	20.8	17.7091
19.8625	11.4727	21.3	10.8784		21.3	13.1137	28.1	7.02488e+06		29.1	2.25578e+06	21.2	13.1728
20.7358	11.0904	21.8	11.4137		22.2	24.9999	29.1	112390		30.0958	2107.97	22.1	4391.47
21.7	21.6616	22.7	19.8579		23.1	28.0016	30.1	23161.6		31.1002	7467.42	23.1	74.3956
23.2	55.091	24.3	11.3847		23.8	31.7453	31	273.1		32.0825	7918.81	24.1	9.27026
24.7	15.1768	24.9	15.2203		24.6	16.799	33.3	13.2261		33	30.2879	24.6	15.0465
25.5	26.2316	26.1	885.482		27.187	409.329	34.5	20.1199		34.2	52.1944	25.1	2.781
26.0517	2.38446	27.1	3244.92		28.1	36734.7	35.3	15.2686		34.9	20.9711	26.1	1.52393
28.1	1717.06	29.1	9722.91		29.1	4.20337e+06	37.7	1.40183		35.6	35.757	27.2	413.257
29.073	553.98	30.1	746.509		30.0996	22506.9	38.9	3.09154		36.6	15.7158	28.1	716269
30	232.563	31.1	78.1513		31.1	3042.27	40	51.148		37.1353	9.54115	29.1	1361.06
31.1043	382.425	33.3	11.8132		33	77.1478	41.1	1.7302		37.8	27.9368	30.1	317.892
33	10.3809	34.2	6.65886		33.8	19.9421	41.7	14.702		38.4	18.4643	32	357.284
34.1496	0.3085	34.8	5.49323		34.4	7.99261	42.2	8.71461		39.2	66.8931	33.8	9.79347
35.8	23.0674	35.8	14.7963		35.1	14.295	43	28.1619		45.1	8.38743e+06	34.3	7.13011
37	25.1633	37	17.1348		35.9	23.2824	44	2079.28		46.1	45862.1	35.1	5.54005
39	2.42371	37.3	9.37823		36.7	15.5845	45.1	44.6022		47.1	220558	35.5	5.99932
41.0517	3.70644	39.1	12.8782		37.2	7.74057	45.8	12.5828		48.1	150.302	36.1	10.7468
43	73.9079	41.1	33.6878		37.9	20.8997	46.3	18.7144		49.0965	375.342	37.2	21.3595
45	31.2483	42.3	8.83084		38.9424	5.99166	46.9	17.9768		50.8	13.3409	38	3.32857
46.3	34.392	43.1	40.9359		40.8	19.7341	47.4	7.83066		51.6	17.1709	39.1	15.9953
46.8	11.4902	44.9	20.5683		41.3	15.3683	48.1	5.26207		52.3632	6.27357	40	7.05447
48.6	12.546	45.5	1.24756		42.043	21.2203	50	21.9623		54.5	23.1868	40.9	15.8589
49.7	14.0578	46.1	21.1522		43	22.4635	50.6	4.32705		55.5	20.678	43.1	1664.01
50.2	14.1593	47	12.4586		44	14.2246	51.2	20.2697		56.2618	7.2284	44	2.32984e+06
51.9	16.5033	47.5	4.90733		45	1479.25	51.7	5.74238		58	123.516	45	29942.1
53.1	4.73013	49.1	12.1639		47.1	60.9319	52.7	6.25148		59	15.7569	46	10872.6
54.1	19.158	50.1	15.3837		47.8	6.96051	53.1	1.81055		59.634	13.8701	47.1	166.572
54.9	25.7438	50.9	4.46062		49.2	14.5067	53.9	15.937		61	21.0776	47.9	18.6729
55.1	17.3878	51.7	21.9021		50.4	18.2897	55.9	10.7076		61.5	15.6738	49.2	5.00769
56	13.1249	52.2	2.0691		51.3	15.3089	56.4	12.9944		62.1	16.836	50.6	5.5137
56.6	15.431	53.2	0.76391		52.9	15.3926	56.9	14.7303		63	22.0915	51.7	5.35988
57.142	5.09183	53.7	23.6414		53.7318	10.0873	57.6	7.16696		63.9	35.4487	52.9	8.1182
58	22.1303	55.3	12.6092		54.4	6.05976	58.4	1.8284		65.3	21.9249	53.8	16.5908
58.7574	3.30772	56.1	17.4595		55.0434	2.53181	58.9	9.28256		66.5	21.8718	54.4	15.7819
59.7	0.90347	56.9	15.886		56.8	13.0195	59.5	7.17443		67.6	24.2258	55.1	1.83211
60.9	11.0923	57.6	4.80712		58	12.5984	60.1	5.45696				56.1	8.89814
62.5	7.79532	58.1	6.24809		59.2	7.0622	61.2	2.58529				58.2	6.51635
63.2	13.0118	59.3	3.82712		59.9	24.3601	62.3	11.0523				58.7	12.736
63.8	15.5451	59.8	15.0001		60.5	14.2165	63.1	0.75725				59.2	6.87887
64.5	7.19227	60.6	11.5937		61.3	4.42169	63.9	12.5017				60.7	11.439
65.5	16.7982	61.1	9.05261		62.4	15.794	64.5	9.86737				61.5	5.51132
66.3	14.0907	61.6	4.85101		64.4	3.50649	65.1	6.24603				62	9.6715
67.2	21.6322	63.1	3.853		65.1	8.2295	65.9	20.4896				62.5	16.7072
		64.3	16.3429		66.3	20.6283	67	6.94449				63.8	10.1817
		66	10.9572				67.6	7.68083				64.2	9.64963
		66.9	4.59403				68.2	7.35437				65.1	7.53578
		67.7	15.9578									66.1	12.5435
		68.1	6.28003									67.1	9.00639
		69.9	12.9159									67.8	5.00927
												68.1	2.54886

## Sheet: Figure S23
Figure S23a					Figure S23 b
x	y	x	y		x	y
0.091	187302	0.091	72113		2.5	57.8522
0.095	189129	0.095	72366		3	3.37042
0.098	188691	0.098	71936		5.1	3.30433
0.102	188443	0.102	72303		7.2	31.9071
0.105	188783	0.105	72119		9.4	5.47052
0.109	186879	0.109	72487		10.2	21.4905
0.112	186883	0.112	71775		10.8	25.5633
0.115	186802	0.115	72042		12.2	114.006
0.119	188972	0.119	71891		13.1	9714.63
0.122	189084	0.122	72173		14.2	0.83337
0.126	187288	0.126	72199		16.1	4999.26
0.129	187993	0.129	73683		18.1	83.0696
0.133	188120	0.133	72065		19	17.7975
0.136	188491	0.136	72107		20.7	6.95988
0.14	187855	0.139	72495		21.2	26.5075
0.143	189947	0.143	71990		22.1	1.08579
0.146	187342	0.146	71753		23.1	40.6118
0.15	188250	0.15	71870		24.1	18.8919
0.153	187469	0.153	72386		24.8	8.8044
0.157	188675	0.157	72039		25.5	21.1511
0.16	187116	0.16	73101		26.1	6.71159
0.164	190255	0.164	71699		27.2	95.4844
0.167	189026	0.167	72540		28.1	4366.38
0.17	187563	0.17	72474		29	469418
0.174	187606	0.174	71985		30	2361.22
0.177	187667	0.177	71792		31	5266.75
0.181	187747	0.181	72222		34.1	21.2423
0.184	186839	0.184	71749		34.8	2.28281
0.188	186347	0.188	72335		35.5	11.6914
0.191	188141	0.191	71912		36.5	14.856
0.194	187667	0.194	71791		38.1	16.717
0.198	187465	0.198	72442		40	11.9843
0.201	186494	0.201	73058		40.9	13.1462
0.205	185860	0.205	71694		41.8	10.995
0.208	185806	0.208	72254		42.4	11.1954
0.212	186664	0.212	71175		45	415.183
0.215	187623	0.215	72451		46	7.15975
0.218	186603	0.218	71837		47.1	15.5831
0.222	186510	0.222	72747		48	7.34141
0.225	187506	0.225	71459		48.6	1.38324
0.229	185940	0.229	71991		49.3	16.0899
0.232	188404	0.232	72563		50.4	10.7911
0.236	185623	0.236	71498		51.4	9.13227
0.239	186147	0.239	72343		53.5	7.19064
0.242	186207	0.242	72259		54.1	18.425
0.246	186145	0.246	71556		55.3	9.85949
0.249	186383	0.249	71940		57	7.28478
0.253	187637	0.253	71917		57.5	10.8099
0.256	186684	0.256	71593		57.9	3.71779
0.26	184797	0.26	71327		58.5	5.20679
0.263	187676	0.263	71319		59	10.2822
0.266	184552	0.266	71477		59.6	2.50983
0.27	186002	0.27	71339		60	3.2004
0.273	186256	0.273	71741		60.6	8.51768
0.277	185939	0.277	71653		61.4	16.1461
0.28	185185	0.28	72299		62.2	9.01836
0.284	185352	0.284	71796		63.4	6.69829
0.287	184650	0.287	71477		64.3	24.1825
0.291	185240	0.29	71859		65.3	3.0091
0.294	186518	0.294	71206		65.7	4.57155
0.297	185655	0.297	72030		66.4	9.8828
0.301	185648	0.301	71391		67.1	2.37353
0.304	185429	0.304	71805		67.9	6.85502
0.308	185528	0.308	71705		69.9	8.61116
0.311	185273	0.311	72081
0.315	185394	0.315	72317
0.318	186833	0.318	71653
0.321	185108	0.321	71808
0.325	183619	0.325	71262
0.328	184498	0.328	71766
0.332	185649	0.332	71708
0.335	184701	0.335	71804
0.339	183264	0.339	71961
0.342	183241	0.342	71945
0.345	183850	0.345	71287
0.349	186171	0.349	71445
0.352	185957	0.352	71556
0.356	186006	0.356	71921
0.359	184044	0.359	71603
0.363	182990	0.363	71973
0.366	185237	0.366	71527
0.369	183492	0.369	71181
0.373	182397	0.373	70415
0.376	185120	0.376	72562
0.38	184255	0.38	71398
0.383	184756	0.383	72561
0.387	184658	0.387	71229
0.39	183469	0.39	72057
0.393	183051	0.393	72279
0.397	184482	0.397	71753
0.4	184785	0.4	70815
0.404	183307	0.404	71673
0.407	186225	0.407	71368
0.411	183860	0.411	71597
0.414	181499	0.414	72121
0.417	180124	0.417	71811
0.421	174514	0.421	71993
0.424	169431	0.424	71551
0.428	167849	0.428	71366
0.431	164263	0.431	71579
0.435	161096	0.435	70923
0.438	159851	0.438	70392
0.442	158268	0.441	69925
0.445	159845	0.445	69694
0.448	159756	0.448	68901
0.452	160643	0.452	69446
0.455	161409	0.455	69631
0.459	164390	0.459	68790
0.462	164766	0.462	68913
0.466	167197	0.466	68933
0.469	168012	0.469	69491
0.472	171531	0.472	70354
0.476	170517	0.476	69459
0.479	173335	0.479	70161
0.483	176481	0.483	69532
0.486	178765	0.486	70359
0.49	179321	0.49	69693
0.493	181975	0.493	69895
0.496	183378	0.496	69927
0.5	182265	0.5	70650
0.503	185047	0.503	70995
0.507	187242	0.507	70519
0.51	188110	0.51	71383
0.514	188695	0.514	71708
0.517	188447	0.517	71794
0.52	188793	0.52	71858
0.524	188734	0.524	71758
0.527	188263	0.527	71931
0.531	188895	0.531	72457
0.534	186428	0.534	71901
0.538	189051	0.538	72405
0.541	186702	0.541	71985
0.544	186751	0.544	71186
0.548	188133	0.548	72297
0.551	186402	0.551	72503
0.555	185244	0.555	71736
0.558	186797	0.558	72302
0.562	188037	0.562	71661
0.565	186128	0.565	72360
0.568	185759	0.568	72563
0.572	184584	0.572	72217
0.575	185927	0.575	71538
0.579	187239	0.579	71905
0.582	185642	0.582	72224
0.586	187378	0.586	71825
0.589	184764	0.589	70961
0.593	186495	0.592	72209
0.596	184863	0.596	71819
0.599	185420	0.599	71015
0.603	185056	0.603	71875
0.606	184481	0.606	72478
0.61	186093	0.61	71493
0.613	184782	0.613	71811
0.617	184448	0.617	71100
0.62	185055	0.62	71444
0.623	185366	0.623	72958
0.627	186073	0.627	71225
0.63	184109	0.63	71597
0.634	184289	0.634	72417
0.637	184693	0.637	71264
0.641	184513	0.641	71637
0.644	184492	0.644	71475
0.647	183968	0.647	70494
0.651	185423	0.651	71380
0.654	183550	0.654	71737
0.658	185698	0.658	71639
0.661	183590	0.661	71775
0.665	182348	0.665	71630
0.668	184056	0.668	71589
0.671	183186	0.671	71721
0.675	182666	0.675	71089
0.678	182765	0.678	71363
0.682	182910	0.682	71838
0.685	186448	0.685	71735
0.689	183670	0.689	71690
0.692	183239	0.692	71043
0.695	182442	0.695	70757
0.699	184523	0.699	72280
0.702	183408	0.702	71072
0.706	183795	0.706	71443
0.709	184482	0.709	72371
0.713	184431	0.713	71321
0.716	183374	0.716	71285
0.719	182676	0.719	71645
0.723	182758	0.723	70612
0.726	181910	0.726	71759
0.73	183205	0.73	71669
0.733	184337	0.733	70858
0.737	182435	0.737	72593
0.74	182309	0.74	70714
0.744	181982	0.743	71327
0.747	181643	0.747	71743
0.75	182861	0.75	71171
0.754	183031	0.754	70695
0.757	181869	0.757	71448
0.761	181420	0.761	71467
0.764	180525	0.764	71173
0.768	182496	0.768	71870
0.771	181738	0.771	70993
0.774	181568	0.774	72335
0.778	181476	0.778	70879
0.781	181941	0.781	71811
0.785	181104	0.785	70789
0.788	181223	0.788	70967
0.792	181526	0.792	71623
0.795	181661	0.795	72289
0.798	181456	0.798	70412
0.802	180652	0.802	71165
0.805	182391	0.805	71197
0.809	180666	0.809	71427
0.812	180826	0.812	71801
0.816	181350	0.816	71033
0.819	180163	0.819	72273
0.822	181148	0.822	71255
0.826	181652	0.826	71353
0.829	180905	0.829	71049
0.833	179611	0.833	71569
0.836	179271	0.836	70675
0.84	182515	0.84	70881
0.843	182188	0.843	71703
0.846	181360	0.846	71011
0.85	180411	0.85	71353
0.853	181127	0.853	71113
0.857	181218	0.857	71829
0.86	180361	0.86	71294
0.864	180678	0.864	71818
0.867	181507	0.867	71042
0.87	179987	0.87	71295
0.874	181709	0.874	71331
0.877	182859	0.877	71341
0.881	180293	0.881	71671
0.884	180348	0.884	71864
0.888	179363	0.888	71286
0.891	181490	0.891	71101
0.895	179742	0.894	70834
0.898	179697	0.898	70527
0.901	179294	0.901	71217
0.905	181275	0.905	71606
0.908	179528	0.908	71353
0.912	179458	0.912	71472
0.915	180985	0.915	71192
0.919	180313	0.919	71362
0.922	180444	0.922	71274
0.925	179389	0.925	71098
0.929	181423	0.929	71430
0.932	179708	0.932	71485
0.936	178840	0.936	71497
0.939	179872	0.939	71813
0.943	179956	0.943	71810
0.946	180512	0.946	71571
0.949	177586	0.949	71803
0.953	178933	0.953	70485
0.956	178706	0.956	70895
0.96	179668	0.96	71608
0.963	180895	0.963	71260
0.967	179805	0.967	71533
0.97	178917	0.97	71109
0.973	178913	0.973	70856
0.977	178528	0.977	71466
0.98	178995	0.98	71821
0.984	180507	0.984	71345
0.987	179862	0.987	71041
0.991	179308	0.991	71883
0.994	179039	0.994	70388
0.997	179471	0.997	70969
1.001	178889	1.001	70889
1.004	178786	1.004	71855
1.008	179671	1.008	71124
1.011	177820	1.011	70389
1.015	180227	1.015	71225
1.018	178631	1.018	70893
1.021	179215	1.021	71369
1.025	177915	1.025	71711
1.028	177721	1.028	71665
1.032	178943	1.032	70737
1.035	177795	1.035	71738
1.039	178818	1.039	70755
1.042	177783	1.042	70797
1.046	179180	1.045	70992
1.049	178197	1.049	70817
1.052	179252	1.052	71804
1.056	180288	1.056	70423
1.059	179212	1.059	71631
1.063	179353	1.063	70961
1.066	176854	1.066	71069
1.07	179758	1.07	71509
1.073	179116	1.073	71184
1.076	178216	1.076	70427
1.08	179776	1.08	71194
1.083	178101	1.083	71015
1.087	179536	1.087	70565
1.09	179701	1.09	71463
1.094	176814	1.094	70993
1.097	177080	1.097	70981
1.1	177323	1.1	70857
1.104	177934	1.104	71254
1.107	178171	1.107	70891
1.111	178869	1.111	71297
1.114	177522	1.114	71354
1.118	177327	1.118	70383
1.121	176321	1.121	70421
1.124	179729	1.124	71395
1.128	177254	1.128	71156
1.131	175995	1.131	70520
1.135	178781	1.135	71083
1.138	178232	1.138	71586
1.142	177079	1.142	70987
1.145	179005	1.145	71405
1.148	179233	1.148	71472
1.152	177863	1.152	71164
1.155	177075	1.155	71025
1.159	178226	1.159	70947
1.162	177251	1.162	70809
1.166	176953	1.166	70737
1.169	178401	1.169	70901
1.173	178390	1.172	71083
1.176	177497	1.176	71013
1.179	177797	1.179	70855
1.183	177416	1.183	71381
1.186	177225	1.186	71361
1.19	176967	1.19	71635
1.193	177231	1.193	70827
1.197	177203	1.196	71222
1.2	176943	1.2	71250
1.203	177431	1.203	70996
1.207	177819	1.207	70196
1.21	179637	1.21	70689
1.214	177989	1.214	70588
1.217	178917	1.217	70100
1.221	176950	1.221	71576
1.224	176813	1.224	71573
1.227	177485	1.227	71484
1.231	177184	1.231	70835
1.234	176703	1.234	71541
1.238	178241	1.238	71042
1.241	177437	1.241	70506
1.245	177495	1.245	71395
1.248	177333	1.248	70625
1.251	176602	1.251	70937
1.255	175518	1.255	71212
1.258	178048	1.258	70999
1.262	177536	1.262	70261
1.265	174944	1.265	72002
1.269	178186	1.269	71311
1.272	177079	1.272	71107
1.275	176457	1.275	71182
1.279	175290	1.279	71799
1.282	177859	1.282	71435
1.286	176996	1.286	70961
1.289	177822	1.289	70409
1.293	176931	1.293	70600
1.296	175853	1.296	70537
1.299	176348	1.299	69849
1.303	176104	1.303	71096
1.306	174180	1.306	70965
1.31	177235	1.31	70940
1.313	176120	1.313	70539
1.317	177000	1.317	71742
1.32	175790	1.32	71105
1.324	178323	1.323	71437
1.327	176172	1.327	71238
1.33	176464	1.33	71327
1.334	175236	1.334	72029
1.337	177064	1.337	71905
1.341	174937	1.341	70901
1.344	177620	1.344	71197
1.348	176945	1.348	70745
1.351	175303	1.351	71224
1.354	177440	1.354	70998
1.358	175638	1.358	70425
1.361	176335	1.361	71017
1.365	176831	1.365	70467
1.368	175592	1.368	70482
1.372	176211	1.372	69795
1.375	176889	1.375	70815
1.378	175225	1.378	70773
1.382	174717	1.382	70624
1.385	177025	1.385	71052
1.389	175993	1.389	71028
1.392	177005	1.392	71157
1.396	176413	1.396	71439
1.399	175258	1.399	71511
1.402	175085	1.402	71072
1.406	176114	1.406	70737
1.409	175290	1.409	70777
1.413	177238	1.413	71761
1.416	176047	1.416	70570
1.42	176035	1.42	71023
1.423	173917	1.423	71405
1.426	175321	1.426	70639
1.43	175395	1.43	71798
1.433	175853	1.433	70071
1.437	175871	1.437	70835
1.44	175015	1.44	70723
1.444	175764	1.444	70626
1.447	175373	1.447	70520
1.45	175497	1.45	71725
1.454	175431	1.454	70924
1.457	175343	1.457	70547
1.461	176041	1.461	71285
1.464	176974	1.464	71257
1.468	174847	1.468	71555
1.471	175319	1.471	70343
1.475	175912	1.474	70417
1.478	175615	1.478	70658
1.481	175929	1.481	71105
1.485	175376	1.485	71269
1.488	174572	1.488	71743
1.492	175218	1.492	71179
1.495	173602	1.495	71169
1.499	173544	1.499	71748
1.502	173731	1.502	71346
1.505	174081	1.505	70801
1.509	175995	1.509	70803
1.512	174342	1.512	70781
1.516	174564	1.516	71121
1.519	175876	1.519	70959
1.523	175639	1.523	71563
1.526	174210	1.526	71670
1.529	175231	1.529	71127
1.533	173282	1.533	70996
1.536	174692	1.536	70927
1.54	173706	1.54	70729
1.543	172824	1.543	71113
1.547	174092	1.547	70591
1.55	176044	1.55	71363
1.553	172812	1.553	71023
1.557	175485	1.557	71390
1.56	173744	1.56	71108
1.564	174296	1.564	70631
1.567	174685	1.567	70834
1.571	173919	1.571	70463
1.574	173881	1.574	71284
1.577	174146	1.577	70734
1.581	175252	1.581	70213
1.584	174102	1.584	71555
1.588	173970	1.588	71058
1.591	175696	1.591	69993
1.595	173996	1.595	70558
1.598	173480	1.598	70741
1.601	172971	1.601	70830
1.605	174665	1.605	70672
1.608	174438	1.608	71287
1.612	174751	1.612	71290
1.615	174292	1.615	70571
1.619	174017	1.619	70371
1.622	174148	1.622	70343
1.626	174369	1.625	70513
1.629	173543	1.629	70486
1.632	172782	1.632	71138
1.636	173610	1.636	71075
1.639	173055	1.639	70413
1.643	174199	1.643	70919
1.646	172218	1.646	70697
1.65	173834	1.65	70595
1.653	173125	1.653	71794
1.656	173973	1.656	71421
1.66	173695	1.66	70421
1.663	173378	1.663	70552
1.667	174437	1.667	70656
1.67	170942	1.67	70791
1.674	174581	1.674	71409
1.677	173041	1.677	70633
1.68	173726	1.68	70545
1.684	173093	1.684	71303
1.687	171535	1.687	70809
1.691	172888	1.691	71159
1.694	173923	1.694	70831
1.698	174344	1.698	70331
1.701	174843	1.701	70964
1.704	171899	1.704	70359
1.708	173458	1.708	70449
1.711	172668	1.711	70419
1.715	173971	1.715	70384
1.718	175084	1.718	70771
1.722	173233	1.722	70536
1.725	172612	1.725	71840
1.728	173048	1.728	70829
1.732	174014	1.732	71043
1.735	173672	1.735	70769
1.739	172310	1.739	71061
1.742	173139	1.742	70395
1.746	173854	1.746	71125
1.749	173519	1.749	71195
1.752	176115	1.752	70425
1.756	180122	1.756	71152
1.759	192492	1.759	72540
1.763	210648	1.763	76085
1.766	246627	1.766	84279
1.77	306606	1.77	99265
1.773	411796	1.773	132701
1.777	564568	1.776	190753
1.78	775360	1.78	293897
1.783	1039620	1.783	460318
1.787	1347613	1.787	703258
1.79	1663229	1.79	1038601
1.794	1962797	1.794	1433065
1.797	2212962	1.797	1861397
1.801	2388036	1.801	2263571
1.804	2486883	1.804	2595086
1.807	2498735	1.807	2842867
1.811	2465475	1.811	2975445
1.814	2389956	1.814	3044079
1.818	2277033	1.818	3024977
1.821	2178585	1.821	2960895
1.825	2049554	1.825	2854985
1.828	1945153	1.828	2730704
1.831	1833347	1.831	2588724
1.835	1716736	1.835	2446361
1.838	1624365	1.838	2300288
1.842	1538035	1.842	2177368
1.845	1453845	1.845	2057897
1.849	1385032	1.849	1944165
1.852	1303988	1.852	1842431
1.855	1240745	1.855	1732985
1.859	1177880	1.859	1640083
1.862	1122428	1.862	1555144
1.866	1066003	1.866	1467877
1.869	1019903	1.869	1386563
1.873	965377	1.873	1311298
1.876	927724	1.876	1242572
1.879	879913	1.879	1175103
1.883	840940	1.883	1121101
1.886	800170	1.886	1058834
1.89	758255	1.89	1006389
1.893	718633	1.893	957749
1.897	676810	1.897	902478
1.9	632102	1.9	860995
1.903	586908	1.903	810185
1.907	541713	1.907	763415
1.91	498240	1.91	720953
1.914	457272	1.914	667959
1.917	417030	1.917	615433
1.921	377784	1.921	569749
1.924	348428	1.924	512421
1.928	323508	1.927	463197
1.931	297329	1.931	414452
1.934	277526	1.934	368758
1.938	261667	1.938	326886
1.941	247854	1.941	288673
1.945	235189	1.945	254587
1.948	225038	1.948	227761
1.952	217915	1.952	204579
1.955	208332	1.955	182317
1.958	202703	1.958	167167
1.962	198596	1.962	151199
1.965	193424	1.965	138212
1.969	188614	1.969	128129
1.972	186917	1.972	118148
1.976	181581	1.976	111495
1.979	180387	1.979	105456
1.982	179938	1.982	99145
1.986	177007	1.986	94621
1.989	175969	1.989	91187
1.993	173267	1.993	87213
1.996	173022	1.996	84453
2	171968	2	81769
2.003	170959	2.003	79421
2.006	171398	2.006	77857
2.01	171052	2.01	75608
2.013	170137	2.013	75299
2.017	169963	2.017	74257
2.02	168892	2.02	73234
2.024	168282	2.024	71969
2.027	168140	2.027	70903
2.03	168009	2.03	70451
2.034	167779	2.034	70182
2.037	167519	2.037	69216
2.041	167597	2.041	70392
2.044	167961	2.044	69056
2.048	169659	2.048	68803
2.051	167075	2.051	67902
2.054	166274	2.054	67939
2.058	167725	2.058	67900
2.061	167995	2.061	68194
2.065	167548	2.065	68502
2.068	167347	2.068	67931
2.072	167092	2.072	67644
2.075	166603	2.075	67765
2.079	166966	2.078	66946
2.082	165974	2.082	67013
2.085	165502	2.085	68407
2.089	165779	2.089	67332
2.092	165979	2.092	67189
2.096	166056	2.096	67482
2.099	166980	2.099	67713
2.103	166269	2.103	67389
2.106	168280	2.106	66983
2.109	168865	2.109	68459
2.113	170942	2.113	68710
2.116	172598	2.116	68067
2.12	180765	2.12	72117
2.123	197637	2.123	79757
2.127	233408	2.127	98987
2.13	296274	2.13	143773
2.133	410450	2.133	243239
2.137	597453	2.137	444593
2.14	882778	2.14	821715
2.144	1290513	2.144	1408101
2.147	1812015	2.147	2152424
2.151	2403003	2.151	2959213
2.154	3008263	2.154	3623877
2.157	3552272	2.157	4121281
2.161	4008032	2.161	4456545
2.164	4343281	2.164	4631553
2.168	4571694	2.168	4700740
2.171	4687837	2.171	4719878
2.175	4743349	2.175	4676896
2.178	4704811	2.178	4624370
2.181	4633576	2.181	4549833
2.185	4529432	2.185	4457291
2.188	4405041	2.188	4357688
2.192	4264317	2.192	4267294
2.195	4123033	2.195	4157062
2.199	3993101	2.199	4062391
2.202	3851358	2.202	3968574
2.206	3695109	2.205	3862069
2.209	3547104	2.209	3762807
2.212	3408940	2.212	3660182
2.216	3276447	2.216	3553845
2.219	3135356	2.219	3450051
2.223	3005266	2.223	3342085
2.226	2877319	2.226	3248994
2.23	2757145	2.229	3146777
2.233	2648249	2.233	3049377
2.236	2532878	2.236	2946622
2.24	2439350	2.24	2845111
2.243	2331595	2.243	2742392
2.247	2212311	2.247	2654753
2.25	2122723	2.25	2563014
2.254	2022479	2.254	2467675
2.257	1913713	2.257	2374887
2.26	1829449	2.26	2287961
2.264	1723872	2.264	2189466
2.267	1620440	2.267	2101171
2.271	1522594	2.271	2002926
2.274	1406685	2.274	1915803
2.278	1304480	2.278	1820566
2.281	1198792	2.281	1717516
2.284	1091334	2.284	1614292
2.288	998615	2.288	1509786
2.291	901334	2.291	1405214
2.295	811021	2.295	1297699
2.298	733966	2.298	1184478
2.302	655876	2.302	1082694
2.305	593938	2.305	981957
2.308	536739	2.308	889256
2.312	485527	2.312	789623
2.315	441467	2.315	707229
2.319	403394	2.319	629715
2.322	369219	2.322	560045
2.326	342780	2.326	497204
2.329	318231	2.329	441102
2.332	299180	2.332	397634
2.336	280552	2.336	354715
2.339	266196	2.339	315030
2.343	253384	2.343	284807
2.346	242067	2.346	257582
2.35	232589	2.35	232183
2.353	223637	2.353	213101
2.357	216822	2.356	195174
2.36	210924	2.36	179513
2.363	205126	2.363	165598
2.367	201672	2.367	153697
2.37	197307	2.37	144270
2.374	192857	2.374	134269
2.377	190538	2.377	126761
2.381	186215	2.381	119056
2.384	185386	2.384	113989
2.387	182868	2.387	108365
2.391	180783	2.391	105163
2.394	178950	2.394	101155
2.398	177736	2.398	97308
2.401	178194	2.401	95135
2.405	176974	2.405	91407
2.408	173536	2.408	89360
2.411	174963	2.411	87139
2.415	175072	2.415	85991
2.418	172750	2.418	83559
2.422	172558	2.422	82065
2.425	172053	2.425	81177
2.429	171483	2.429	80029
2.432	170496	2.432	79806
2.435	171146	2.435	77957
2.439	169789	2.439	77955
2.442	169472	2.442	76705
2.446	170035	2.446	76543
2.449	169380	2.449	75503
2.453	168754	2.453	74816
2.456	169497	2.456	74778
2.459	168196	2.459	74677
2.463	167801	2.463	74381
2.466	168486	2.466	74015
2.47	167724	2.47	73476
2.473	168236	2.473	73074
2.477	167733	2.477	72105
2.48	167446	2.48	72931
2.483	166863	2.483	71831
2.487	167750	2.487	72279
2.49	168447	2.49	71343
2.494	166911	2.494	72485
2.497	166682	2.497	71048
2.501	166897	2.501	70259
2.504	167230	2.504	71728
2.508	166580	2.507	71696
2.511	167578	2.511	70533
2.514	166022	2.514	71321
2.518	167152	2.518	70775
2.521	166799	2.521	70297
2.525	167271	2.525	70137
2.528	167283	2.528	70044
2.532	165783	2.532	70709
2.535	165951	2.535	71014
2.538	166442	2.538	70077
2.542	165687	2.542	69697
2.545	166371	2.545	70219
2.549	165999	2.549	69193
2.552	166447	2.552	70082
2.556	165674	2.556	69803
2.559	163351	2.559	70041
2.562	166678	2.562	70282
2.566	166446	2.566	68965
2.569	165473	2.569	69629
2.573	165792	2.573	70140
2.576	165927	2.576	68817
2.58	164802	2.58	69393
2.583	165949	2.583	69693
2.586	165812	2.586	69907
2.59	165997	2.59	69699
2.593	166443	2.593	69548
2.597	165310	2.597	69572
2.6	164556	2.6	68905
2.604	164492	2.604	69282
2.607	165609	2.607	69079
2.61	162798	2.61	68889
2.614	166148	2.614	68537
2.617	164754	2.617	68713
2.621	163861	2.621	68463
2.624	165121	2.624	68937
2.628	165733	2.628	68714
2.631	164359	2.631	69135
2.634	166761	2.634	68755
2.638	163024	2.638	68805
2.641	164766	2.641	69096
2.645	166627	2.645	68865
2.648	164786	2.648	69502
2.652	164860	2.652	68977
2.655	167559	2.655	69186
2.659	164762	2.658	69354
2.662	163730	2.662	69873
2.665	164702	2.665	69041
2.669	163398	2.669	68755
2.672	164751	2.672	69629
2.676	165764	2.676	68141
2.679	165708	2.679	69339
2.683	163013	2.683	68747
2.686	163092	2.686	68939
2.689	162404	2.689	68879
2.693	164074	2.693	68292
2.696	164755	2.696	69065
2.7	163306	2.7	69567
2.703	164806	2.703	68644
2.707	164598	2.707	69477
2.71	163328	2.71	68827
2.713	163273	2.713	69057
2.717	164822	2.717	69266
2.72	163912	2.72	68807
2.724	164240	2.724	69039
2.727	163452	2.727	68637
2.731	166005	2.731	68895
2.734	164259	2.734	69415
2.737	163354	2.737	68355
2.741	164181	2.741	68487
2.744	164655	2.744	69289
2.748	164103	2.748	68899
2.751	164801	2.751	68801
2.755	162815	2.755	68543
2.758	164767	2.758	68573
2.761	165254	2.761	68292
2.765	163860	2.765	68071
2.768	164319	2.768	68339
2.772	164381	2.772	68134
2.775	164141	2.775	68549
2.779	163239	2.779	68311
2.782	161833	2.782	68280
2.785	164205	2.785	68501
2.789	165068	2.789	68813
2.792	164158	2.792	68939
2.796	164164	2.796	68941
2.799	163681	2.799	68247
2.803	165120	2.803	68639
2.806	164030	2.806	69193
2.81	164990	2.809	68715
2.813	164430	2.813	69011
2.816	163368	2.816	68394
2.82	163939	2.82	68749
2.823	163694	2.823	68685
2.827	163280	2.827	68623
2.83	163801	2.83	69471
2.834	164985	2.834	68739
2.837	163629	2.837	69233
2.84	163799	2.84	67987
2.844	165323	2.844	68767
2.847	164371	2.847	68566
2.851	163299	2.851	68277
2.854	164223	2.854	68403
2.858	164320	2.858	69190
2.861	163409	2.861	68791
2.864	165401	2.864	69233
2.868	163306	2.868	68405
2.871	162418	2.871	68378
2.875	163399	2.875	68454
2.878	164222	2.878	69029
2.882	162704	2.882	68658
2.885	163502	2.885	67765
2.888	162932	2.888	68437
2.892	162112	2.892	69059
2.895	164603	2.895	68821
2.899	164675	2.899	68357
2.902	163529	2.902	68229
2.906	161706	2.906	68481
2.909	162687	2.909	68239
2.912	162416	2.912	69201
2.916	164366	2.916	67581
2.919	163222	2.919	69454
2.923	164281	2.923	68661
2.926	163980	2.926	68941
2.93	164393	2.93	68404
2.933	162545	2.933	67733
2.936	162542	2.936	68566
2.94	163456	2.94	69287
2.943	163539	2.943	67479
2.947	162012	2.947	68455
2.95	162187	2.95	68304
2.954	161996	2.954	68061
2.957	162627	2.957	68037
2.961	164046	2.96	68797
2.964	163727	2.964	68465
2.967	163677	2.967	68911
2.971	163474	2.971	67316
2.974	162394	2.974	69013
2.978	162250	2.978	68781
2.981	164556	2.981	68022
2.985	162680	2.985	68163
2.988	163392	2.988	69007
2.991	162493	2.991	68257
2.995	164481	2.995	68325
2.998	162867	2.998	68673
3.002	163388	3.001	67114
3.005	162381	3.005	68301
3.009	162897	3.008	67757
3.012	160344	3.012	67429
3.015	163759	3.015	69456
3.019	164502	3.019	67240
3.022	162558	3.022	66461
3.026	162305	3.025	66333
3.029	162800	3.029	67677
3.033	162714	3.032	66619
3.036	162537	3.036	66354
3.039	162085	3.039	67936
3.043	161673	3.043	67922
3.046	163927	3.046	68698
3.05	163001	3.05	67329
3.053	162734	3.053	67389
3.057	162826	3.056	67434
3.06	162036	3.06	66969
3.063	164305	3.063	67254
3.067	162016	3.067	66701
3.07	162015	3.07	67954
3.074	162486	3.074	67809
3.077	164172	3.077	66484
3.081	161772	3.08	66679
3.084	163276	3.084	67746
3.087	162260	3.087	67014
3.091	161954	3.091	66569
3.094	161829	3.094	65618
3.098	161888	3.098	66930
3.101	162625	3.101	67919
3.105	162975	3.104	66332
3.108	163234	3.108	67716
3.112	162360	3.111	66964
3.115	164662	3.115	66622
3.118	163645	3.118	66202
3.122	161861	3.122	67481
3.125	163415	3.125	66690
3.129	162575	3.128	67415
3.132	162380	3.132	67386
3.136	161395	3.135	66925
3.139	160573	3.139	66556
3.142	161935	3.142	67192
3.146	162840	3.146	67095
3.149	161497	3.149	65550
3.153	162630	3.152	66502
3.156	162968	3.156	66894
3.16	163316	3.159	66202
3.163	161475	3.163	67728
3.166	162480	3.166	67172
3.17	159950	3.17	68000
3.173	162871	3.173	67241
3.177	163660	3.176	66816
3.18	163315	3.18	67235
3.184	163295	3.183	66808
3.187	162254	3.187	67942
3.19	161913	3.19	67427
3.194	163092	3.194	67154
3.197	162492	3.197	66726
3.201	161543	3.201	67768
3.204	161925	3.204	65933
3.208	162218	3.207	66159
3.211	161497	3.211	66920
3.214	162872	3.214	66395
3.218	161371	3.218	67731
3.221	162712	3.221	66913
3.225	161168	3.225	66506
3.228	161774	3.228	67313
3.232	163267	3.231	67164
3.235	160290	3.235	67489
3.239	163690	3.238	65319
3.242	162507	3.242	67648
3.245	160554	3.245	66850
3.249	163398	3.249	66675
3.252	162105	3.252	66473
3.256	160503	3.255	66663
3.259	161557	3.259	66293
3.263	162569	3.262	67381
3.266	161266	3.266	67779
3.269	163133	3.269	66858
3.273	163697	3.273	65790
3.276	161318	3.276	67095
3.28	162662	3.279	66508
3.283	161328	3.283	65641
3.287	161304	3.286	67795
3.29	162506	3.29	67042
3.293	160178	3.293	66267
3.297	161507	3.297	66322
3.3	161720	3.3	66609
3.304	162464	3.303	66571
3.307	163003	3.307	67567
3.311	161138	3.31	66710
3.314	161236	3.314	67496
3.317	161805	3.317	67045
3.321	162028	3.321	66359
3.324	162082	3.324	66888
3.328	160915	3.328	66837
3.331	159660	3.331	67151
3.335	161042	3.334	67108
3.338	161748	3.338	67678
3.341	162207	3.341	66659
3.345	162119	3.345	66610
3.348	160817	3.348	66433
3.352	160891	3.352	67069
3.355	161522	3.355	67151
3.359	162723	3.358	66822
3.362	160202	3.362	68455
3.365	161828	3.365	66467
3.369	159866	3.369	66410
3.372	161522	3.372	66565
3.376	161715	3.376	65658
3.379	161122	3.379	67248
3.383	160685	3.382	66402
3.386	159933	3.386	66813
3.39	159898	3.389	66462
3.393	161398	3.393	66553
3.396	161563	3.396	65886
3.4	162618	3.4	66691
3.403	161475	3.403	67133
3.407	161675	3.406	67067
3.41	162049	3.41	66750
3.414	159854	3.413	66952
3.417	161325	3.417	66402
3.42	160309	3.42	66667
3.424	161472	3.424	66427
3.427	160909	3.427	66808
3.431	161107	3.43	67107
3.434	160599	3.434	66189
3.438	160685	3.437	66814
3.441	160303	3.441	65758
3.444	161120	3.444	65852
3.448	160371	3.448	67236
3.451	162662	3.451	66199
3.455	160755	3.454	65868
3.458	159839	3.458	66709
3.462	161303	3.461	66440
3.465	160864	3.465	66728
3.468	161195	3.468	67378
3.472	161612	3.472	65919
3.475	160993	3.475	65673
3.479	160579	3.479	65622
3.482	160839	3.482	66455
3.486	160785	3.485	66689
3.489	160971	3.489	65899
3.492	162058	3.492	66831
3.496	160997	3.496	66861
3.499	158437	3.499	65821
3.503	159818	3.503	66454
3.506	159552	3.506	65213
3.51	161532	3.509	67533
3.513	161219	3.513	67448
3.516	161374	3.516	66549
3.52	160872	3.52	67508
3.523	160811	3.523	66579
3.527	160389	3.527	66875
3.53	161364	3.53	66304
3.534	159700	3.533	66738
3.537	160252	3.537	67607
3.541	160672	3.54	67002
3.544	161383	3.544	67204
3.547	160602	3.547	67067
3.551	160873	3.551	66942
3.554	159871	3.554	65602
3.558	160273	3.557	66826
3.561	160176	3.561	65767
3.565	159917	3.564	67259
3.568	161187	3.568	66752
3.571	161284	3.571	66120
3.575	161441	3.575	66625
3.578	159126	3.578	65602
3.582	159237	3.581	65972
3.585	158740	3.585	66775
3.589	159181	3.588	67089
3.592	160395	3.592	65482
3.595	160222	3.595	67472
3.599	159961	3.599	66222
3.602	159343	3.602	66850
3.606	161097	3.605	68030
3.609	160329	3.609	66615
3.613	160364	3.612	67312
3.616	159791	3.616	66341
3.619	160958	3.619	66824
3.623	158684	3.623	66653
3.626	158642	3.626	66386
3.63	158919	3.63	66304
3.633	161515	3.633	66351
3.637	159999	3.636	65767
3.64	159428	3.64	66871
3.643	160622	3.643	66022
3.647	159592	3.647	67331
3.65	159133	3.65	66777
3.654	161141	3.654	65556
3.657	159607	3.657	65995
3.661	160440	3.66	66890
3.664	159412	3.664	66905
3.667	159293	3.667	67851
3.671	159147	3.671	66693
3.674	159925	3.674	66487
3.678	158693	3.678	67043
3.681	161272	3.681	66866
3.685	158857	3.684	66620
3.688	158940	3.688	65738
3.692	159152	3.691	65517
3.695	158998	3.695	67240
3.698	159939	3.698	66535
3.702	159345	3.702	67019
3.705	159277	3.705	66881
3.709	159039	3.708	67121
3.712	159095	3.712	67085
3.716	158086	3.715	66549
3.719	160195	3.719	66860
3.722	158971	3.722	67201
3.726	160445	3.726	66654
3.729	159848	3.729	66301
3.733	159766	3.732	66641
3.736	160027	3.736	66714
3.74	158740	3.739	65389
3.743	160169	3.743	67284
3.746	159934	3.746	67412
3.75	158636	3.75	67408
3.753	158938	3.753	66738
3.757	161146	3.756	67513
3.76	160112	3.76	65795
3.764	160440	3.763	66970
3.767	160415	3.767	65778
3.77	159883	3.77	66908
3.774	159015	3.774	65792
3.777	161786	3.777	66360
3.781	160533	3.781	65799
3.784	159200	3.784	66672
3.788	158305	3.787	66798
3.791	159804	3.791	66830
3.794	158793	3.794	67050
3.798	159508	3.798	66268
3.801	159327	3.801	65533
3.805	160245	3.805	67254
3.808	158709	3.808	67277
3.812	157848	3.811	66890
3.815	158962	3.815	65907
3.818	159204	3.818	67109
3.822	158245	3.822	66719
3.825	160046	3.825	66655
3.829	158036	3.829	66710
3.832	158590	3.832	65621
3.836	158088	3.835	67426
3.839	159332	3.839	66164
3.843	159177	3.842	67305
3.846	159049	3.846	66235
3.849	159220	3.849	65380
3.853	157687	3.853	67682
3.856	159171	3.856	67514
3.86	157855	3.859	65313
3.863	159703	3.863	66429
3.867	157985	3.866	66332
3.87	159162	3.87	66156
3.873	159193	3.873	66979
3.877	158510	3.877	66638
3.88	159214	3.88	66124
3.884	160001	3.883	65838
3.887	158481	3.887	66230
3.891	157421	3.89	66332
3.894	159341	3.894	66944
3.897	158104	3.897	66841
3.901	158567	3.901	65749
3.904	159492	3.904	66238
3.908	158391	3.907	65553
3.911	158573	3.911	66242
3.915	158755	3.914	65885
3.918	159170	3.918	66705
3.921	160254	3.921	66196
3.925	159393	3.925	67097
3.928	158311	3.928	64812
3.932	159332	3.932	66582
3.935	159178	3.935	65488
3.939	158879	3.938	66819
3.942	158999	3.942	66463
3.945	158186	3.945	65364
3.949	160314	3.949	66541
3.952	160162	3.952	66947
3.956	158542	3.956	64612
3.959	159372	3.959	65615
3.963	158754	3.962	65937
3.966	158497	3.966	66474
3.969	160127	3.969	66436
3.973	158683	3.973	66425
3.976	159699	3.976	65784
3.98	158954	3.98	65714
3.983	157875	3.983	66465
3.987	159376	3.986	65935
3.99	157972	3.99	66895
3.994	158404	3.993	65460
3.997	159152	3.997	66679
4	159857	4	66101
4.004	158054	4.004	65289
4.007	157860	4.007	67578
4.011	158720	4.01	65919
4.014	157999	4.014	64963
4.018	157518	4.017	65679
4.021	158538	4.021	66194
4.024	157998	4.024	66755
4.028	159824	4.028	67133
4.031	157384	4.031	65015
4.035	158561	4.034	66354
4.038	158373	4.038	66259
4.042	157336	4.041	65515
4.045	159138	4.045	65817
4.048	158016	4.048	65454
4.052	157326	4.052	66899
4.055	158492	4.055	67353
4.059	158188	4.058	66670
4.062	157994	4.062	65984
4.066	158725	4.065	64967
4.069	157816	4.069	65244
4.072	158027	4.072	65623
4.076	158183	4.076	67586
4.079	157147	4.079	66189
4.083	158144	4.083	66533
4.086	157930	4.086	67161
4.09	157810	4.089	66829
4.093	158999	4.093	67225
4.096	159334	4.096	65968
4.1	157384	4.1	65484
4.103	158247	4.103	65254
4.107	158186	4.107	65404
4.11	156695	4.11	65848
4.114	158512	4.113	66836
4.117	157100	4.117	65747
4.12	158684	4.12	66883
4.124	157893	4.124	66123
4.127	158530	4.127	66729
4.131	158769	4.131	66108
4.134	157375	4.134	67183
4.138	157155	4.137	65749
4.141	157748	4.141	67031
4.145	158175	4.144	66089
4.148	158188	4.148	65383
4.151	158260	4.151	66488
4.155	158379	4.155	64982
4.158	157743	4.158	65917
4.162	158516	4.161	66476
4.165	157411	4.165	66233
4.169	157442	4.168	66419
4.172	158913	4.172	65083
4.175	157665	4.175	65435
4.179	159002	4.179	64200
4.182	156949	4.182	66140
4.186	157738	4.185	65863
4.189	158789	4.189	66164
4.193	157175	4.192	65951
4.196	158679	4.196	65830
4.199	158058	4.199	65671
4.203	159135	4.203	66018
4.206	157619	4.206	66473
4.21	159405	4.209	68907
4.213	157362	4.213	75025
4.217	158173	4.216	81025
4.22	157166	4.22	93514
4.223	158418	4.223	115926
4.227	158586	4.227	151910
4.23	158242	4.23	209308
4.234	158614	4.234	294978
4.237	158563	4.237	418258
4.241	156857	4.24	590687
4.244	155817	4.244	823988
4.247	157762	4.247	1107878
4.251	157782	4.251	1462276
4.254	158121	4.254	1855334
4.258	157885	4.258	2274255
4.261	157919	4.261	2699189
4.265	156678	4.264	3110604
4.268	157629	4.268	3482333
4.271	157836	4.271	3807503
4.275	158352	4.275	4055195
4.278	157872	4.278	4263252
4.282	156174	4.282	4414422
4.285	157737	4.285	4528171
4.289	158088	4.288	4589908
4.292	156727	4.292	4640708
4.296	158195	4.295	4654177
4.299	158305	4.299	4651962
4.302	158233	4.302	4634008
4.306	157714	4.306	4599110
4.309	155594	4.309	4576163
4.313	156935	4.312	4536990
4.316	157034	4.316	4492426
4.32	157742	4.319	4454463
4.323	156343	4.323	4388902
4.326	157120	4.326	4330155
4.33	158170	4.33	4274875
4.333	158451	4.333	4215290
4.337	156197	4.336	4148295
4.34	157978	4.34	4086319
4.344	156375	4.343	4037678
4.347	157014	4.347	3970371
4.35	157427	4.35	3911241
4.354	157796	4.354	3840199
4.357	157353	4.357	3768338
4.361	156548	4.361	3707030
4.364	157303	4.364	3642070
4.368	157382	4.367	3564829
4.371	158075	4.371	3516348
4.374	157939	4.374	3445890
4.378	157371	4.378	3380858
4.381	157742	4.381	3304948
4.385	158320	4.385	3233045
4.388	157865	4.388	3165082
4.392	156193	4.391	3100831
4.395	156968	4.395	3016009
4.398	155804	4.398	2962922
4.402	159321	4.402	2885125
4.405	156186	4.405	2823010
4.409	158406	4.409	2753530
4.412	157412	4.412	2671844
4.416	156996	4.415	2610243
4.419	157999	4.419	2543533
4.423	158584	4.422	2462003
4.426	155562	4.426	2392504
4.429	156240	4.429	2322364
4.433	156205	4.433	2258758
4.436	157287	4.436	2181063
4.44	157751	4.439	2114704
4.443	156690	4.443	2040460
4.447	157865	4.446	1968528
4.45	158174	4.45	1908149
4.453	155782	4.453	1835871
4.457	157416	4.457	1776882
4.46	157111	4.46	1703545
4.464	156964	4.463	1641430
4.467	156049	4.467	1566098
4.471	155420	4.47	1507356
4.474	158186	4.474	1448761
4.477	156893	4.477	1387791
4.481	157410	4.481	1331195
4.484	157727	4.484	1272071
4.488	156594	4.487	1218258
4.491	157937	4.491	1156227
4.495	157251	4.494	1106123
4.498	157564	4.498	1056590
4.501	157915	4.501	1009095
4.505	157759	4.505	958651
4.508	155839	4.508	911254
4.512	156670	4.512	868884
4.515	158214	4.515	824533
4.519	157292	4.518	786532
4.522	158019	4.522	748926
4.525	157485	4.525	713866
4.529	157901	4.529	679810
4.532	156191	4.532	644448
4.536	156958	4.536	609750
4.539	157405	4.539	580697
4.543	156091	4.542	553545
4.546	158082	4.546	525042
4.549	157756	4.549	498280
4.553	156837	4.553	474450
4.556	158139	4.556	451946
4.56	157715	4.56	429181
4.563	158139	4.563	408064
4.567	156737	4.566	392122
4.57	158214	4.57	372687
4.574	157503	4.573	356077
4.577	157952	4.577	339478
4.58	156100	4.58	324077
4.584	157783	4.584	310245
4.587	156441	4.587	296970
4.591	156575	4.59	285243
4.594	156966	4.594	273738
4.598	156733	4.597	261363
4.601	157835	4.601	253298
4.604	156441	4.604	241534
4.608	156732	4.608	232152
4.611	156082	4.611	223206
4.615	155924	4.614	215928
4.618	156622	4.618	207760
4.622	157328	4.621	199891
4.625	156201	4.625	193516
4.628	156619	4.628	186944
4.632	156828	4.632	181972
4.635	155954	4.635	175796
4.639	155670	4.638	169460
4.642	156663	4.642	166408
4.646	155277	4.645	160941
4.649	158125	4.649	155570
4.652	156813	4.652	152016
4.656	156471	4.656	147888
4.659	155277	4.659	144294
4.663	155967	4.663	140353
4.666	156126	4.666	136881
4.67	156917	4.669	132662
4.673	155367	4.673	130098
4.676	155757	4.676	127235
4.68	155866	4.68	127901
4.683	154713	4.683	122691
4.687	156513	4.687	120164
4.69	157024	4.69	117968
4.694	155211	4.693	115307
4.697	157762	4.697	113398
4.7	155353	4.7	111350
4.704	156421	4.704	109576
4.707	156070	4.707	107849
4.711	156517	4.711	106714
4.714	156502	4.714	105673
4.718	155589	4.717	103375
4.721	155142	4.721	101368
4.725	154299	4.724	100678
4.728	157030	4.728	100042
4.731	157265	4.731	97997
4.735	157172	4.735	97542
4.738	156562	4.738	94647
4.742	154732	4.741	93751
4.745	155947	4.745	93934
4.749	156394	4.748	91882
4.752	157293	4.752	91350
4.755	155767	4.755	91159
4.759	156112	4.759	89376
4.762	156602	4.762	88232
4.766	154961	4.765	88155
4.769	156216	4.769	87258
4.773	154944	4.772	86554
4.776	155699	4.776	86391
4.779	154602	4.779	84481
4.783	156289	4.783	84595
4.786	156883	4.786	84152
4.79	155882	4.789	83216
4.793	155002	4.793	83583
4.797	158254	4.796	83110
4.8	154167	4.8	81293
4.803	155837	4.803	81548
4.807	155344	4.807	81380
4.81	156690	4.81	81990
4.814	156092	4.814	79715
4.817	155266	4.817	78342
4.821	155853	4.82	79129
4.824	156311	4.824	78609
4.827	156162	4.827	78420
4.831	155907	4.831	78674
4.834	154621	4.834	79999
4.838	157497	4.838	77283
4.841	156269	4.841	77681
4.845	156218	4.844	78504
4.848	155323	4.848	77380
4.851	154260	4.851	75747
4.855	155589	4.855	75390
4.858	155164	4.858	76654
4.862	155581	4.862	75901
4.865	156964	4.865	75372
4.869	156084	4.868	74150
4.872	156003	4.872	74421
4.876	154476	4.875	75505
4.879	155140	4.879	75326
4.882	155658	4.882	76269
4.886	155133	4.886	75055
4.889	154744	4.889	74265
4.893	156905	4.892	74439
4.896	154870	4.896	73491
4.9	157099	4.899	74030
4.903	154963	4.903	74469
4.906	155374	4.906	71972
4.91	153509	4.91	73332
4.913	156468	4.913	72659
4.917	156010	4.916	71416
4.92	156020	4.92	72445
4.924	156071	4.923	72520
4.927	155326	4.927	73115
4.93	154798	4.93	73616
4.934	155402	4.934	71999
4.937	156397	4.937	72434
4.941	154626	4.94	71721
4.944	157253	4.944	71119
4.948	155115	4.947	71339
4.951	156867	4.951	71646
4.954	155908	4.954	71476
4.958	155468	4.958	72285
4.961	157437	4.961	71418
4.965	155511	4.965	69853
4.968	154775	4.968	70996
4.972	154975	4.971	69538
4.975	155067	4.975	71156
4.978	153991	4.978	71557
4.982	155116	4.982	71569
4.985	155654	4.985	70194
4.989	156064	4.989	71157
4.992	155322	4.992	70519
4.996	154408	4.995	69265
4.999	154611	4.999	69307
5.002	154867	5.002	70919
5.006	153943	5.006	71962
5.009	156138	5.009	69711
5.013	155756	5.013	69358
5.016	157460	5.016	68677
5.02	155773	5.019	70310
5.023	154478	5.023	70042
5.027	155995	5.026	69829
5.03	155128	5.03	69307
5.033	155043	5.033	68938
5.037	154804	5.037	69352
5.04	155901	5.04	69976
5.044	155233	5.043	70258
5.047	154879	5.047	70642
5.051	154230	5.05	69772
5.054	153848	5.054	70261
5.057	153981	5.057	69056
5.061	156090	5.061	68674
5.064	154920	5.064	69405
5.068	155533	5.067	68423
5.071	155679	5.071	68844
5.075	154670	5.074	68852
5.078	154485	5.078	69643
5.081	153185	5.081	68882
5.085	153620	5.085	70432
5.088	153651	5.088	68354
5.092	154914	5.091	68636
5.095	155838	5.095	68870
5.099	156060	5.098	68871
5.102	153310	5.102	70161
5.105	155252	5.105	69612
5.109	153751	5.109	68534
5.112	155200	5.112	68800
5.116	155517	5.116	68118
5.119	154898	5.119	68134
5.123	153143	5.122	68247
5.126	155440	5.126	68108
5.129	155185	5.129	70167
5.133	155014	5.133	69493
5.136	155485	5.136	69548
5.14	154320	5.14	68200
5.143	155747	5.143	68714
5.147	152768	5.146	69090
5.15	154984	5.15	68032
5.153	154583	5.153	69192
5.157	155664	5.157	68131
5.16	155459	5.16	69553
5.164	154293	5.164	68059
5.167	153905	5.167	67218
5.171	154482	5.17	68291
5.174	155269	5.174	68262
5.178	154455	5.177	68475
5.181	156298	5.181	69218
5.184	155871	5.184	67911
5.188	154215	5.188	67947
5.191	154839	5.191	68455
5.195	154072	5.194	67670
5.198	154997	5.198	68539
5.202	154740	5.201	67117
5.205	155001	5.205	67507
5.208	155439	5.208	68307
5.212	155428	5.212	67556
5.215	153662	5.215	67286
5.219	154379	5.218	68489
5.222	154734	5.222	67328
5.226	156007	5.225	67797
5.229	155015	5.229	69051
5.232	154525	5.232	66355
5.236	153624	5.236	68397
5.239	155328	5.239	67383
5.243	154589	5.242	70144
5.246	154343	5.246	68171
5.25	154985	5.249	68034
5.253	154806	5.253	66647
5.256	154740	5.256	67768
5.26	155205	5.26	67504
5.263	154571	5.263	67670
5.267	155719	5.267	68420
5.27	153007	5.27	67838
5.274	154561	5.273	69109
5.277	155073	5.277	67609
5.28	155558	5.28	66140
5.284	154777	5.284	67599
5.287	155065	5.287	67623
5.291	155300	5.291	67503
5.294	155006	5.294	66853
5.298	154495	5.297	68082
5.301	154911	5.301	68341
5.304	155472	5.304	68155
5.308	154642	5.308	66521
5.311	154074	5.311	67973
5.315	154707	5.315	66823
5.318	154399	5.318	68156
5.322	154089	5.321	66044
5.325	155154	5.325	68529
5.329	156264	5.328	67240
5.332	154358	5.332	67593
5.335	155404	5.335	66662
5.339	154930	5.339	67414
5.342	154842	5.342	67416
5.346	155301	5.345	67432
5.349	153828	5.349	67892
5.353	154965	5.352	66836
5.356	155066	5.356	66840
5.359	154687	5.359	68632
5.363	154338	5.363	67432
5.366	153883	5.366	67286
5.37	154689	5.369	67406
5.373	152700	5.373	67717
5.377	152597	5.376	66230
5.38	155404	5.38	67696
5.383	154165	5.383	68426
5.387	154854	5.387	66033
5.39	154201	5.39	66360
5.394	153355	5.393	67057
5.397	154817	5.397	66196
5.401	155193	5.4	66702
5.404	153888	5.404	66331
5.407	154361	5.407	67962
5.411	155943	5.411	67283
5.414	155072	5.414	66977
5.418	155092	5.418	67801
5.421	156082	5.421	67229
5.425	153463	5.424	66873
5.428	154849	5.428	66319
5.431	154857	5.431	68194
5.435	155362	5.435	67252
5.438	154670	5.438	67964
5.442	152924	5.442	66069
5.445	154247	5.445	67024
5.449	154482	5.448	66937
5.452	153694	5.452	67098
5.456	154960	5.455	67293
5.459	154583	5.459	66584
5.462	154598	5.462	66120
5.466	153423	5.466	65196
5.469	153094	5.469	66491
5.473	154392	5.472	66888
5.476	154221	5.476	66124
5.48	154883	5.479	67590
5.483	153537	5.483	66329
5.486	153368	5.486	66973
5.49	153737	5.49	66653
5.493	153541	5.493	65768
5.497	155339	5.496	67139
5.5	154044	5.5	67372
5.504	155945	5.503	66717
5.507	154823	5.507	67689
5.51	153989	5.51	67211
5.514	153510	5.514	65461
5.517	154385	5.517	66815
5.521	155013	5.52	65532
5.524	154918	5.524	66467
5.528	154484	5.527	66998
5.531	153327	5.531	67656
5.534	155137	5.534	66889
5.538	152508	5.538	65477
5.541	155136	5.541	66746
5.545	153801	5.545	66707
5.548	154103	5.548	64846
5.552	153900	5.551	67332
5.555	154007	5.555	66728
5.558	153727	5.558	66878
5.562	152870	5.562	67401
5.565	153533	5.565	66716
5.569	155441	5.569	66006
5.572	154097	5.572	66583
5.576	153630	5.575	67410
5.579	152823	5.579	66189
5.582	156059	5.582	66233
5.586	155157	5.586	65970
5.589	154217	5.589	65167
5.593	154110	5.593	65672
5.596	153618	5.596	65334
5.6	153795	5.599	66271
5.603	154064	5.603	66247
5.607	154939	5.606	65890
5.61	153607	5.61	67212
5.613	152958	5.613	66555
5.617	153533	5.617	65561
5.62	153031	5.62	65735
5.624	153899	5.623	66825
5.627	154344	5.627	66738
5.631	154827	5.63	65239
5.634	153791	5.634	67193
5.637	152585	5.637	65690
5.641	152610	5.641	66103
5.644	152393	5.644	66568
5.648	153252	5.647	66218
5.651	152991	5.651	66746
5.655	153259	5.654	65755
5.658	152215	5.658	65955
5.661	153418	5.661	66376
5.665	153761	5.665	65903
5.668	153100	5.668	65895
5.672	154105	5.671	66276
5.675	152298	5.675	66032
5.679	154718	5.678	67013
5.682	154152	5.682	67053
5.685	153974	5.685	66270
5.689	153577	5.689	66489
5.692	154607	5.692	65943
5.696	154425	5.696	65823
5.699	153452	5.699	65553
5.703	151655	5.702	64615
5.706	153397	5.706	66153
5.709	152465	5.709	67081
5.713	152357	5.713	65735
5.716	152332	5.716	67425
5.72	153145	5.72	67179
5.723	153346	5.723	64483
5.727	153637	5.726	67391
5.73	153367	5.73	66992
5.733	153566	5.733	65565
5.737	153550	5.737	67224
5.74	152940	5.74	65554
5.744	152713	5.744	65782
5.747	153390	5.747	64806
5.751	153029	5.75	67747
5.754	154222	5.754	66550
5.758	153782	5.757	66736
5.761	152771	5.761	66213
5.764	153019	5.764	66328
5.768	152313	5.768	66156
5.771	153296	5.771	65951
5.775	154079	5.774	65170
5.778	153685	5.778	66842
5.782	153660	5.781	65204
5.785	154439	5.785	65720
5.788	153587	5.788	64691
5.792	152482	5.792	66243
5.795	155433	5.795	66691
5.799	153581	5.798	65007
5.802	153594	5.802	66229
5.806	153047	5.805	66008
5.809	153846	5.809	65522
5.812	153576	5.812	66031
5.816	152612	5.816	65941
5.819	154090	5.819	66115
5.823	154571	5.822	67002
5.826	154110	5.826	66356
5.83	154035	5.829	65624
5.833	154583	5.833	65817
5.836	153201	5.836	66407
5.84	153907	5.84	65775
5.843	154265	5.843	65505
5.847	153768	5.847	65162
5.85	154168	5.85	66187
5.854	153027	5.853	66139
5.857	152685	5.857	65823
5.86	152467	5.86	67637
5.864	155076	5.864	66090
5.867	151921	5.867	64970
5.871	153748	5.871	65660
5.874	153147	5.874	66723
5.878	152839	5.877	64633
5.881	154029	5.881	66581
5.884	153558	5.884	65713
5.888	153822	5.888	65457
5.891	154067	5.891	66053
5.895	153643	5.895	66318
5.898	152941	5.898	66243
5.902	153826	5.901	65721
5.905	153445	5.905	65755
5.909	154207	5.908	65940
5.912	152915	5.912	66450
5.915	152546	5.915	65370
5.919	155133	5.919	65825
5.922	154520	5.922	65019
5.926	151463	5.925	64710
5.929	152860	5.929	65525
5.933	153442	5.932	66506
5.936	152334	5.936	65537
5.939	154925	5.939	66873
5.943	152442	5.943	66272
5.946	152595	5.946	64563
5.95	152157	5.949	65131
5.953	152493	5.953	65882
5.957	154875	5.956	66271
5.96	153764	5.96	66636
5.963	154592	5.963	65546
5.967	152993	5.967	65638
5.97	153203	5.97	65317
5.974	154413	5.973	66777
5.977	152738	5.977	64985
5.981	153923	5.98	66293
5.984	153524	5.984	65018
5.987	153129	5.987	66654
5.991	153185	5.991	66109
5.994	153342	5.994	65586
5.998	154027	5.998	66002
6.001	153285	6.001	65299
6.005	152967	6.004	66466
6.008	153223	6.008	64263
6.011	152912	6.011	66123
6.015	153920	6.015	66027
6.018	151221	6.018	65352
6.022	153891	6.022	65546
6.025	154539	6.025	65461
6.029	153411	6.028	65920
6.032	152996	6.032	66298
6.035	152672	6.035	65018
6.039	151884	6.039	65565
6.042	154098	6.042	66034
6.046	152072	6.046	65733
6.049	152716	6.049	66731
6.053	153289	6.052	65327
6.056	152538	6.056	64802
6.06	151451	6.059	64900
6.063	152992	6.063	65361
6.066	153154	6.066	66525
6.07	153047	6.07	65448
6.073	152684	6.073	65888
6.077	152140	6.076	65777
6.08	154020	6.08	64907
6.084	153144	6.083	64935
6.087	150832	6.087	65795
6.09	153119	6.09	64851
6.094	152622	6.094	65133
6.097	152124	6.097	66028
6.101	152650	6.1	65824
6.104	153106	6.104	65446
6.108	152092	6.107	65373
6.111	153881	6.111	65678
6.114	152754	6.114	64801
6.118	151252	6.118	65105
6.121	153108	6.121	65102
6.125	153636	6.124	66018
6.128	153527	6.128	65684
6.132	153108	6.131	66096
6.135	151886	6.135	65717
6.138	153782	6.138	65425
6.142	154414	6.142	65557
6.145	152595	6.145	64669
6.149	152419	6.149	65787
6.152	153369	6.152	67110
6.156	152134	6.155	65561
6.159	153437	6.159	65661
6.162	151680	6.162	65625
6.166	151175	6.166	64957
6.169	152190	6.169	65616
6.173	151411	6.173	66404
6.176	152800	6.176	64823
6.18	152451	6.179	65064
6.183	153300	6.183	65198
6.186	153017	6.186	65583
6.19	151616	6.19	65911
6.193	153523	6.193	65326
6.197	151834	6.197	66119
6.2	151823	6.2	64896
6.204	151192	6.203	65036
6.207	151735	6.207	65713
6.211	151792	6.21	65033
6.214	151891	6.214	65565
6.217	152881	6.217	65688
6.221	152285	6.221	64957
6.224	152055	6.224	65912
6.228	152608	6.227	66647
6.231	154222	6.231	65696
6.235	152748	6.234	65637
6.238	153622	6.238	66185
6.241	151684	6.241	65078
6.245	153672	6.245	65866
6.248	153307	6.248	66227
6.252	152889	6.251	66905
6.255	153018	6.255	65923
6.259	153016	6.258	63830
6.262	153511	6.262	65289
6.265	151393	6.265	66168
6.269	150940	6.269	65815
6.272	153540	6.272	66103
6.276	153565	6.275	66079
6.279	151546	6.279	65381
6.283	153123	6.282	64796
6.286	151579	6.286	65641
6.289	152960	6.289	64765
6.293	152224	6.293	66310
6.296	151476	6.296	65388
6.3	150922	6.3	65481
6.303	152148	6.303	65165
6.307	151630	6.306	65316
6.31	151846	6.31	65204
6.313	153978	6.313	66407
6.317	151012	6.317	66835
6.32	152225	6.32	65830
6.324	153110	6.324	66157
6.327	151836	6.327	65945
6.331	152991	6.33	63972
6.334	152893	6.334	66252
6.337	151957	6.337	65941
6.341	152209	6.341	65823
6.344	151385	6.344	66111
6.348	151986	6.348	65685
6.351	152463	6.351	65748
6.355	152817	6.354	64490
6.358	150402	6.358	65132
6.362	152225	6.361	65426
6.365	151539	6.365	65985
6.368	152565	6.368	65736
6.372	152411	6.372	65008
6.375	151744	6.375	65641
6.379	151913	6.378	65620
6.382	152833	6.382	64259
6.386	153005	6.385	66120
6.389	150755	6.389	66511
6.392	152835	6.392	65940
6.396	152580	6.396	64722
6.399	153700	6.399	66974
6.403	150848	6.402	65454
6.406	153308	6.406	65693
6.41	151863	6.409	65745
6.413	151507	6.413	64777
6.416	152742	6.416	65213
6.42	150997	6.42	65442
6.423	151853	6.423	66825
6.427	151236	6.426	65938
6.43	152305	6.43	64741
6.434	149887	6.433	64517
6.437	152840	6.437	65469
6.44	152894	6.44	64516
6.444	151714	6.444	64622
6.447	151442	6.447	65281
6.451	152434	6.451	67013
6.454	151192	6.454	65636
6.458	151606	6.457	66581
6.461	152122	6.461	64812
6.464	153268	6.464	65552
6.468	150669	6.468	64879
6.471	152229	6.471	66460
6.475	152093	6.475	65579
6.478	152630	6.478	65309
6.482	152148	6.481	65019
6.485	152628	6.485	65249
6.489	152341	6.488	63603
6.492	151940	6.492	65480
6.495	153022	6.495	65158
6.499	151639	6.499	65221
6.502	151974	6.502	65671
6.506	152311	6.505	64943
6.509	151895	6.509	63943
6.513	152648	6.512	63803
6.516	150519	6.516	64479
6.519	151479	6.519	65245
6.523	153005	6.523	63834
6.526	150311	6.526	65072
6.53	150593	6.529	65671
6.533	151901	6.533	65503
6.537	152282	6.536	63994
6.54	153066	6.54	64401
6.543	150834	6.543	65719
6.547	151544	6.547	65738
6.55	151247	6.55	65248
6.554	151061	6.553	65519
6.557	149461	6.557	62882
6.561	151719	6.56	64672
6.564	151936	6.564	64870
6.567	151565	6.567	65814
6.571	151672	6.571	64271
6.574	153641	6.574	64389
6.578	152798	6.578	64717
6.581	150419	6.581	64662
6.585	152846	6.584	65320
6.588	151830	6.588	64025
6.591	152130	6.591	65469
6.595	152108	6.595	64299
6.598	151543	6.598	65218
6.602	151355	6.602	66129
6.605	151735	6.605	65041
6.609	151301	6.608	63806
6.612	152000	6.612	64430
6.615	150165	6.615	65269
6.619	153379	6.619	64306
6.622	150739	6.622	66674
6.626	151112	6.626	65745
6.629	151708	6.629	65637
6.633	151570	6.632	64681
6.636	153575	6.636	63952
6.64	150807	6.639	64360
6.643	151643	6.643	64911
6.646	151430	6.646	63878
6.65	152328	6.65	65445
6.653	152174	6.653	65224
6.657	151441	6.656	66002
6.66	152670	6.66	65219
6.664	150567	6.663	66073
6.667	150824	6.667	65020
6.67	151473	6.67	65260
6.674	150376	6.674	65710
6.677	151042	6.677	63444
6.681	151310	6.68	65064
6.684	151668	6.684	64931
6.688	152343	6.687	66267
6.691	151618	6.691	66020
6.694	151831	6.694	64787
6.698	152301	6.698	65182
6.701	152117	6.701	64860
6.705	151026	6.704	64081
6.708	152504	6.708	64954
6.712	151704	6.711	65645
6.715	151972	6.715	65448
6.718	152556	6.718	65528
6.722	151994	6.722	64794
6.725	152403	6.725	65015
6.729	150564	6.729	65661
6.732	150951	6.732	63436
6.736	150243	6.735	64099
6.739	151989	6.739	64587
6.742	150342	6.742	64646
6.746	152743	6.746	66213
6.749	151325	6.749	64334
6.753	151379	6.753	64709
6.756	151574	6.756	64441
6.76	151158	6.759	64566
6.763	150864	6.763	64303
6.766	151168	6.766	65432
6.77	150898	6.77	65430
6.773	152454	6.773	65376
6.777	149831	6.777	64594
6.78	151884	6.78	64866
6.784	150155	6.783	64910
6.787	151249	6.787	65917
6.791	151246	6.79	63266
6.794	152276	6.794	66518
6.797	151257	6.797	64720
6.801	150529	6.801	64281
6.804	151532	6.804	65285
6.808	150141	6.807	64506
6.811	150960	6.811	63881
6.815	150841	6.814	64409
6.818	149601	6.818	63425
6.821	151980	6.821	64652
6.825	150249	6.825	65025
6.828	151524	6.828	65116
6.832	151400	6.831	65070
6.835	150574	6.835	65553
6.839	151553	6.838	64455
6.842	152656	6.842	65001
6.845	151861	6.845	64076
6.849	150369	6.849	64867
6.852	151038	6.852	64760
6.856	152196	6.855	64795
6.859	151533	6.859	63971
6.863	150984	6.862	65958
6.866	150821	6.866	64907
6.869	150856	6.869	64484
6.873	150542	6.873	64260
6.876	151047	6.876	63981
6.88	152380	6.88	64947
6.883	150852	6.883	64808
6.887	150857	6.886	64964
6.89	151717	6.89	65910
6.893	150586	6.893	65035
6.897	151278	6.897	65152
6.9	151687	6.9	65372
6.904	150791	6.904	64864
6.907	150403	6.907	64954
6.911	150728	6.91	65887
6.914	150703	6.914	64855
6.917	151548	6.917	65882
6.921	149597	6.921	64938
6.924	151407	6.924	63676
6.928	151296	6.928	64592
6.931	151912	6.931	65176
6.935	150697	6.934	64611
6.938	151031	6.938	64982
6.942	150871	6.941	65259
6.945	150115	6.945	64417
[truncated: 5,260 more rows]

## Sheet: Figure S24
Figure S24

## Sheet: Figure S25
Figure S25

## Sheet: Figure S26
Figure S26a					Figure S26b
x	y	x	y		x	y	x	y
2.6	147.439	3.4	125.086		5	255.624	3.4	9.55341
3.3663	67.5136	5.1	17.5171		5.4	293.38	5.1	4.41625
5.3491	0.89483	5.6	17.0289		6.1	229.164	6.1	1.79603
6.4237	46.3485	6.2	121.807		6.7	245.143	7.2	18.0281
6.9427	8.71383	7.2	25.2094		7.2	253.955	9	19.4977
9.2	18.0531	9.4	74.7696		9.9	273.041	9.7	11.9217
9.8	24.7769	12.1	173792		10.5	289.4	10.5	12.1334
10.4	26.4173	13.1	1928.23		13.1	275218	11.3	47.9067
11.1	65.489	14.1	4764.73		16.1	734699	12.1	50798.9
12.293	867.36	16.1	133666		17	817.226	13.1	156.975
13.1	82030.3	19.2	24.6592		18.1	717.873	15.3	172.04
14.6	2499.94	20.6	10.7281		19	117.105	16.1	169704
16.1	44870.1	21.2	5.04766		19.8	90.511	19.4	19.3488
17.1	40.4686	22.4	26.673		20.6	133.084	20	22.1608
18.1	1209.75	24.1	27.2591		22.6	70005	20.8	17.7091
19.2	53.1607	28.1	7.02488e+06		23.5	590.706	21.2	13.1728
20.1463	2.33722	29.1	112390		24.5	154.115	22.1	4391.47
20.9571	4.40883	30.1	23161.6		29.1	2.55376e+06	23.1	74.3956
24.0531	2.32743	31	273.1		30	2890.04	24.1	9.27026
25.6	22.8961	33.3	13.2261		31.1	9612.82	24.6	15.0465
27.3	467.516	34.5	20.1199		32.1	11007.2	25.1	2.781
28.1	28409	35.3	15.2686		33.1	62.3233	26.1	1.52393
29.1	3512101	37.7	1.40183		33.9	121.136	27.2	413.257
30.0993	19322.4	38.9	3.09154		35.4	3.44695	28.1	716269
31	6359.94	40	51.148		36.1	52.0925	29.1	1361.06
33.1	69.1572	41.1	1.7302		37	63.4487	30.1	317.892
33.7447	5.23712	41.7	14.702		38	79.8094	32	357.284
35	2.32629	42.2	8.71461		38.8	60.6229	33.8	9.79347
35.3	14.3032	43	28.1619		45.1	7629392	34.3	7.13011
37.8	16.9228	44	2079.28		46	56252.1	35.1	5.54005
39.2	74.9585	45.1	44.6022		47.1	256940	35.5	5.99932
41.245	2.82491	45.8	12.5828		48.1	285.252	36.1	10.7468
41.937	29.604	46.3	18.7144		49.1	465.306	37.2	21.3595
43.2	29.0379	46.9	17.9768		51.9	19.6842	38	3.32857
46	7.75311	47.4	7.83066		52.7	21.6141	39.1	15.9953
48	8.82645	48.1	5.26207		54	10.3517	40	7.05447
48.9	22.4251	50	21.9623		54.7	16.3176	40.9	15.8589
49.7	9.28062	50.6	4.32705		55.6	22.2043	43.1	1664.01
51.4	21.1665	51.2	20.2697		56.1	22.3554	44	2.32984e+06
52.7	3.13514	51.7	5.74238		57	23.5327	45	29942.1
53.7	2.02197	52.7	6.25148		58	180.927	46	10872.6
54.8	0.73948	53.1	1.81055		58.9	16.177	47.1	166.572
55.6	11.2816	53.9	15.937		59.7	14.5391	47.9	18.6729
56.1	14.9722	55.9	10.7076		60.3	5.36137	49.2	5.00769
56.9	10.1524	56.4	12.9944		61	86.6819	50.6	5.5137
57.4	12.5617	56.9	14.7303		61.8	14.1281	51.7	5.35988
59	11.4753	57.6	7.16696		62.3	12.1816	52.9	8.1182
60.2	13.6346	58.4	1.8284		62.9	8.05609	53.8	16.5908
60.8	23.0782	58.9	9.28256		63.8	38.0331	54.4	15.7819
61.6	6.25919	59.5	7.17443		64.5	18.319	55.1	1.83211
62.5	12.2186	60.1	5.45696		65.1	15.4367	56.1	8.89814
63.3	4.3102	61.2	2.58529		66.4	18.3236	58.2	6.51635
64.1	8.9333	62.3	11.0523		67.5	21.2402	58.7	12.736
64.833	5.05625	63.1	0.75725		67.9	17.5119	59.2	6.87887
65.3	4.24945	63.9	12.5017		69.8	19.0142	60.7	11.439
66.7	13.1838	64.5	9.86737				61.5	5.51132
68	16.5544	65.1	6.24603				62	9.6715
		65.9	20.4896				62.5	16.7072
		67	6.94449				63.8	10.1817
		67.6	7.68083				64.2	9.64963
		68.2	7.35437				65.1	7.53578
							66.1	12.5435
							67.1	9.00639
							67.8	5.00927
							68.1	2.54886

## Sheet: Figure S27
Figure S27a					Figure S27b					Figure S27c
x	y	x	y		x	y	x	y		x	y	x	y
3.3	18.0421	3.4	32.8806		3.3	14.1819	3.4	125.086		5	183.816	3.4	9.55341
5.3	28.9295	5.3	20.4552		5.1	2.70516	5.1	17.5171		5.5	183.49	5.1	4.41625
5.9	25.1794	6.6	19.5492		5.7	3.43311	5.6	17.0289		6.3	145.808	6.1	1.79603
6.4	24.17	7.3	22.1257		9	22.8492	6.2	121.807		9.1	111.304	7.2	18.0281
9.7	16.7174	8.9	18.3728		9.4	22.6419	7.2	25.2094		9.9	93.7859	9	19.4977
10.3	23.0156	9.7	22.5985		10.1	18.137	9.4	74.7696		13.1	227044	9.7	11.9217
11.2	15.906	11.3	211.054		10.8	82.5867	12.1	173792		16.1	602765	10.5	12.1334
12.1	5024.19	12.1	33238.1		11.3	226.32	13.1	1928.23		17.1	280.582	11.3	47.9067
13.1	19163.2	13.1	135462		12.1	37366.2	14.1	4764.73		18.1	3058.31	12.1	50798.9
14.1	47987.5	14.1	334621		13.1	3871.28	16.1	133666		19.2	117.274	13.1	156.975
15.1	227393	15.1	1.46087e+06		14.1	988.839	19.2	24.6592		19.9	57.2639	15.3	172.04
16.1	291750	16.1	1.88973e+06		16.1	25799.2	20.6	10.7281		20.9	72.9335	16.1	169704
17.1	2918.54	17.1	30766		18.1	68.4019	21.2	5.04766		22.6	61453.1	19.4	19.3488
19.3	43.2491	19.1	128.769		21.4	2.6795	22.4	26.673		23.6	1972.59	20	22.1608
20.3	17.8878	20.2	27.819		22.3	6.56139	24.1	27.2591		24.4	103.549	20.8	17.7091
20.9	2.85516	21.3	10.8784		23.3	60.3516	28.1	7.02488e+06		25.2	117.168	21.2	13.1728
22	12.5562	21.8	11.4137		24.9	18.9662	29.1	112390		25.7	176.166	22.1	4391.47
23	30.9128	22.7	19.8579		25.4	8.07879	30.1	23161.6		29.1	2.19942e+06	23.1	74.3956
24.1	23.8973	24.3	11.3847		27.2	2327.05	31	273.1		30.1	6387.46	24.1	9.27026
25.4	3.45017	24.9	15.2203		28	1.86173e+06	33.3	13.2261		31.1	15781.9	24.6	15.0465
25.9	29.7058	26.1	885.482		29	190175	34.5	20.1199		32.1	6927.62	25.1	2.781
27.1	64.3787	27.1	3244.92		30.1	5307.68	35.3	15.2686		33	49.9725	26.1	1.52393
28	1420	29.1	9722.91		31	2604.07	37.7	1.40183		34.1	290.732	27.2	413.257
29	493.044	30.1	746.509		33	13.8846	38.9	3.09154		34.9	31.0272	28.1	716269
30	166.946	31.1	78.1513		33.7	9.41486	40	51.148		35.7	7.02588	29.1	1361.06
31	72.5664	33.3	11.8132		35.4	3.81183	41.1	1.7302		36.6	2.36309	30.1	317.892
33.2	15.315	34.2	6.65886		35.9	3.46194	41.7	14.702		37.1	26.968	32	357.284
34.1	14.8114	34.8	5.49323		38.5	11.4389	42.2	8.71461		39.2	57.5954	33.8	9.79347
35.8	14.3946	35.8	14.7963		39.2	24.505	43	28.1619		41.3	207.129	34.3	7.13011
36.9	14.501	37	17.1348		41.3	7.3192	44	2079.28		45.1	8.38637e+06	35.1	5.54005
38.2	19.888	37.3	9.37823		41.9	22.4852	45.1	44.6022		46.1	175686	35.5	5.99932
38.7	24.6693	39.1	12.8782		42.5	14.7538	45.8	12.5828		47.1	194063	36.1	10.7468
40.9	8.90103	41.1	33.6878		43.1	3.64045	46.3	18.7144		48.1	2560.63	37.2	21.3595
42.2	18.314	42.3	8.83084		44	1126.93	46.9	17.9768		49.1	7048.74	38	3.32857
43.2	13.4693	43.1	40.9359		45	51.4536	47.4	7.83066		50.2	17.9828	39.1	15.9953
47.8	11.5133	44.9	20.5683		46.4	13.2579	48.1	5.26207		50.7	5.17705	40	7.05447
48.5	0.32669	45.5	1.24756		47.9	11.2073	50	21.9623		51.2	13.0605	40.9	15.8589
49.5	13.9799	46.1	21.1522		48.4	16.8213	50.6	4.32705		51.7	5.65574	43.1	1664.01
51.1	5.07351	47	12.4586		49.7	10.8133	51.2	20.2697		52.7	4.04887	44	2.32984e+06
51.9	8.67121	47.5	4.90733		50.3	14.848	51.7	5.74238		53.3	5.12119	45	29942.1
52.9	3.58558	49.1	12.1639		51.5	7.58589	52.7	6.25148		54.2	11.8581	46	10872.6
53.6	4.31958	50.1	15.3837		52.1	18.7151	53.1	1.81055		55	16.2587	47.1	166.572
54.6	14.3515	50.9	4.46062		52.9	14.7784	53.9	15.937		56.2	13.1594	47.9	18.6729
56.2	11.0959	51.7	21.9021		53.5	14.0976	55.9	10.7076		57.1	26.7364	49.2	5.00769
57.1	11.8874	52.2	2.0691		54.5	5.49439	56.4	12.9944		58.1	70.524	50.6	5.5137
58.8	1.37403	53.2	0.76391		56	5.15539	56.9	14.7303		59.2	15.2231	51.7	5.35988
60.6	4.7447	53.7	23.6414		57.2	18.9419	57.6	7.16696		59.8	17.2965	52.9	8.1182
61.1	7.61933	55.3	12.6092		57.9	10.673	58.4	1.8284		60.4	13.6062	53.8	16.5908
61.5	1.65259	56.1	17.4595		58.9	13.4377	58.9	9.28256		61.1	27.5577	54.4	15.7819
62	2.23919	56.9	15.886		60.8	1.83396	59.5	7.17443		61.9	10.5697	55.1	1.83211
62.5	8.61735	57.6	4.80712		62	6.74813	60.1	5.45696		62.7	11.205	56.1	8.89814
63.5	15.6508	58.1	6.24809		62.6	6.32835	61.2	2.58529		64.1	19.2719	58.2	6.51635
64.7	12.5478	59.3	3.82712		63.9	7.74204	62.3	11.0523		64.7	11.4352	58.7	12.736
65.6	14.5397	59.8	15.0001		65.6	0.91564	63.1	0.75725		65.2	15.966	59.2	6.87887
68	0.37976	60.6	11.5937		66.2	6.34679	63.9	12.5017		66.3	11.8674	60.7	11.439
69	52.2966	61.1	9.05261		67.5	9.43872	64.5	9.86737		67.1	19.206	61.5	5.51132
		61.6	4.85101		68.2	19.4469	65.1	6.24603				62	9.6715
		63.1	3.853		69	116.568	65.9	20.4896				62.5	16.7072
		64.3	16.3429		66.3	20.6283	67	6.94449				63.8	10.1817
		66	10.9572				67.6	7.68083				64.2	9.64963
		66.9	4.59403				68.2	7.35437				65.1	7.53578
		67.7	15.9578									66.1	12.5435
		68.1	6.28003									67.1	9.00639
		69.9	12.9159									67.8	5.00927
												68.1	2.54886
