# Supplementary material for: Designing reliable and accurate isotope-tracer experiments for CO2 photoreduction
Source: Nat Commun. 2023 May 3;14:2534. doi: 10.1038/s41467-023-38052-0 (PMC10156805; doi:10.1038/s41467-023-38052-0)
Supplement: Supplementary file 3 — Source Data [file 41467_2023_38052_MOESM3_ESM.zip › Source Data Files/Figure 5.xlsx]

## Sheet: Figure 5a
Figure 5a

## Sheet: Figure 5b
Figure 5b
x	y
0.092	89819
0.095	90461
0.098	89767
0.102	90638
0.105	90362
0.109	89768
0.112	90504
0.116	88268
0.119	90673
0.122	89920
0.126	90102
0.129	90071
0.133	89548
0.136	90320
0.14	90838
0.143	90738
0.146	89784
0.15	90141
0.153	88680
0.157	90580
0.16	90409
0.164	89829
0.167	90613
0.17	90161
0.174	89778
0.177	90202
0.181	89849
0.184	89384
0.188	90025
0.191	89645
0.195	90109
0.198	89139
0.201	89068
0.205	90640
0.208	89656
0.212	90501
0.215	90299
0.219	89464
0.222	89488
0.225	90065
0.229	89387
0.232	89903
0.236	89925
0.239	90059
0.243	89977
0.246	89096
0.249	89296
0.253	90309
0.256	89538
0.26	89720
0.263	90216
0.267	89224
0.27	90536
0.273	89148
0.277	89311
0.28	88697
0.284	88990
0.287	89433
0.291	89472
0.294	88724
0.297	88926
0.301	90013
0.304	90008
0.308	89672
0.311	88123
0.315	89097
0.318	89237
0.321	89367
0.325	89395
0.328	89865
0.332	88931
0.335	89979
0.339	90375
0.342	89292
0.346	89443
0.349	88841
0.352	89982
0.356	89651
0.359	89257
0.363	90233
0.366	89017
0.37	89280
0.373	89145
0.376	88660
0.38	89698
0.383	88702
0.387	88740
0.39	89376
0.394	90026
0.397	89516
0.4	89494
0.404	89219
0.407	89012
0.411	89802
0.414	88850
0.418	89108
0.421	88443
0.424	89799
0.428	88933
0.431	88983
0.435	89476
0.438	89143
0.442	89771
0.445	88583
0.448	90116
0.452	88872
0.455	88526
0.459	89252
0.462	89315
0.466	89016
0.469	89564
0.472	89385
0.476	89004
0.479	89089
0.483	89929
0.486	88932
0.49	89055
0.493	89008
0.497	88633
0.5	89108
0.503	89441
0.507	89065
0.51	89158
0.514	89081
0.517	88698
0.521	89143
0.524	89477
0.527	89220
0.531	89940
0.534	90323
0.538	89609
0.541	89144
0.545	89209
0.548	88897
0.551	89701
0.555	88763
0.558	88869
0.562	89330
0.565	89454
0.569	88301
0.572	88861
0.575	88133
0.579	89145
0.582	88759
0.586	89274
0.589	88870
0.593	88402
0.596	89352
0.599	88395
0.603	89402
0.606	88616
0.61	88674
0.613	88945
0.617	89298
0.62	89455
0.623	88885
0.627	89725
0.63	88614
0.634	89360
0.637	88987
0.641	89145
0.644	88578
0.648	89175
0.651	88709
0.654	89400
0.658	88043
0.661	88569
0.665	89359
0.668	88908
0.672	88920
0.675	89363
0.678	89649
0.682	88945
0.685	89322
0.689	89490
0.692	88436
0.696	88607
0.699	88791
0.702	88998
0.706	88338
0.709	89452
0.713	89101
0.716	88823
0.72	88850
0.723	89973
0.726	88141
0.73	88214
0.733	88857
0.737	88178
0.74	89480
0.744	88716
0.747	89381
0.75	87859
0.754	88450
0.757	89094
0.761	88385
0.764	88291
0.768	88582
0.771	88833
0.775	89639
0.778	88425
0.781	88214
0.785	88795
0.788	88503
0.792	90153
0.795	88413
0.799	88932
0.802	89312
0.805	88510
0.809	88777
0.812	88271
0.816	89387
0.819	88499
0.823	89294
0.826	89569
0.829	89594
0.833	88513
0.836	88170
0.84	88107
0.843	89020
0.847	88761
0.85	89812
0.853	88415
0.857	88831
0.86	89672
0.864	88750
0.867	89079
0.871	89480
0.874	88357
0.877	89921
0.881	88528
0.884	89416
0.888	88643
0.891	88568
0.895	89185
0.898	88877
0.901	88400
0.905	89424
0.908	88829
0.912	88732
0.915	89530
0.919	88786
0.922	89599
0.926	89225
0.929	89141
0.932	90183
0.936	88491
0.939	88389
0.943	88708
0.946	89667
0.95	89400
0.953	88894
0.956	88119
0.96	88739
0.963	88776
0.967	89271
0.97	89349
0.974	90188
0.977	87843
0.98	89122
0.984	89712
0.987	88507
0.991	88891
0.994	90225
0.998	88797
1.001	88797
1.004	88378
1.008	88732
1.011	88530
1.015	88273
1.018	89177
1.022	89474
1.025	89025
1.028	88774
1.032	88772
1.035	89539
1.039	88174
1.042	88367
1.046	88729
1.049	90344
1.052	88591
1.056	90473
1.059	89011
1.063	88299
1.066	88994
1.07	89089
1.073	88082
1.077	88174
1.08	90012
1.083	88922
1.087	90157
1.09	88670
1.094	88345
1.097	88290
1.101	89361
1.104	89072
1.107	88968
1.111	88640
1.114	89931
1.118	89176
1.121	88067
1.125	88660
1.128	88735
1.131	88979
1.135	88957
1.138	88442
1.142	88351
1.145	88011
1.149	88908
1.152	89575
1.155	88334
1.159	88953
1.162	88980
1.166	88508
1.169	89256
1.173	87773
1.176	89029
1.179	88583
1.183	89236
1.186	88921
1.19	89082
1.193	89242
1.197	88645
1.2	89043
1.203	88051
1.207	88226
1.21	88778
1.214	88791
1.217	88951
1.221	88398
1.224	88794
1.228	88311
1.231	88874
1.234	88566
1.238	87961
1.241	88635
1.245	88929
1.248	88536
1.252	88016
1.255	88124
1.258	88569
1.262	88707
1.265	88893
1.269	89122
1.272	89029
1.276	89046
1.279	88188
1.282	88523
1.286	89046
1.289	88782
1.293	88215
1.296	88597
1.3	89001
1.303	88397
1.306	88496
1.31	88722
1.313	89712
1.317	87446
1.32	88842
1.324	88411
1.327	89328
1.33	88180
1.334	88448
1.337	88739
1.341	88550
1.344	88808
1.348	89018
1.351	88393
1.354	88994
1.358	88360
1.361	88753
1.365	89497
1.368	88902
1.372	88243
1.375	88551
1.379	88521
1.382	89504
1.385	88533
1.389	89239
1.392	88464
1.396	88303
1.399	89063
1.403	89548
1.406	87890
1.409	87834
1.413	89335
1.416	89201
1.42	88841
1.423	88396
1.427	88162
1.43	89207
1.433	89487
1.437	87818
1.44	88936
1.444	88115
1.447	88882
1.451	87346
1.454	88825
1.457	88895
1.461	87789
1.464	88022
1.468	89509
1.471	89197
1.475	88760
1.478	89410
1.481	88903
1.485	88642
1.488	88041
1.492	88904
1.495	88763
1.499	88723
1.502	88814
1.505	88304
1.509	87622
1.512	88874
1.516	89343
1.519	88816
1.523	88554
1.526	89599
1.53	88802
1.533	88823
1.536	88118
1.54	88888
1.543	88256
1.547	88622
1.55	89289
1.554	88669
1.557	88543
1.56	87813
1.564	88581
1.567	87314
1.571	89428
1.574	88573
1.578	87548
1.581	89492
1.584	87746
1.588	88435
1.591	88324
1.595	88736
1.598	87979
1.602	89414
1.605	88010
1.608	88479
1.612	88917
1.615	87639
1.619	88325
1.622	88658
1.626	88298
1.629	88300
1.632	88271
1.636	89111
1.639	88192
1.643	88848
1.646	88692
1.65	88014
1.653	89339
1.656	88640
1.66	88908
1.663	88815
1.667	89248
1.67	88228
1.674	89999
1.677	88847
1.681	89206
1.684	89577
1.687	87956
1.691	89144
1.694	89025
1.698	88183
1.701	88332
1.705	88217
1.708	88794
1.711	89305
1.715	87890
1.718	88490
1.722	89037
1.725	89131
1.729	88880
1.732	88414
1.735	88130
1.739	88450
1.742	88435
1.746	88783
1.749	88312
1.753	89352
1.756	90008
1.759	94141
1.763	99796
1.766	116781
1.77	150069
1.773	215510
1.777	335467
1.78	530502
1.783	828892
1.787	1238417
1.79	1747372
1.794	2289108
1.797	2774102
1.801	3126545
1.804	3303511
1.808	3289427
1.811	3103934
1.814	2772270
1.818	2324712
1.821	1827823
1.825	1354663
1.828	932748
1.832	620596
1.835	404105
1.838	267183
1.842	188718
1.845	147007
1.849	126026
1.852	118628
1.856	110523
1.859	107394
1.862	104288
1.866	102000
1.869	98840
1.873	97547
1.876	95668
1.88	93804
1.883	91650
1.886	90869
1.89	89524
1.893	88282
1.897	87161
1.9	88805
1.904	87096
1.907	87677
1.91	87300
1.914	87192
1.917	86963
1.921	87271
1.924	86807
1.928	87468
1.931	87288
1.934	86693
1.938	87644
1.941	86336
1.945	86828
1.948	87003
1.952	86593
1.955	87782
1.959	86612
1.962	86984
1.965	87599
1.969	85872
1.972	87304
1.976	86473
1.979	86152
1.983	86146
1.986	86474
1.989	86311
1.993	87159
1.996	86057
2	86758
2.003	85597
2.007	86101
2.01	86204
2.013	86944
2.017	86034
2.02	85897
2.024	86752
2.027	86655
2.031	87755
2.034	86377
2.037	86296
2.041	86893
2.044	86261
2.048	87038
2.051	86555
2.055	86497
2.058	86593
2.061	87000
2.065	86613
2.068	86663
2.072	87631
2.075	86126
2.079	87671
2.082	86033
2.085	86610
2.089	86760
2.092	87466
2.096	86260
2.099	86960
2.103	86885
2.106	87022
2.11	87816
2.113	86913
2.116	86289
2.12	86482
2.123	86591
2.127	86580
2.13	85950
2.134	87148
2.137	87014
2.14	86893
2.144	86494
2.147	87001
2.151	87282
2.154	88578
2.158	92041
2.161	101403
2.164	128148
2.168	189432
2.171	328404
2.175	606350
2.178	1083600
2.182	1770265
2.185	2593403
2.188	3369753
2.192	3964288
2.195	4354711
2.199	4547865
2.202	4563830
2.206	4488235
2.209	4299561
2.212	4027051
2.216	3698463
2.219	3318299
2.223	2892339
2.226	2442561
2.23	1996724
2.233	1572961
2.236	1201329
2.24	887540
2.243	647909
2.247	473670
2.25	349634
2.254	267314
2.257	216520
2.261	184216
2.264	163149
2.267	149818
2.271	138719
2.274	130893
2.278	124287
2.281	117333
2.285	113318
2.288	107090
2.291	103623
2.295	101002
2.298	97732
2.302	95194
2.305	93409
2.309	91658
2.312	90322
2.315	90801
2.319	88836
2.322	89768
2.326	88617
2.329	89613
2.333	88565
2.336	88613
2.339	87216
2.343	87772
2.346	86859
2.35	87622
2.353	87316
2.357	86902
2.36	87492
2.363	86404
2.367	86239
2.37	86680
2.374	86832
2.377	87146
2.381	86941
2.384	86498
2.387	86564
2.391	87001
2.394	86321
2.398	86827
2.401	86165
2.405	86744
2.408	86140
2.412	86221
2.415	86800
2.418	86006
2.422	86812
2.425	86468
2.429	86387
2.432	86814
2.436	86360
2.439	86594
2.442	85460
2.446	86538
2.449	86641
2.453	87308
2.456	87440
2.46	90799
2.463	100477
2.466	131451
2.47	218267
2.473	430545
2.477	865220
2.48	1552099
2.484	2343903
2.487	3049809
2.49	3542330
2.494	3821499
2.497	3940856
2.501	3962292
2.504	3937007
2.508	3854018
2.511	3747454
2.514	3637615
2.518	3510367
2.521	3364445
2.525	3211550
2.528	3056416
2.532	2865515
2.535	2686486
2.538	2479284
2.542	2271320
2.545	2062268
2.549	1837623
2.552	1625885
2.556	1408454
2.559	1203716
2.563	1011333
2.566	843899
2.569	691633
2.573	567267
2.576	463726
2.58	379899
2.583	315107
2.587	267117
2.59	230655
2.593	203420
2.597	182945
2.6	168417
2.604	154021
2.607	144764
2.611	136110
2.614	131011
2.617	124976
2.621	119745
2.624	117615
2.628	113223
2.631	111257
2.635	110296
2.638	108387
2.641	107408
2.645	108336
2.648	106390
2.652	105588
2.655	105287
2.659	105553
2.662	103201
2.665	103627
2.669	102368
2.672	102986
2.676	101743
2.679	102188
2.683	102583
2.686	100709
2.689	101088
2.693	100970
2.696	99980
2.7	99179
2.703	99100
2.707	99489
2.71	98362
2.714	98549
2.717	98538
2.72	98038
2.724	97088
2.727	97098
2.731	97012
2.734	96261
2.738	96518
2.741	96074
2.744	96277
2.748	94877
2.751	96492
2.755	94846
2.758	95993
2.762	94459
2.765	93386
2.768	93807
2.772	94557
2.775	94229
2.779	93512
2.782	93918
2.786	93095
2.789	93169
2.792	93084
2.796	93496
2.799	93474
2.803	92600
2.806	92503
2.81	92044
2.813	92999
2.816	92071
2.82	92563
2.823	92175
2.827	93481
2.83	92153
2.834	93344
2.837	91169
2.841	92796
2.844	92794
2.847	91217
2.851	92191
2.854	91322
2.858	91268
2.861	91735
2.865	92186
2.868	91067
2.871	92246
2.875	91226
2.878	89997
2.882	92298
2.885	90809
2.889	91325
2.892	90547
2.895	91317
2.899	90754
2.902	91387
2.906	90773
2.909	91009
2.913	91435
2.916	90458
2.919	90901
2.923	90465
2.926	90397
2.93	90678
2.933	90387
2.937	90279
2.94	91325
2.943	90877
2.947	90054
2.95	90950
2.954	89977
2.957	89683
2.961	90272
2.964	90014
2.967	90365
2.971	89923
2.974	89647
2.978	90594
2.981	89929
2.985	90236
2.988	89837
2.992	90329
2.995	89641
2.998	89869
3.002	89400
3.005	89575
3.009	90291
3.012	90410
3.016	90212
3.019	89794
3.022	90308
3.026	89178
3.029	89553
3.033	90043
3.036	89635
3.04	90014
3.043	89998
3.046	88614
3.05	89516
3.053	89774
3.057	89168
3.06	89557
3.064	89539
3.067	89222
3.07	89949
3.074	88809
3.077	90014
3.081	89731
3.084	89419
3.088	88659
3.091	90460
3.094	89491
3.098	89279
3.101	88895
3.105	89594
3.108	88795
3.112	88691
3.115	88743
3.118	89059
3.122	89388
3.125	88941
3.129	89443
3.132	89665
3.136	89060
3.139	88573
3.143	90550
3.146	90162
3.149	89657
3.153	88166
3.156	88824
3.16	90185
3.163	88364
3.167	89253
3.17	90218
3.173	89902
3.177	88887
3.18	89513
3.184	88811
3.187	89730
3.191	89576
3.194	89621
3.197	88260
3.201	89510
3.204	89641
3.208	89210
3.211	89633
3.215	89654
3.218	90261
3.221	90396
3.225	89341
3.228	89584
3.232	89610
3.235	88720
3.239	88714
3.242	90082
3.245	88997
3.249	88466
3.252	87596
3.256	89311
3.259	89131
3.263	88146
3.266	89074
3.269	88690
3.273	89811
3.276	88827
3.28	88497
3.283	89278
3.287	89559
3.29	88426
3.294	89408
3.297	89455
3.3	89024
3.304	88960
3.307	88209
3.311	89194
3.314	88461
3.318	88085
3.321	88567
3.324	89048
3.328	88185
3.331	88661
3.335	88866
3.338	89405
3.342	88697
3.345	89632
3.348	88834
3.352	88962
3.355	88601
3.359	89732
3.362	88931
3.366	89280
3.369	88992
3.372	88979
3.376	89495
3.379	88712
3.383	88784
3.386	88627
3.39	89305
3.393	88720
3.396	89048
3.4	88895
3.403	88973
3.407	89242
3.41	88224
3.414	89138
3.417	89398
3.42	88071
3.424	87671
3.427	88461
3.431	89040
3.434	88553
3.438	89067
3.441	88216
3.445	89490
3.448	88294
3.451	88867
3.455	88611
3.458	88393
3.462	88584
3.465	88087
3.469	89399
3.472	89282
3.475	88488
3.479	87945
3.482	88449
3.486	89249
3.489	88586
3.493	88612
3.496	88413
3.499	88359
3.503	88646
3.506	88580
3.51	89458
3.513	88358
3.517	88570
3.52	88444
3.523	88862
3.527	88946
3.53	89300
3.534	88793
3.537	89023
3.541	87988
3.544	88751
3.547	89160
3.551	88151
3.554	89885
3.558	88734
3.561	88227
3.565	88806
3.568	89222
3.571	88477
3.575	88951
3.578	89209
3.582	88983
3.585	88536
3.589	88720
3.592	88569
3.596	89273
3.599	89028
3.602	89149
3.606	88358
3.609	88849
3.613	88307
3.616	87865
3.62	88423
3.623	87831
3.626	89453
3.63	89084
3.633	89631
3.637	88264
3.64	88982
3.644	88352
3.647	88922
3.65	89390
3.654	88092
3.657	89247
3.661	87927
3.664	89055
3.668	88576
3.671	88256
3.674	88418
3.678	88423
3.681	88389
3.685	88758
3.688	88848
3.692	88333
3.695	87850
3.698	88495
3.702	89652
3.705	87901
3.709	89409
3.712	88167
3.716	87846
3.719	88698
3.722	88372
3.726	88486
3.729	88754
3.733	88791
3.736	88674
3.74	88346
3.743	88539
3.747	88943
3.75	89091
3.753	88669
3.757	88899
3.76	88047
3.764	88956
3.767	88188
3.771	88275
3.774	89259
3.777	88272
3.781	88967
3.784	88290
3.788	88204
3.791	87356
3.795	88071
3.798	88219
3.801	88481
3.805	88764
3.808	89147
3.812	89503
3.815	87832
3.819	88467
3.822	88710
3.825	88986
3.829	88504
3.832	87520
3.836	89439
3.839	88338
3.843	88729
3.846	88422
3.849	87877
3.853	88123
3.856	87483
3.86	89099
3.863	88097
3.867	89188
3.87	89373
3.873	88198
3.877	88395
3.88	89259
3.884	88846
3.887	87957
3.891	88809
3.894	88738
3.898	88248
3.901	88554
3.904	89204
3.908	88174
3.911	88923
3.915	89204
3.918	88356
3.922	88513
3.925	87846
3.928	87930
3.932	88473
3.935	88841
3.939	88785
3.942	87928
3.946	87115
3.949	88540
3.952	87551
3.956	89058
3.959	88226
3.963	88271
3.966	88679
3.97	88195
3.973	88464
3.976	88513
3.98	87604
3.983	88003
3.987	88818
3.99	88348
3.994	88822
3.997	88709
4	87599
4.004	87495
4.007	88794
4.011	88183
4.014	88786
4.018	88349
4.021	87702
4.025	87739
4.028	88835
4.031	88615
4.035	88930
4.038	89116
4.042	87335
4.045	88457
4.049	88588
4.052	88814
4.055	88337
4.059	88238
4.062	88331
4.066	88334
4.069	87751
4.073	88597
4.076	87681
4.079	88634
4.083	88244
4.086	87944
4.09	88390
4.093	88858
4.097	87925
4.1	88446
4.103	88914
4.107	87847
4.11	89011
4.114	88086
4.117	88850
4.121	87571
4.124	87901
4.127	88307
4.131	88229
4.134	88617
4.138	88020
4.141	88242
4.145	87556
4.148	88523
4.151	88132
4.155	88704
4.158	88267
4.162	88683
4.165	89221
4.169	89523
4.172	88455
4.176	88599
4.179	87658
4.182	87544
4.186	88337
4.189	87947
4.193	88645
4.196	88272
4.2	88518
4.203	88582
4.206	88091
4.21	88408
4.213	88393
4.217	88088
4.22	88505
4.224	88523
4.227	88669
4.23	87784
4.234	87892
4.237	88886
4.241	88737
4.244	88770
4.248	88216
4.251	88084
4.254	88621
4.258	89575
4.261	89118
4.265	88282
4.268	87396
4.272	88684
4.275	87769
4.278	88380
4.282	87221
4.285	88518
4.289	89230
4.292	87461
4.296	88697
4.299	88858
4.302	88325
4.306	88909
4.309	88628
4.313	88874
4.316	88148
4.32	88611
4.323	88502
4.327	88189
4.33	88472
4.333	88211
4.337	88352
4.34	88939
4.344	88731
4.347	88317
4.351	88455
4.354	88624
4.357	88169
4.361	88505
4.364	88754
4.368	87469
4.371	88747
4.375	88702
4.378	88748
4.381	88233
4.385	88354
4.388	88212
4.392	88707
4.395	88285
4.399	88007
4.402	88636
4.405	88160
4.409	87817
4.412	88438
4.416	88138
4.419	87567
4.423	87736
4.426	88086
4.429	87590
4.433	88094
4.436	88043
4.44	88822
4.443	87318
4.447	87567
4.45	87652
4.453	88641
4.457	88212
4.46	88664
4.464	87966
4.467	89132
4.471	88892
4.474	88226
4.478	87265
4.481	88480
4.484	88123
4.488	88208
4.491	87307
4.495	88124
4.498	88200
4.502	88658
4.505	88029
4.508	88691
4.512	87676
4.515	88148
4.519	88157
4.522	88514
4.526	88221
4.529	89239
4.532	89415
4.536	88774
4.539	90051
4.543	92575
4.546	101350
4.55	120725
4.553	159280
4.556	237014
4.56	379512
4.563	621228
4.567	999847
4.57	1526856
4.574	2156554
4.577	2788038
4.58	3361218
4.584	3819534
4.587	4126881
4.591	4334663
4.594	4449328
4.598	4511254
4.601	4536439
4.604	4509122
4.608	4489516
4.611	4467457
4.615	4419109
4.618	4368054
4.622	4326260
4.625	4275648
4.629	4236010
4.632	4168911
4.635	4121881
4.639	4064671
4.642	4006764
4.646	3961228
4.649	3900927
4.653	3834276
4.656	3769779
4.659	3702583
4.663	3643834
4.666	3579703
4.67	3517762
4.673	3444578
4.677	3382826
4.68	3305197
4.683	3235709
4.687	3176266
4.69	3091866
4.694	3019870
4.697	2956321
4.701	2871550
4.704	2791474
4.707	2720209
4.711	2635033
4.714	2570421
4.718	2479525
4.721	2413096
4.725	2321294
4.728	2240453
4.731	2160509
4.735	2085095
4.738	1998620
4.742	1927652
4.745	1840423
4.749	1761971
4.752	1679142
4.755	1599981
4.759	1523931
4.762	1451137
4.766	1371466
4.769	1304053
4.773	1230908
4.776	1159048
4.78	1098247
4.783	1023923
4.786	964510
4.79	900727
4.793	844558
4.797	790447
4.8	740998
4.804	691289
4.807	644857
4.81	598900
4.814	560131
4.817	520994
4.821	483875
4.824	450359
4.828	423039
4.831	391841
4.834	365651
4.838	344008
4.841	324226
4.845	304095
4.848	287573
4.852	269734
4.855	257131
4.858	242636
4.862	229880
4.865	219306
4.869	210559
4.872	199926
4.876	193461
4.879	184459
4.882	177599
4.886	170860
4.889	165607
4.893	158159
4.896	154702
4.9	150062
4.903	146043
4.906	142259
4.91	138763
4.913	134423
4.917	131660
4.92	128861
4.924	126874
4.927	123510
4.931	120407
4.934	117593
4.937	116595
4.941	115037
4.944	113077
4.948	111633
4.951	109918
4.955	108126
4.958	105859
4.961	106532
4.965	104602
4.968	104062
4.972	101848
4.975	102241
4.979	101390
4.982	99939
4.985	99608
4.989	99130
4.992	98462
4.996	97794
4.999	97255
5.003	97375
5.006	95819
5.009	96384
5.013	95821
5.016	95601
5.02	94787
5.023	94598
5.027	94958
5.03	94013
5.033	93378
5.037	94051
5.04	92460
5.044	94123
5.047	92176
5.051	92810
5.054	93070
5.058	92880
5.061	92566
5.064	92216
5.068	91350
5.071	93046
5.075	91881
5.078	91063
5.082	91223
5.085	91749
5.088	90698
5.092	92215
5.095	90339
5.099	91880
5.102	89841
5.106	91623
5.109	90899
5.112	90718
5.116	90625
5.119	91275
5.123	92380
5.126	89682
5.13	90940
5.133	91272
5.136	90837
5.14	91016
5.143	90152
5.147	90258
5.15	90366
5.154	90253
5.157	90146
5.16	90043
5.164	91185
5.167	90001
5.171	89467
5.174	90417
5.178	90302
5.181	89769
5.184	90364
5.188	90082
5.191	89598
5.195	89832
5.198	89653
5.202	89840
5.205	90278
5.209	89379
5.212	88721
5.215	90566
5.219	89059
5.222	89311
5.226	90876
5.229	89723
5.233	90536
5.236	89516
5.239	90094
5.243	89226
5.246	89263
5.25	89552
5.253	89875
5.257	89960
5.26	89660
5.263	89060
5.267	90307
5.27	90180
5.274	89009
5.277	89610
5.281	89410
5.284	88900
5.287	89619
5.291	88505
5.294	89175
5.298	89762
5.301	89566
5.305	89868
5.308	90083
5.311	89910
5.315	89493
5.318	89739
5.322	89087
5.325	88711
5.329	89817
5.332	89120
5.335	89684
5.339	89299
5.342	89113
5.346	89729
5.349	89288
5.353	90107
5.356	89968
5.36	89961
5.363	89909
5.366	89202
5.37	89824
5.373	89565
5.377	89078
5.38	89162
5.384	89244
5.387	89011
5.39	89137
5.394	89576
5.397	88970
5.401	88664
5.404	89791
5.408	88132
5.411	90161
5.414	90063
5.418	88876
5.421	89742
5.425	89261
5.428	88737
5.432	89387
5.435	89386
5.438	89380
5.442	88644
5.445	88937
5.449	89030
5.452	88951
5.456	88847
5.459	90022
5.462	89398
5.466	88945
5.469	88605
5.473	89358
5.476	89018
5.48	89950
5.483	89484
5.486	89354
5.49	89380
5.493	88574
5.497	89884
5.5	87619
5.504	88825
5.507	89246
5.511	88644
5.514	88536
5.517	88757
5.521	88625
5.524	90222
5.528	88459
5.531	89654
5.535	88963
5.538	89510
5.541	88494
5.545	89266
5.548	88692
5.552	90172
5.555	88572
5.559	89303
5.562	89948
5.565	88088
5.569	88876
5.572	89492
5.576	89325
5.579	88344
5.583	87849
5.586	88888
5.589	89003
5.593	88838
5.596	89238
5.6	89582
5.603	88502
5.607	89126
5.61	89512
5.613	87789
5.617	89312
5.62	89090
5.624	88541
5.627	88656
5.631	88106
5.634	88284
5.637	89829
5.641	89040
5.644	88443
5.648	88588
5.651	89112
5.655	89793
5.658	88862
5.662	89183
5.665	88863
5.668	89319
5.672	88902
5.675	89839
5.679	89054
5.682	89590
5.686	88421
5.689	88707
5.692	89345
5.696	88485
5.699	88898
5.703	88759
5.706	88348
5.71	88455
5.713	88671
5.716	88482
5.72	88563
5.723	89304
5.727	88932
5.73	89333
5.734	88643
5.737	89231
5.74	89909
5.744	88757
5.747	89451
5.751	89702
5.754	88739
5.758	88864
5.761	88568
5.764	88155
5.768	89242
5.771	89374
5.775	88977
5.778	89380
5.782	88200
5.785	89537
5.788	89608
5.792	89040
5.795	88495
5.799	88756
5.802	87800
5.806	88103
5.809	88178
5.813	88901
5.816	89139
5.819	88441
5.823	89483
5.826	89364
5.83	88343
5.833	88554
5.837	89279
5.84	88508
5.843	89022
5.847	88419
5.85	89377
5.854	88583
5.857	89851
5.861	89011
5.864	88335
5.867	90155
5.871	88543
5.874	89131
5.878	88265
5.881	89177
5.885	88604
5.888	88844
5.891	89274
5.895	89013
5.898	88987
5.902	88610
5.905	88718
5.909	89876
5.912	89162
5.915	88670
5.919	88538
5.922	88324
5.926	88687
5.929	89270
5.933	88010
5.936	89162
5.939	88537
5.943	90270
5.946	88693
5.95	87849
5.953	89377
5.957	89015
5.96	88130
5.964	88222
5.967	88132
5.97	88906
5.974	89385
5.977	88774
5.981	88225
5.984	89285
5.988	89006
5.991	89558
5.994	89225
5.998	88901
6.001	88868
6.005	88530
6.008	89441
6.012	88749
6.015	87548
6.018	89585
6.022	88968
6.025	87442
6.029	88900
6.032	88709
6.036	89718
6.039	88861
6.042	88109
6.046	89682
6.049	87514
6.053	88946
6.056	87574
6.06	89533
6.063	88704
6.066	89454
6.07	88372
6.073	89008
6.077	89266
6.08	89135
6.084	88614
6.087	89080
6.091	88681
6.094	89017
6.097	88897
6.101	87984
6.104	90111
6.108	87982
6.111	88799
6.115	88368
6.118	88268
6.121	88782
6.125	89043
6.128	88514
6.132	89132
6.135	88600
6.139	88748
6.142	88441
6.145	89436
6.149	87736
6.152	88661
6.156	88433
6.159	88846
6.163	89268
6.166	87907
6.169	87844
6.173	88843
6.176	89617
6.18	88930
6.183	88043
6.187	88363
6.19	88958
6.193	88707
6.197	88245
6.2	88190
6.204	88680
6.207	88484
6.211	88849
6.214	88676
6.217	88396
6.221	88428
6.224	89196
6.228	88289
6.231	88526
6.235	88925
6.238	88740
6.242	89324
6.245	88754
6.248	88149
6.252	88324
6.255	89006
6.259	88291
6.262	88590
6.266	88712
6.269	87135
6.272	89381
6.276	88274
6.279	88213
6.283	88815
6.286	87926
6.29	89864
6.293	88706
6.296	88476
6.3	88004
6.303	88895
6.307	88284
6.31	88529
6.314	88190
6.317	88419
6.32	89121
6.324	88221
6.327	88964
6.331	88289
6.334	88376
6.338	88206
6.341	88384
6.344	88800
6.348	87949
6.351	88320
6.355	88573
6.358	87166
6.362	88024
6.365	88670
6.368	88820
6.372	87889
6.375	88942
6.379	88223
6.382	88928
6.386	88556
6.389	89231
6.393	89273
6.396	89252
6.399	88126
6.403	88646
6.406	88122
6.41	88818
6.413	87703
6.417	88302
6.42	88958
6.423	88978
6.427	89358
6.43	89079
6.434	88485
6.437	88042
6.441	88389
6.444	88111
6.447	88607
6.451	89263
6.454	88063
6.458	88098
6.461	88445
6.465	88619
6.468	87924
6.471	88668
6.475	89220
6.478	88784
6.482	89162
6.485	88822
6.489	88495
6.492	88370
6.495	88663
6.499	88784
6.502	88926
6.506	88789
6.509	88528
6.513	88463
6.516	87432
6.519	88997
6.523	88108
6.526	89177
6.53	88333
6.533	88564
6.537	88680
6.54	88404
6.544	88859
6.547	88397
6.55	89381
6.554	88279
6.557	88241
6.561	88380
6.564	88831
6.568	87923
6.571	89282
6.574	88884
6.578	88724
6.581	89528
6.585	88647
6.588	88854
6.592	89283
6.595	87749
6.598	88513
6.602	88940
6.605	89016
6.609	89302
6.612	89123
6.616	88611
6.619	88476
6.622	88528
6.626	87716
6.629	88686
6.633	88497
6.636	87874
6.64	89043
6.643	88889
6.646	88787
6.65	88459
6.653	88443
6.657	88487
6.66	88676
6.664	87781
6.667	87969
6.67	88283
6.674	89633
6.677	89373
6.681	88563
6.684	88256
6.688	88592
6.691	87858
6.695	88306
6.698	89876
6.701	88541
6.705	88870
6.708	88464
6.712	88196
6.715	89517
6.719	87830
6.722	88958
6.725	88964
6.729	88557
6.732	89238
6.736	88360
6.739	87316
6.743	88217
6.746	89031
6.749	88629
6.753	88372
6.756	88761
6.76	88486
6.763	89103
6.767	88787
6.77	88201
6.773	87428
6.777	88355
6.78	88998
6.784	88184
6.787	88026
6.791	88894
6.794	88249
6.797	88819
6.801	88362
6.804	88721
6.808	89347
6.811	88548
6.815	89080
6.818	89735
6.821	87588
6.825	88545
6.828	88073
6.832	87974
6.835	88220
6.839	88039
6.842	88726
6.846	88867
6.849	88532
6.852	88927
6.856	88544
6.859	88685
6.863	89069
6.866	88640
6.87	88374
6.873	89153
6.876	87837
6.88	88939
6.883	88130
6.887	87987
6.89	88868
6.894	88658
6.897	88027
6.9	88832
6.904	88434
6.907	88459
6.911	88023
6.914	87981
6.918	88899
6.921	87998
6.924	88055
6.928	88257
6.931	88212
6.935	88028
6.938	87956
6.942	88605
6.945	88247
[truncated: 5,259 more rows]

## Sheet: Figure 5c
Figure 3
MS1			MS2			MS3			MS4			MS5			MS6			MS7			MS8
x	y		x	y		x	y		x	y		x	y		x	y		x	y		x	y
2.7	151.534		3.3405	45.8622		3.4	82.3719		3.3426	31.0585		3.3347	78.8961		3.4	40.976		3	183.839		3.4	7.50171
3.4	31.833		5.1	13.3787		5.2	29.2503		5.4	7.7593		5.9	6.5481		5.1	25.5575		3.4	87.5793		5.1	26.0414
5.3477	2.2569		5.6	27.4925		5.7	29.8754		6.7216	58.8627		6.6	71.6735		5.6	26.493		5.46	7.66402		5.8	19.1328
5.9534	5.2449		6.1	18.5617		6.3	22.915		7.3561	5.17113		7.2471	2.283		6.2	18.6953		6.1	27.6511		6.7	17.6347
6.6	19.8487		7.2254	39.8818		7	28.5369		9.2	4.83525		9	13.8793		6.8525	2.40732		7.2475	1.94085		9	13.8056
7.1	25.7998		9.2	4.00253		9	13.642		10.4	23.9431		11.1	71.401		9.9	1.0127		9	19.9218		9.6	21.1506
7.3505	0.57979		9.7	26.3315		9.4	12.3309		12.2016	1295.32		12.3	1099.72		12.3	91.7961		9.4	17.5535		10.7	19.5765
9	30.8804		10.4	28.3692		9.9	2.33261		13.2	106789		13.2	93979.3		13.1001	20469.5		12.3	364.089		11.1	20.9307
9.5	24.5619		11.1	23.9313		11.3	37.2196		14.6	2665.99		14.1997	45344.6		14.1	81487.3		13.1	50354.6		11.5	17.6281
10.2	28.373		13.2985	1042.83		12.3	201.697		16.1	55153.9		16.1	85006.6		15.2	202687		15.3	659.85		12.1	29.8248
10.6	23.3987		14.1	188435		13.1	33509.4		17.1	110.33		17.1	139.33		16.2	947825		16.1	126434		13.3	28.6173
11.3	33.4494		15.1	677.639		14.1999	133436		18.1	1135.13		18.1	1514.95		17.2	1.19087e+06		19.1	25.1206		14.1	96.4844
12.2172	125.693		19	28.4194		15.2	337062		19.1	16.6579		19.3	3.48247		18.1	3352.48		21.1	20.1181		15.1	2.6075
12.9	31.9869		20.4	24.7862		16.2	1.47248e+06		19.7	17.3694		20.1	760.476		19.1	26.4142		21.8	37.2302		16.1	328.742
15.3	743.068		21.7	26.2854		17.2	1.85609e+06		20.3	15.4308		21.3	13.52		19.9	20.2273		22.6	12418.9		17.1	3021.41
16.1	168860		22	15.5471		18.1	12027.7		21.1	13.5072		22.4	17.2998		21.5	1.86266		23.5	117.671		18	13154.8
17.1	629.055		22.7	24.4072		19.1	46.4424		21.7	14.556		24	20.1579		23.8	10.1448		24.6	14.0894		19.1	5.42763
18.1	2274.48		24	8.70437		19.7	16.2369		23.9	12.6761		24.5	25.6597		24.4	14.7427		25.0719	16.5742		21.5	12.3004
19.1	42.8902		24.5	27.1122		20.5	18.1491		24.8	12.8274		25	12.7264		26.0508	0.78043		25.9489	1.04265		21.9	0.12723
20.1	744.088		27.1999	9704.23		22.0605	6.93707		25.5455	4.95569		27.1996	3249.68		27.1793	37.0491		28.1566	1246.19		23.2	45.8524
22.6	23.2432		28.1	4412463		24.1417	5.20325		28.1	43663.2		28.1	1143742		29.1	2189.92		29.1	503604		23.9	5.58912
23.3	29.8786		29.1	39437.5		25.4	16.5196		29.1	4.04902e+06		29.1	3.49359e+06		30.1	863.222		30.1	289.452		24.5	18.4217
23.8	26.4013		30	453.188		27.0141	66.7777		30.1	21490.6		30.1	19369.5		31.1	5780.53		31.1	2168.97		25.1	12.1939
24.4	24.4076		31.1	12.2637		29.1	7076.08		31.1	155220		31.1	150102		32.9	3.83612		32.0737	1031.62		27.2	32.9557
24.9498	0.11435		32.8367	6.3793		30.1	2221.27		32.9905	68.3112		32.0999	548455		33.4	13.5088		32.9546	1.61965		28.1	97.625
25.3	30.3951		33.3	20.3229		31.1	20055.1		34	13.8445		33.1	525.841		34.1	18.2386		33.6	12.5264		29.1	22.4531
26.3	31.5094		34.9	16.1036		33.1	18.6499		34.8	11.7031		34	2581.08		35.4	11.2104		34.2	13.1003		30.1	132.808
27.1	147.143		35.7525	1.30835		33.4	19.21		36	9.04237		35	5.4666		35.9	18.2545		34.8	13.2195		31.2	30.3328
28.1	701.349		36.4	20.8775		35.4	11.8333		36.6525	1.2251		36	201.489		36.4	11.5966		35.7	4.79805		33.6	19.5052
29.1	494.419		37	19.4793		36.3	12.5652		38.1	19.844		37.3458	2.86335		37.1	14.4232		36.6	1.82943		34.3	0.62374
31.1996	4086.79		37.9	20.6959		36.6554	2.82334		38.5	19.9788		38.1	40.8373		37.9	18.1279		40.9523	1.81412		34.8	10.5017
32.1	3.09415e+06		39.2	81.1412		38.4	19.7671		39.2	68.092		39.0663	87.6904		41.2	26.1279		44.0984	36872.6		35.6	15.1158
33.1	2687.18		41.1	22.3203		41.1	23.0173		40.9	0.81162		40	60051.7		43	4.48247		45.1	5989554		36.6	6.22152
34.1	14728.8		42.0175	97.7806		42.1	17.7151		42.025	47.8498		41.1	13.5162		44	474.583		46.0998	7915.26		37.4	12.0309
35	11.287		42.8	19.1585		42.8	22.3475		44	160.399		42.1	61.9603		45.1119	100.55		47	67813.2		38	21.8205
36	192.184		44	328.121		44.056	169.979		45	301.678		42.92	60.6672		45.9395	8.58046		49	173.963		41.2	26.1637
37	19.851		44.9	5.09976		45	91.7892		46	5.83261		44	2640.81		46.9664	6.09984		50.1	10.9116		41.9	21.9976
38	75.4678		46.836	5.33158		46.0514	0.91532		47.1	16.2863		45	1072.34		48	2.29464		50.7	8.12821		42.2	9.24185
39.0544	26.1698		47.3	6.77941		46.8296	8.5955		49.3	10.08		46.3	7.43065		48.9	5.06682		51.5	8.27966		44	64.7763
40	65718.8		49	4.35776		47.7	17.3668		50.1	13.5293		46.9912	58.4295		50.1	17.5301		53	9.00142		45.1	26.9791
40.9708	39.3804		50.2	11.8094		48.9	14.7283		50.8	12.0499		47.8	29.6804		51.3	21.9656		53.8	4.00748		46.1	21.8726
41.9	9.66783		51.1	9.97267		49.3	15.1047		51.8	3.91719		49.1	14.759		51.9	4.57297		54.4	15.0954		46.6	16.0499
42.4	29.4797		51.6	18.4428		50	11.7651		52.8	4.15188		50.1	12.2838		52.3	10.9991		55.2289	6.56596		47.3	6.14677
42.8	32.4131		52.7	1.57841		51.1727	14.2959		53.3	6.65844		50.9	7.52289		52.9	9.27227		56	15.4369		49.8	10.9803
44	11595.5		53.2	10.6839		52.1	8.39734		55.3	2.88659		51.5	3.3576		53.4	5.26271		56.6	4.40749		50.9	11.7589
45	453.393		54.8	2.42092		52.8	11.2704		56.4	6.75673		53.1	10.8499		55	25.3078		57.0599	4.09933		51.8	10.1249
46	94.7789		55.5	5.68464		53.2	8.90678		57.8	4.15317		55.2259	8.39575		56	21.3129		58.5	11.7832		52.3	6.38256
47.1	18.9117		55.9	5.73472		54	10.8462		58.3	3.86172		56.2	1.07159		56.8	11.8324		59.2	10.4264		52.9	6.96418
48	163.154		56.7	13.5496		55.2216	11.7794		59.1	6.55466		57.3	19.0415		57.558	3.39266		60.2202	10.9845		56.9	9.3796
49.3	16.4046		57.0658	8.41083		55.9	13.4541		60.2166	15.0329		59	8.1382		59.1	6.81062		60.8	5.83974		57.8	9.98849
50.1	40.9911		57.5	2.65769		56.2569	2.31195		61.1	11.9358		60	4.21867		59.7	4.87742		61.5	5.979		58.9	18.6943
50.9	25.3608		58.5	6.65185		57	9.09886		61.8	12.36		60.8	16.4107		60.3	3.49119		62	7.4238		59.9	14.1919
51.4	11.7061		59.9	17.5473		58.8	5.0372		62.3	3.12814		61.8	8.5298		61.1	1.37016		62.7	8.12477		60.8	3.21707
52.1	11.9072		60.8	7.26878		59.8	3.21262		62.7	4.06903		62.3	2.99437		61.7	7.07548		63.2	6.99474		61.7	9.97348
53.2	24.1648		61.5	9.57832		61	10.1003		63.4	12.7931		63.9	26.2389		62.2298	4.79341		63.9	12.8548		62.5	5.96659
53.9	14.49		62	4.61495		61.8	7.24521		64	13.2845		65.5	4.04426		63	5.05126		64.9	2.663		63	10.6936
54.8	15.3581		62.6	10.7515		62.5	4.70423		64.7	8.91389		66.4	1.74653		63.8	13.4582		65.7	7.9023		65.3	5.61054
55.2244	14.1692		63.8	17.2479		63.2	6.61305		65.3	11.9118		66.9	12.6924		66.2	8.17971		66.7728	11.7697		66.6	0.4641
55.7604	4.49449		64.7	6.26915		63.8	18.949		66.3	5.21978		67.5102	8.90672		67.1	12.4285		67.685	5.2876		67.2	13.4294
56.2698	14.1913		65.6	2.38918		64.5	13.0859		67.6	12.9194		68.1792	12.2094		67.8	6.33237		67.8	6.33237		67.8	7.25934
57.5	1.09585		66.5	9.48154		65.1	10.3487		65.1	10.3487		65.1	10.3487		68.1597	2.09086		68.1597	2.09086		69.9	15.0629
59.4437	3.06181		67.2	7.84938		66.4	12.0702		66.4	12.0702		66.4	12.0702		66.4	12.0702		66.4	12.0702		66.4	12.0702
60.2161	23.4618		67.6872	7.24506		67.4	4.14783		67.4	4.14783		67.4	4.14783		67.4	4.14783		67.4	4.14783		67.4	4.14783
61.2426	3.01148					68.0249	8.77908		68.0249	8.77908		68.0249	8.77908		68.0249	8.77908		68.0249	8.77908		68.0249	8.77908
62.7	21.235
64	185.121
64.9	2.6492
65.9	24.4371
67.1	16.2325
67.4	13.9713
68.0138	34.2444
69.9	13.1793
