# Supplementary material for: Designing reliable and accurate isotope-tracer experiments for CO2 photoreduction
Source: Nat Commun. 2023 May 3;14:2534. doi: 10.1038/s41467-023-38052-0 (PMC10156805; doi:10.1038/s41467-023-38052-0)
Supplement: Supplementary file 3 — Source Data [file 41467_2023_38052_MOESM3_ESM.zip › Source Data Files/Figure 3.xlsx]

## Sheet: Figure 3a
Figure 3a left			Figure 3a right
x	y		x	y
14.5001	23733		14.9999	377
14.5002	28403.8		14.9999	1528
14.4323	26551.4		14.9278	645
14.3656	42560.1		14.8561	3408.95
14.2992	43368.9		14.7853	2228.65
14.2335	17828.5		14.7149	4224.6
14.1687	56948.3		14.6454	5618.3
14.1041	96509.2		14.5764	4294
14.0402	106505		14.5083	3859
13.9769	108244		14.4408	5076.65
13.9142	117389		14.3738	1046.65
13.8519	110728		14.3076	4666.65
13.7901	5069.5		14.2418	5317.3
13.7292	668.1		14.1768	7961.65
13.6687	198		14.1119	12226.5
13.6086	80		14.0483	1392
13.5491	55		13.9848	17
13.4904	44		13.9219	10.65
13.4317	28		13.8598	4
13.3739	12		13.7979	2.3
13.3163	14		13.7369	1
13.2595	15.1		13.6762	0
13.2027	12		13.6162	0
13.1468	10		13.5566	3
13.0913	8		13.4975	0
13.0363	6		13.439	0.65
12.9817	6		13.381	1
12.9277	8		13.3235	1
12.8738	8		13.2665	0
12.8206	8		13.2098	1
12.768	5		13.1539	0
12.7153	5		13.0982	3
12.6634	1		13.043	0
12.612	6		12.9886	0
12.5608	4		12.9344	0.65
12.5101	6		12.8805	3.3
12.4598	6		12.8274	0
12.41	2		12.7745	0.65
12.3605	5		12.7219	0
12.3113	8		12.6699	1
12.2628	8		12.6184	0.65
12.2143	7		12.5673	0.65
12.1664	6		12.5164	0.3
12.1187	3		12.4662	0
12.0717	8		12.4163	0
12.0249	6		12.3667	0
11.9783	1		12.3176	2
11.9322	5		12.2688	1
11.8865	5		12.2204	0
11.841	2		12.1725	0
11.7959	6		12.1247	0
11.7513	5		12.0776	0
11.7068	5		12.0307	0
11.6628	3
11.6191	5
11.5758	6
11.5325	5
11.49	1.1
11.4475	3
11.4053	4
11.3635	2
11.3221	5
11.2809	7
11.2398	1
11.1993	4
11.159	3
11.119	7
11.0792	4
11.0397	5
11.0006	1

## Sheet: Figure 3b
Figure 3b
14.4998	59.2
14.4998	81.2
14.4326	112
14.3654	18.2
14.2991	57
14.2336	86.4
14.1684	106.2
14.1039	162.2
14.0401	27.4
13.9766	62.2
13.9141	0
13.8519	0
13.7902	2.2
13.7292	2
13.6685	0
13.6085	0
13.549	0
13.4899	2
13.4316	0
13.3738	1
13.3162	1
13.2593	0
13.2028	0
13.1467	2.8
13.0913	5
13.0363	2

## Sheet: Figure 3c
inset of Figure 3c			Figure 3c
x	y		x	y
0.02872	4		0.02872	1
0.02867	10		0.02867	3
0.02862	5		0.02862	2
0.02856	6		0.02856	0
0.02851	5		0.02851	3
0.02846	5		0.02846	2
0.0284	2		0.0284	0
0.02835	3		0.02835	0
0.0283	5		0.0283	1
0.02825	3		0.02825	0
0.0282	5		0.0282	1
0.02814	3		0.02814	2
0.02809	3		0.02809	0
0.02804	3		0.02804	1
0.02799	1		0.02799	1
0.02794	3		0.02794	0
0.02789	4		0.02789	1
0.02783	5		0.02783	0
0.02778	4		0.02778	0
0.02773	1		0.02773	2
0.02768	4		0.02768	1
0.02763	6		0.02763	0
0.02758	2		0.02758	0
0.02753	4		0.02753	0
0.02748	7		0.02748	0
0.02743	5		0.02743	0
0.02738	3		0.02738	0
0.02733	7		0.02733	0
0.02728	1		0.02728	1
0.02723	4		0.02723	0
0.02718	2		0.02718	1
0.02713	1		0.02713	1
0.02708	0		0.02708	0
0.02704	5		0.02704	0
0.02699	2		0.02699	0
0.02694	7		0.02694	1
0.02689	5		0.02689	0
0.02684	2		0.02684	0
0.02679	1		0.02679	1
0.02674	4		0.02674	0
0.0267	6		0.0267	2
0.02665	3		0.02665	0
0.0266	5		0.0266	0
0.02655	8		0.02655	0
0.02651	5		0.02651	2
0.02646	2		0.02646	1
0.02641	3		0.02641	1
0.02636	3		0.02636	1
0.02632	5		0.02632	0
0.02627	0		0.02627	0
0.02622	3		0.02622	1
0.02618	3		0.02618	2
0.02613	5		0.02613	1
0.02608	2		0.02608	0
0.02604	2		0.02604	0
0.02599	4		0.02599	0
0.02595	2		0.02595	1
0.0259	3		0.0259	0
0.02586	5		0.02586	0
0.02581	1		0.02581	0
0.02577	7		0.02577	0
0.02572	3		0.02572	0
0.02567	1		0.02567	1
0.02563	2		0.02563	1
0.02559	5		0.02559	2
0.02554	3		0.02554	0
0.0255	4		0.0255	1
0.02545	6		0.02545	2
0.02541	4		0.02541	1
0.02536	7		0.02536	3
0.02532	3		0.02532	1
0.02528	4		0.02528	1
0.02523	3		0.02523	1
0.02519	2		0.02519	1
0.02515	3		0.02515	0
0.0251	7		0.0251	1
0.02506	1		0.02506	1
0.02502	2		0.02502	1
0.02497	5		0.02497	1
0.02493	1		0.02493	1
0.02489	8		0.02489	0
0.02485	5		0.02485	0
0.0248	7		0.0248	0
0.02476	4		0.02476	0
0.02472	5		0.02472	1
0.02468	3		0.02468	0
0.02463	2		0.02463	0
0.02459	3		0.02459	2
0.02455	1		0.02455	1
0.02451	2		0.02451	0
0.02447	2		0.02447	1
0.02443	6		0.02443	0
0.02439	3		0.02439	0
0.02435	5		0.02435	1
0.02431	5		0.02431	1
0.02427	5		0.02427	1
0.02422	3		0.02422	0
0.02418	3		0.02418	1
0.02414	3		0.02414	0
0.0241	6		0.0241	0
0.02406	5		0.02406	1
0.02402	3		0.02402	0
0.02398	4		0.02398	0
0.02395	4		0.02395	1
0.02391	1		0.02391	0
0.02387	8		0.02387	0
0.02383	2		0.02383	0
0.02379	7		0.02379	1
0.02375	5		0.02375	0
0.02371	5		0.02371	2
0.02367	3		0.02367	0
0.02363	4		0.02363	1
0.0236	4		0.0236	1
0.02356	2		0.02356	1
0.02352	8		0.02352	2
0.02348	3		0.02348	0
0.02344	4		0.02344	2
0.02341	2		0.02341	0
0.02337	3		0.02337	0
0.02333	2		0.02333	0
0.02329	6		0.02329	1
0.02326	3		0.02326	0
0.02322	4		0.02322	1
0.02318	5		0.02318	2
0.02315	5		0.02315	1
0.02311	3		0.02311	0
0.02307	3		0.02307	0
0.02304	5		0.02304	1
0.023	4		0.023	2
0.02297	5		0.02297	0
0.02293	3		0.02293	0
0.02289	6		0.02289	2
0.02286	3		0.02286	0
0.02282	5		0.02282	1
0.02279	2		0.02279	0
0.02275	5		0.02275	0
0.02272	1		0.02272	0
0.02268	3		0.02268	0
0.02265	3		0.02265	1
0.02261	3		0.02261	0
0.02258	2		0.02258	0
0.02255	4		0.02255	2
0.02251	4		0.02251	1
0.02248	3		0.02248	0
0.02244	2		0.02244	0
0.02241	4		0.02241	1
0.02238	4		0.02238	1
0.02234	3		0.02234	0
0.02231	5		0.02231	2
0.02228	1		0.02228	0
0.02224	1		0.02224	0
0.02221	3		0.02221	2
0.02218	3		0.02218	2
0.02214	2		0.02214	0
0.02211	4		0.02211	0
0.02208	4		0.02208	0
0.02205	4		0.02205	0
0.02201	3		0.02201	0
0.02198	4		0.02198	0
0.02195	7		0.02195	0
0.02192	6		0.02192	0
0.02189	1		0.02189	0
0.02186	4		0.02186	1
0.02182	4		0.02182	2
0.02179	3		0.02179	0
0.02176	6		0.02176	0
0.02173	6		0.02173	1
0.0217	2		0.0217	1
0.02167	2		0.02167	0
0.02164	6		0.02164	0
0.02161	2		0.02161	1
0.02158	3		0.02158	0
0.02155	4		0.02155	0
0.02152	4		0.02152	0
0.02149	5		0.02149	1
0.02146	4		0.02146	1
0.02143	1		0.02143	1
0.0214	2		0.0214	1
0.02137	4		0.02137	1
0.02134	7		0.02134	1
0.02131	6		0.02131	0
0.02128	3		0.02128	0
0.02125	4		0.02125	0
0.02122	4		0.02122	0
0.0212	7		0.0212	1
0.02117	5		0.02117	0
0.02114	6		0.02114	0
0.02111	3		0.02111	1
0.02108	3		0.02108	2
0.02106	2		0.02106	1
0.02103	2		0.02103	1
0.021	2		0.021	0
0.02097	4		0.02097	0
0.02095	2		0.02095	0
0.02092	7		0.02092	1
0.02089	4		0.02089	0
0.02086	4		0.02086	0
0.02084	4		0.02084	1
0.02081	5		0.02081	1
0.02078	5		0.02078	2
0.02076	3		0.02076	0
0.02073	4		0.02073	2
0.02071	4		0.02071	0
0.02068	3		0.02068	1
0.02065	3		0.02065	0
0.02063	1		0.02063	1
0.0206	3		0.0206	0
0.02058	5		0.02058	0
0.02055	5		0.02055	0
0.02053	6		0.02053	0
0.0205	6		0.0205	1
0.02048	5		0.02048	1
0.02045	2		0.02045	2
0.02043	6		0.02043	0
0.0204	4		0.0204	0
0.02038	3		0.02038	0
0.02035	2		0.02035	0
0.02033	3		0.02033	0
0.02031	3		0.02031	0
0.02028	6		0.02028	0
0.02026	1		0.02026	2
0.02024	3		0.02024	0
0.02021	1		0.02021	0
0.02019	5		0.02019	0
0.02017	5		0.02017	0
0.02014	3		0.02014	0
0.02012	0		0.02012	2
0.0201	4		0.0201	1
0.02007	5		0.02007	1
0.02005	3		0.02005	0
0.02003	6		0.02003	0
0.02001	4		0.02001	2
0.01999	4		0.01999	0
0.01996	4		0.01996	0
0.01994	5		0.01994	0
0.01992	3		0.01992	0
0.0199	5		0.0199	0
0.01988	4		0.01988	2
0.01986	3		0.01986	1
0.01983	4		0.01983	2
0.01981	6		0.01981	0
0.01979	1		0.01979	0
0.01977	6		0.01977	1
0.01975	2		0.01975	0
0.01973	8		0.01973	1
0.01971	5		0.01971	2
0.01969	1		0.01969	1
0.01967	6		0.01967	0
0.01965	6		0.01965	1
0.01963	7		0.01963	1
0.01961	0		0.01961	0
0.01959	7		0.01959	0
0.01957	7		0.01957	0
0.01955	4		0.01955	3
0.01953	1		0.01953	0
0.01952	6		0.01952	3
0.0195	7		0.0195	0
0.01948	6		0.01948	0
0.01946	2		0.01946	1
0.01944	2		0.01944	0
0.01942	7		0.01942	0
0.0194	5		0.0194	1
0.01939	8		0.01939	1
0.01937	3		0.01937	0
0.01935	4		0.01935	0
0.01933	1		0.01933	1
0.01932	6		0.01932	1
0.0193	4		0.0193	0
0.01928	6		0.01928	0
0.01926	2		0.01926	1
0.01925	4		0.01925	3
0.01923	1		0.01923	0
0.01921	5		0.01921	1
0.0192	2		0.0192	1
0.01918	2		0.01918	2
0.01916	6		0.01916	1
0.01915	8		0.01915	1
0.01913	5		0.01913	1
0.01912	3		0.01912	2
0.0191	5		0.0191	1
0.01909	4		0.01909	0
0.01907	3		0.01907	0
0.01905	3		0.01905	1
0.01904	2		0.01904	1
0.01902	5		0.01902	1
0.01901	5		0.01901	1
0.01899	2		0.01899	2
0.01898	3		0.01898	1
0.01897	5		0.01897	1
0.01895	4		0.01895	1
0.01894	2		0.01894	1
0.01892	5		0.01892	1
0.01891	4		0.01891	2
0.0189	6		0.0189	0
0.01888	3		0.01888	0
0.01887	4		0.01887	1
0.01885	3		0.01885	2
0.01884	6		0.01884	0
0.01883	6		0.01883	1
0.01882	3		0.01882	1
0.0188	5		0.0188	2
0.01879	2		0.01879	0
0.01878	4		0.01878	1
0.01876	2		0.01876	0
0.01875	9		0.01875	1
0.01874	8		0.01874	2
0.01873	2		0.01873	1
0.01872	7		0.01872	0
0.0187	3		0.0187	0
0.01869	2		0.01869	0
0.01868	4		0.01868	2
0.01867	3		0.01867	2
0.01866	3		0.01866	2
0.01865	7		0.01865	0
0.01864	5		0.01864	2
0.01863	5		0.01863	0
0.01861	4		0.01861	3
0.0186	3		0.0186	0
0.01859	7		0.01859	0
0.01858	4		0.01858	1
0.01857	4		0.01857	1
0.01856	0		0.01856	0
0.01855	5		0.01855	0
0.01854	4		0.01854	1
0.01853	0		0.01853	0
0.01852	5		0.01852	0
0.01852	3		0.01852	0
0.01851	3		0.01851	0
0.0185	7		0.0185	4
0.01849	4		0.01849	0
0.01848	8		0.01848	0
0.01847	2		0.01847	1
0.01846	1		0.01846	1
0.01845	6		0.01845	2
0.01845	1		0.01845	0
0.01844	5		0.01844	0
0.01843	6		0.01843	1
0.01842	0		0.01842	2
0.01841	2		0.01841	0
0.01841	7		0.01841	0
0.0184	3		0.0184	0
0.01839	6		0.01839	0
0.01838	4		0.01838	1
0.01838	4		0.01838	0
0.01837	5		0.01837	1
0.01836	9		0.01836	1
0.01836	3		0.01836	1
0.01835	10		0.01835	2
0.01834	3		0.01834	1
0.01834	2		0.01834	2
0.01833	7		0.01833	1
0.01833	2		0.01833	0
0.01832	3		0.01832	0
0.01831	3		0.01831	1
0.01831	4		0.01831	2
0.0183	6		0.0183	1
0.0183	11		0.0183	0
0.01829	6		0.01829	2
0.01829	8		0.01829	2
0.01828	5		0.01828	1
0.01828	2		0.01828	0
0.01827	3		0.01827	0
0.01827	6		0.01827	12
0.01826	44361		0.01826	45854
0.01826	709991		0.01826	715294
0.01826	770450		0.01826	766198
0.01825	150445		0.01825	148578
0.01825	4693		0.01825	4528
0.01824	4		0.01824	1
0.01824	0		0.01824	1
0.01824	6		0.01824	0
0.01823	25188		0.01823	25309
0.01823	586937		0.01823	587856
0.01823	850008		0.01823	849148
0.01823	207019		0.01823	207450
0.01822	10773		0.01822	10685
0.01822	9		0.01822	15
0.01822	2		0.01822	1
0.01822	3		0.01822	1
0.01821	3		0.01821	1
0.01821	2933		0.01821	2847
0.01821	140321		0.01821	136916
0.01821	361860		0.01821	352476
0.01821	137071		0.01821	133504
0.0182	11045		0.0182	11037
0.0182	90		0.0182	82
0.0182	3		0.0182	0
0.0182	5		0.0182	0
0.0182	13		0.0182	3
0.0182	32		0.0182	13
0.0182	29		0.0182	16
0.0182	6		0.0182	6
0.0182	2		0.0182	0
0.0182	3		0.0182	1
0.0182	5		0.0182	2
0.0182	7		0.0182	2
0.0182	3		0.0182	0
0.0182	8		0.0182	1
0.0182	3		0.0182	1
0.0182	1		0.0182	0
0.0182	1		0.0182	0
0.0182	2		0.0182	0
0.0182	6		0.0182	4
0.0182	12		0.0182	0
0.0182	6		0.0182	1
0.0182	3		0.0182	0
0.0182	9		0.0182	0
0.01821	2		0.01821	1
0.01821	3		0.01821	0
0.01821	0		0.01821	0
0.01821	4		0.01821	0
0.01821	14		0.01821	1
0.01822	8		0.01822	1
0.01822	9		0.01822	1
0.01822	3		0.01822	0
0.01822	5		0.01822	0
0.01823	3		0.01823	0
0.01823	4		0.01823	0
0.01823	13		0.01823	4
0.01824	115		0.01824	105
0.01824	206		0.01824	174
0.01824	41		0.01824	36
0.01825	6		0.01825	1
0.01825	3		0.01825	0
0.01825	4		0.01825	0
0.01826	5		0.01826	0
0.01826	8		0.01826	1
0.01827	8		0.01827	4
0.01827	3		0.01827	0
0.01828	5		0.01828	1
0.01828	3		0.01828	0
0.01829	3		0.01829	1
0.01829	2		0.01829	1
0.0183	6		0.0183	0
0.0183	3		0.0183	0
0.01831	3		0.01831	0
0.01831	4		0.01831	0
0.01832	5		0.01832	2
0.01832	1		0.01832	0
0.01833	5		0.01833	1
0.01833	2		0.01833	1
0.01834	1		0.01834	0
0.01835	6		0.01835	0
0.01835	1		0.01835	0
0.01836	3		0.01836	0
0.01837	2		0.01837	0
0.01837	1		0.01837	1
0.01838	2		0.01838	1
0.01839	2		0.01839	2
0.0184	0		0.0184	1
0.0184	6		0.0184	0
0.01841	5		0.01841	0
0.01842	2		0.01842	1
0.01843	5		0.01843	0
0.01843	4		0.01843	1
0.01844	5		0.01844	1
0.01845	11		0.01845	0
0.01846	9		0.01846	2
0.01847	5		0.01847	1
0.01848	4		0.01848	1
0.01848	7		0.01848	1
0.01849	7		0.01849	1
0.0185	5		0.0185	0
0.01851	6		0.01851	2
0.01852	6		0.01852	2
0.01853	4		0.01853	0
0.01854	5		0.01854	0
0.01855	6		0.01855	0
0.01856	7		0.01856	1
0.01857	0		0.01857	2
0.01858	9		0.01858	0
0.01859	8		0.01859	1
0.0186	5		0.0186	0
0.01861	2		0.01861	2
0.01862	6		0.01862	1
0.01863	3		0.01863	1
0.01864	3		0.01864	0
0.01865	2		0.01865	0
0.01866	8		0.01866	0
0.01868	5		0.01868	0
0.01869	2		0.01869	1
0.0187	1		0.0187	1
0.01871	4		0.01871	1
0.01872	3		0.01872	0
0.01873	4		0.01873	1
0.01875	2		0.01875	0
0.01876	0		0.01876	1
0.01877	2		0.01877	3
0.01878	4		0.01878	0
0.0188	2		0.0188	0
0.01881	2		0.01881	0
0.01882	3		0.01882	4
0.01884	3		0.01884	0
0.01885	4		0.01885	2
0.01886	3		0.01886	0
0.01888	1		0.01888	1
0.01889	6		0.01889	2
0.0189	2		0.0189	0
0.01892	4		0.01892	0
0.01893	2		0.01893	2
0.01894	6		0.01894	0
0.01896	1		0.01896	0
0.01897	4		0.01897	1
0.01899	2		0.01899	0
0.019	3		0.019	1
0.01902	4		0.01902	1
0.01903	3		0.01903	0
0.01905	3		0.01905	0
0.01906	5		0.01906	0
0.01908	3		0.01908	0
0.01909	4		0.01909	0
0.01911	2		0.01911	0
0.01913	2		0.01913	2
0.01914	3		0.01914	1
0.01916	5		0.01916	1
0.01917	4		0.01917	2
0.01919	4		0.01919	1
0.01921	5		0.01921	2
0.01922	3		0.01922	1
0.01924	3		0.01924	1
0.01926	3		0.01926	1
0.01927	9		0.01927	2
0.01929	5		0.01929	2
0.01931	8		0.01931	2
0.01933	16		0.01933	1
0.01934	5		0.01934	3
0.01936	5		0.01936	1
0.01938	4		0.01938	1
0.0194	4		0.0194	0
0.01941	9		0.01941	3
0.01943	2		0.01943	1
0.01945	8		0.01945	0
0.01947	10		0.01947	1
0.01949	6		0.01949	0
0.01951	3		0.01951	0
0.01953	3		0.01953	0
0.01954	4		0.01954	0
0.01956	3		0.01956	2
0.01958	3		0.01958	1
0.0196	3		0.0196	0
0.01962	4		0.01962	0
0.01964	4		0.01964	0
0.01966	1		0.01966	0
0.01968	5		0.01968	0
0.0197	3		0.0197	1
0.01972	6		0.01972	1
0.01974	3		0.01974	1
0.01976	0		0.01976	1
0.01978	4		0.01978	2
0.0198	2		0.0198	0
0.01982	4		0.01982	1
0.01985	3		0.01985	0
0.01987	4		0.01987	2
0.01989	5		0.01989	0
0.01991	3		0.01991	0
0.01993	2		0.01993	1
0.01995	0		0.01995	1
0.01998	3		0.01998	0
0.02	4		0.02	0
0.02002	3		0.02002	1
0.02004	5		0.02004	1
0.02006	1		0.02006	1
0.02009	2		0.02009	0
0.02011	2		0.02011	1
0.02013	4		0.02013	2
0.02015	3		0.02015	0
0.02018	2		0.02018	0
0.0202	5		0.0202	3
0.02022	3		0.02022	3
0.02025	10		0.02025	0
0.02027	6		0.02027	3
0.0203	4		0.0203	0
0.02032	2		0.02032	1
0.02034	2		0.02034	2
0.02037	4		0.02037	0
0.02039	5		0.02039	1
0.02042	2		0.02042	0
0.02044	6		0.02044	1
0.02047	4		0.02047	1
0.02049	7		0.02049	1
0.02052	7		0.02052	2
0.02054	2		0.02054	0
0.02057	4		0.02057	1
0.02059	5		0.02059	2
0.02062	1		0.02062	1
0.02064	3		0.02064	0
0.02067	2		0.02067	0
0.02069	3		0.02069	0
0.02072	4		0.02072	0
0.02075	5		0.02075	0
0.02077	2		0.02077	0
0.0208	2		0.0208	0
0.02083	4		0.02083	1
0.02085	1		0.02085	0
0.02088	1		0.02088	0
0.02091	2		0.02091	1
0.02093	3		0.02093	0
0.02096	1		0.02096	1
0.02099	3		0.02099	1
0.02102	5		0.02102	0
0.02104	5		0.02104	2
0.02107	1		0.02107	0
0.0211	0		0.0211	1
0.02113	1		0.02113	1
0.02115	5		0.02115	2
0.02118	4		0.02118	0
0.02121	5		0.02121	1
0.02124	3		0.02124	0
0.02127	5		0.02127	1
0.0213	6		0.0213	0
0.02133	3		0.02133	1
0.02136	3		0.02136	1
0.02139	2		0.02139	0
0.02141	5		0.02141	1
0.02144	6		0.02144	1
0.02147	3		0.02147	0
0.0215	5		0.0215	2
0.02153	3		0.02153	3
0.02156	2		0.02156	1
0.02159	7		0.02159	1
0.02162	6		0.02162	0
0.02166	6		0.02166	0
0.02169	9		0.02169	1
0.02172	6		0.02172	0
0.02175	5		0.02175	1
0.02178	7		0.02178	0
0.02181	1		0.02181	1
0.02184	1		0.02184	0
0.02187	9		0.02187	1
0.0219	4		0.0219	0
0.02194	3		0.02194	1
0.02197	6		0.02197	0
0.022	6		0.022	1
0.02203	5		0.02203	0
0.02206	2		0.02206	0
0.0221	5		0.0221	0
0.02213	3		0.02213	0
0.02216	7		0.02216	1
0.02219	4		0.02219	1
0.02223	4		0.02223	0
0.02226	7		0.02226	1
0.02229	7		0.02229	1
0.02233	3		0.02233	3
0.02236	3		0.02236	0
0.02239	3		0.02239	0
0.02243	2		0.02243	1
0.02246	4		0.02246	0
0.0225	9		0.0225	3
0.02253	4		0.02253	0
0.02256	1		0.02256	0
0.0226	5		0.0226	1
0.02263	2		0.02263	2
0.02267	5		0.02267	0
0.0227	4		0.0227	5
0.02274	5		0.02274	1
0.02277	4		0.02277	1
0.02281	3		0.02281	1
0.02284	7		0.02284	1
0.02288	3		0.02288	1
0.02291	8		0.02291	1
0.02295	3		0.02295	1
0.02299	2		0.02299	2
0.02302	6		0.02302	0
0.02306	2		0.02306	2
0.02309	5		0.02309	0
0.02313	7		0.02313	0
0.02317	2		0.02317	0
0.0232	3		0.0232	1
0.02324	4		0.02324	0
0.02328	3		0.02328	0
0.02332	4		0.02332	2
0.02335	3		0.02335	1
0.02339	5		0.02339	0
0.02343	1		0.02343	3
0.02347	1		0.02347	1
0.0235	5		0.0235	1
0.02354	2		0.02354	1
0.02358	3		0.02358	0
0.02362	5		0.02362	1
0.02366	2		0.02366	1
0.02369	4		0.02369	0
0.02373	4		0.02373	2
0.02377	4		0.02377	0
0.02381	2		0.02381	1
0.02385	5		0.02385	0
0.02389	3		0.02389	0
0.02393	6		0.02393	1
0.02397	5		0.02397	0
0.02401	3		0.02401	1
0.02405	2		0.02405	0
0.02409	2		0.02409	0
0.02413	6		0.02413	0
0.02417	3		0.02417	0
0.02421	3		0.02421	2
0.02425	6		0.02425	0
0.02429	2		0.02429	2
0.02433	1		0.02433	0
0.02437	5		0.02437	1
0.02441	5		0.02441	0
0.02445	3		0.02445	0
0.02449	2		0.02449	0
0.02453	6		0.02453	0
0.02457	6		0.02457	0
0.02462	6		0.02462	0
0.02466	4		0.02466	0
0.0247	2		0.0247	1
0.02474	1		0.02474	1
0.02478	2		0.02478	0
0.02483	3		0.02483	1
0.02487	5		0.02487	0
0.02491	4		0.02491	0
0.02495	4		0.02495	1
0.025	2		0.025	0
0.02504	6		0.02504	0
0.02508	6		0.02508	0
0.02513	6		0.02513	0
0.02517	2		0.02517	0
0.02521	4		0.02521	0
0.02526	4		0.02526	0
0.0253	3		0.0253	0
0.02534	8		0.02534	0
0.02539	1		0.02539	0
0.02543	5		0.02543	1
0.02548	3		0.02548	1
0.02552	2		0.02552	0
0.02557	2		0.02557	0
0.02561	10		0.02561	1
0.02565	1		0.02565	0
0.0257	1		0.0257	0
0.02574	4		0.02574	0
0.02579	9		0.02579	1
0.02584	4		0.02584	2
0.02588	2		0.02588	0
0.02593	6		0.02593	1
0.02597	4		0.02597	0
0.02602	7		0.02602	2
0.02606	5		0.02606	0
0.02611	2		0.02611	3
0.02616	5		0.02616	1
0.0262	2		0.0262	0
0.02625	9		0.02625	1
0.0263	5		0.0263	1
0.02634	5		0.02634	0
0.02639	2		0.02639	1
0.02644	3		0.02644	0
0.02648	2		0.02648	0
0.02653	2		0.02653	0
0.02658	2		0.02658	0
0.02663	4		0.02663	1
0.02667	2		0.02667	0
0.02672	3		0.02672	0
0.02677	4		0.02677	2
0.02682	4		0.02682	1
0.02687	2		0.02687	0
0.02692	4		0.02692	0
0.02696	6		0.02696	0
0.02701	4		0.02701	1
0.02706	5		0.02706	1
0.02711	3		0.02711	1
0.02716	6		0.02716	0
0.02721	1		0.02721	0
0.02726	6		0.02726	0
0.02731	4		0.02731	1
0.02736	3		0.02736	1
0.02741	4		0.02741	1
0.02746	2		0.02746	0
0.02751	4		0.02751	0
0.02756	6		0.02756	0
0.02761	4		0.02761	1
0.02766	5		0.02766	2
0.02771	7		0.02771	0
0.02776	3		0.02776	3
0.02781	3		0.02781	0
0.02786	3		0.02786	1
0.02791	6		0.02791	1
0.02797	3		0.02797	0
0.02802	4		0.02802	0
0.02807	0		0.02807	1
0.02812	1		0.02812	0
0.02817	3		0.02817	0
0.02822	1		0.02822	0
0.02828	3		0.02828	0
0.02833	7		0.02833	0
0.02838	6		0.02838	2
0.02843	4		0.02843	1
0.02849	6		0.02849	2
0.02854	5		0.02854	0
0.02859	4		0.02859	1
0.02864	4		0.02864	0
0.0287	3		0.0287	1
0.02875	7		0.02875	0
0.0288	4		0.0288	0
0.02886	2		0.02886	1
0.02891	6		0.02891	0
0.02897	7		0.02897	1
0.02902	2		0.02902	2
0.02907	4		0.02907	0
0.02913	4		0.02913	2
0.02918	5		0.02918	0
0.02924	3		0.02924	0
0.02929	3		0.02929	1
0.02935	1		0.02935	0
0.0294	3		0.0294	2
0.02946	6		0.02946	0
0.02951	3		0.02951	1
0.02957	4		0.02957	0
0.02962	2		0.02962	2
0.02968	3		0.02968	1
0.02973	8		0.02973	1
0.02979	9		0.02979	1
0.02985	5		0.02985	2
0.0299	4		0.0299	0
0.02996	6		0.02996	1
0.03002	7		0.03002	0
0.03007	7		0.03007	0
0.03013	2		0.03013	1
0.03019	1		0.03019	0
0.03024	3		0.03024	0
0.0303	7		0.0303	1
0.03036	6		0.03036	1
0.03041	4		0.03041	2
0.03047	4		0.03047	0
0.03053	3		0.03053	1
0.03059	7		0.03059	0
0.03064	7		0.03064	0
0.0307	3		0.0307	0
0.03076	4		0.03076	1
0.03082	7		0.03082	0
0.03088	5		0.03088	0
0.03094	3		0.03094	1
0.031	5		0.031	1
0.03105	3		0.03105	0
0.03111	3		0.03111	0
0.03117	8		0.03117	0
0.03123	4		0.03123	1
0.03129	3		0.03129	1
0.03135	1		0.03135	2
0.03141	1		0.03141	0
0.03147	4		0.03147	1
0.03153	7		0.03153	1
0.03159	6		0.03159	2
0.03165	4		0.03165	1
0.03171	6		0.03171	0
0.03177	4		0.03177	1
0.03183	4		0.03183	0
0.03189	3		0.03189	2
0.03195	4		0.03195	1
0.03201	3		0.03201	0
0.03208	1		0.03208	1
0.03214	3		0.03214	1
0.0322	7		0.0322	1
0.03226	3		0.03226	1
0.03232	4		0.03232	0
0.03238	2		0.03238	2
0.03245	3		0.03245	1
0.03251	3		0.03251	1
0.03257	5		0.03257	1
0.03263	4		0.03263	1
0.03269	3		0.03269	0
0.03276	9		0.03276	2
0.03282	5		0.03282	1
0.03288	3		0.03288	0
0.03295	2		0.03295	1
0.03301	4		0.03301	2
0.03307	3		0.03307	1
0.03314	3		0.03314	0
0.0332	0		0.0332	0
0.03326	4		0.03326	0
0.03333	4		0.03333	2
0.03339	1		0.03339	1
0.03346	2		0.03346	0
0.03352	5		0.03352	1
0.03358	3		0.03358	0
0.03365	9		0.03365	3
0.03371	5		0.03371	0
0.03378	2		0.03378	0
0.03384	4		0.03384	1
0.03391	4		0.03391	0
0.03397	2		0.03397	1
0.03404	1		0.03404	0
0.0341	4		0.0341	0
0.03417	3		0.03417	2
0.03424	6		0.03424	0
0.0343	7		0.0343	1
0.03437	3		0.03437	1
0.03443	2		0.03443	0
0.0345	5		0.0345	0
0.03457	4		0.03457	2
0.03463	7		0.03463	2
0.0347	3		0.0347	0
0.03477	6		0.03477	1
0.03483	5		0.03483	0
0.0349	6		0.0349	1
0.03497	6		0.03497	2
0.03504	3		0.03504	3
0.0351	5		0.0351	0
0.03517	4		0.03517	2
0.03524	6		0.03524	0
0.03531	5		0.03531	4
0.03537	5		0.03537	1
0.03544	1		0.03544	1
0.03551	8		0.03551	0
0.03558	3		0.03558	0
0.03565	9		0.03565	0
0.03572	4		0.03572	0
0.03579	3		0.03579	1
0.03585	7		0.03585	0
0.03592	7		0.03592	2
0.03599	3		0.03599	1
0.03606	5		0.03606	0
0.03613	4		0.03613	0
0.0362	5		0.0362	0
0.03627	9		0.03627	0
0.03634	4		0.03634	0
0.03641	5		0.03641	0
0.03648	5		0.03648	1
0.03655	3		0.03655	2
0.03662	5		0.03662	1
0.03669	1		0.03669	1
0.03676	5		0.03676	1
0.03684	4		0.03684	1
0.03691	4		0.03691	0
0.03698	1		0.03698	0
0.03705	4		0.03705	1
0.03712	2		0.03712	0
0.03719	5		0.03719	0
0.03726	3		0.03726	0
0.03734	4		0.03734	0
0.03741	0		0.03741	2
0.03748	4		0.03748	1
0.03755	1		0.03755	0
0.03762	1		0.03762	2
0.0377	4		0.0377	0
0.03777	3		0.03777	0
0.03784	5		0.03784	1
0.03792	2		0.03792	1
0.03799	4		0.03799	2
0.03806	4		0.03806	0
0.03813	2		0.03813	0
0.03821	4		0.03821	1
0.03828	1		0.03828	0
0.03836	2		0.03836	2
0.03843	1		0.03843	0
0.0385	4		0.0385	0
0.03858	7		0.03858	2
0.03865	1		0.03865	0
0.03873	3		0.03873	1
0.0388	3		0.0388	1
0.03888	3		0.03888	0
0.03895	4		0.03895	1
0.03903	6		0.03903	1
0.0391	3		0.0391	1
0.03918	2		0.03918	1
0.03925	6		0.03925	1
0.03933	4		0.03933	1
0.0394	5		0.0394	4
0.03948	3		0.03948	0
0.03955	4		0.03955	0
0.03963	3		0.03963	1
0.03971	1		0.03971	2
0.03978	7		0.03978	0
0.03986	2		0.03986	0
0.03994	7		0.03994	2
0.04001	2		0.04001	0
0.04009	4		0.04009	3
0.04017	4		0.04017	2
0.04024	4		0.04024	0
0.04032	7		0.04032	0
0.0404	7		0.0404	1
0.04047	7		0.04047	0
0.04055	7		0.04055	0
0.04063	4		0.04063	0
0.04071	4		0.04071	1
0.04079	1		0.04079	1
0.04086	3		0.04086	2
0.04094	4		0.04094	1
0.04102	2		0.04102	1
0.0411	2		0.0411	1
0.04118	1		0.04118	1
0.04126	3		0.04126	1
0.04134	2		0.04134	1
0.04142	7		0.04142	3
0.0415	2		0.0415	1
0.04157	4		0.04157	1
0.04165	2		0.04165	0
0.04173	2		0.04173	0
0.04181	0		0.04181	0
0.04189	4		0.04189	1
0.04197	3		0.04197	0
0.04205	0		0.04205	1
0.04213	7		0.04213	0
0.04221	2		0.04221	2
0.0423	5		0.0423	2
0.04238	6		0.04238	0
0.04246	1		0.04246	0
0.04254	6		0.04254	2
0.04262	4		0.04262	0
0.0427	3		0.0427	0
0.04278	4		0.04278	0
0.04286	5		0.04286	1
0.04295	2		0.04295	2
0.04303	4		0.04303	1
0.04311	5		0.04311	1
0.04319	7		0.04319	1
0.04327	6		0.04327	0
0.04336	4		0.04336	1
0.04344	7		0.04344	0
0.04352	6		0.04352	0
0.0436	1		0.0436	1
0.04369	5		0.04369	1
0.04377	3		0.04377	0
0.04385	6		0.04385	0
0.04394	7		0.04394	0
0.04402	5		0.04402	2
0.0441	5		0.0441	2
0.04419	3		0.04419	0
0.04427	3		0.04427	1
0.04435	2		0.04435	0
0.04444	3		0.04444	1
0.04452	8		0.04452	1
0.04461	5		0.04461	0
0.04469	3		0.04469	1
0.04478	5		0.04478	1
0.04486	5		0.04486	0
0.04495	2		0.04495	1
0.04503	2		0.04503	1
0.04512	3		0.04512	0
0.0452	4		0.0452	0
0.04529	3		0.04529	1
0.04537	2		0.04537	3
0.04546	6		0.04546	0
0.04555	4		0.04555	0
0.04563	5		0.04563	0
0.04572	5		0.04572	3
0.0458	4		0.0458	0
0.04589	4		0.04589	1
0.04598	2		0.04598	1
0.04606	5		0.04606	0
0.04615	1		0.04615	3
0.04624	2		0.04624	0
0.04632	6		0.04632	0
0.04641	2		0.04641	0
0.0465	6		0.0465	2
0.04659	2		0.04659	0
0.04667	4		0.04667	1
0.04676	1		0.04676	0
0.04685	4		0.04685	1
0.04694	7		0.04694	0
0.04703	5		0.04703	0
0.04711	2		0.04711	0
0.0472	3		0.0472	0
0.04729	3		0.04729	1
0.04738	5		0.04738	1
0.04747	4		0.04747	1
0.04756	6		0.04756	1
0.04765	0		0.04765	2
0.04774	3		0.04774	0
0.04783	3		0.04783	1
0.04792	7		0.04792	0
0.04801	3		0.04801	1
0.0481	5		0.0481	0
0.04818	3		0.04818	0
0.04828	7		0.04828	0
0.04837	3		0.04837	0
0.04846	7		0.04846	0
0.04855	5		0.04855	0
0.04864	5		0.04864	2
0.04873	3		0.04873	1
0.04882	3		0.04882	2
0.04891	6		0.04891	0
0.049	5		0.049	0
0.04909	8		0.04909	0
0.04918	5		0.04918	1
0.04927	6		0.04927	1
0.04937	4		0.04937	2
0.04946	0		0.04946	1
0.04955	1		0.04955	1
0.04964	4		0.04964	1
0.04973	4		0.04973	0
0.04983	5		0.04983	1
0.04992	5		0.04992	1
0.05001	6		0.05001	1
0.05011	4		0.05011	0
0.0502	2		0.0502	1
0.05029	5		0.05029	0
0.05038	4		0.05038	0
0.05048	5		0.05048	0
0.05057	1		0.05057	0
0.05066	4		0.05066	0
0.05076	2		0.05076	0
0.05085	4		0.05085	0
0.05095	2		0.05095	0
0.05104	3		0.05104	0
0.05113	2		0.05113	0
0.05123	8		0.05123	1
0.05132	4		0.05132	1
0.05142	3		0.05142	1
0.05151	1		0.05151	0
0.05161	2		0.05161	1
0.0517	3		0.0517	1
0.0518	4		0.0518	0
0.05189	4		0.05189	1
0.05199	7		0.05199	1
0.05208	2		0.05208	0
0.05218	2		0.05218	0
0.05228	2		0.05228	2
0.05237	5		0.05237	0
0.05247	3		0.05247	0
0.05257	8		0.05257	0
0.05266	4		0.05266	0
0.05276	3		0.05276	1
0.05285	3		0.05285	1
0.05295	3		0.05295	1
0.05305	5		0.05305	0
0.05315	6		0.05315	0
0.05324	5		0.05324	2
0.05334	5		0.05334	0
0.05344	2		0.05344	0
0.05354	7		0.05354	0
0.05363	7		0.05363	1
0.05373	3		0.05373	1
0.05383	3		0.05383	0
0.05393	5		0.05393	3
0.05403	8		0.05403	0
0.05412	4		0.05412	1
0.05422	3		0.05422	2
0.05432	4		0.05432	0
0.05442	1		0.05442	1
0.05452	4		0.05452	1
0.05462	6		0.05462	0
0.05472	5		0.05472	0
0.05482	4		0.05482	1
0.05492	7		0.05492	1
0.05502	3		0.05502	2
0.05512	4		0.05512	3
0.05522	4		0.05522	2
0.05532	1		0.05532	0
0.05542	6		0.05542	0
0.05552	2		0.05552	3
0.05562	1		0.05562	1
0.05572	4		0.05572	1
0.05582	2		0.05582	1
0.05592	3		0.05592	2
0.05602	3		0.05602	0
0.05612	3		0.05612	0
0.05622	6		0.05622	1
0.05632	1		0.05632	2
0.05643	6		0.05643	0
0.05653	6		0.05653	1
0.05663	9		0.05663	2
0.05673	2		0.05673	0
0.05683	5		0.05683	0
0.05694	5		0.05694	1
0.05704	5		0.05704	1
0.05714	3		0.05714	0
0.05724	3		0.05724	0
0.05735	3		0.05735	0
0.05745	5		0.05745	1
0.05755	5		0.05755	1
0.05766	1		0.05766	0
0.05776	3		0.05776	1
0.05786	2		0.05786	1
0.05797	8		0.05797	0
0.05807	1		0.05807	0
0.05817	5		0.05817	1
0.05828	5		0.05828	0
0.05838	1		0.05838	0
0.05849	5		0.05849	0
0.05859	4		0.05859	0
0.0587	1		0.0587	0
0.0588	5		0.0588	1
0.0589	4		0.0589	1
0.05901	2		0.05901	0
0.05911	4		0.05911	2
0.05922	4		0.05922	0
0.05933	3		0.05933	1
0.05943	2		0.05943	0
0.05954	1		0.05954	0
0.05964	5		0.05964	0
0.05975	4		0.05975	1
0.05985	4		0.05985	0
0.05996	5		0.05996	1
0.06007	6		0.06007	0
0.06017	1		0.06017	1
0.06028	0		0.06028	1
0.06039	0		0.06039	0
0.06049	2		0.06049	0
0.0606	3		0.0606	1
0.06071	3		0.06071	1
0.06081	1		0.06081	0
0.06092	2		0.06092	1
0.06103	3		0.06103	1
0.06114	5		0.06114	1
0.06124	2		0.06124	1
0.06135	3		0.06135	0
0.06146	7		0.06146	1
0.06157	2		0.06157	4
0.06168	1		0.06168	1
0.06179	2		0.06179	0
0.06189	3		0.06189	0
0.062	4		0.062	0
0.06211	7		0.06211	0
0.06222	4		0.06222	0
0.06233	4		0.06233	1
0.06244	4		0.06244	1
0.06255	1		0.06255	1
0.06266	6		0.06266	1
0.06277	5		0.06277	0
0.06288	2		0.06288	1
0.06299	5		0.06299	2
0.0631	8		0.0631	1
0.06321	3		0.06321	2
0.06332	2		0.06332	0
0.06343	1		0.06343	0
0.06354	4		0.06354	0
0.06365	1		0.06365	2
0.06376	3		0.06376	2
0.06387	3		0.06387	0
0.06398	6		0.06398	2
0.06409	6		0.06409	1
0.06421	2		0.06421	1
0.06432	4		0.06432	0
0.06443	4		0.06443	0
0.06454	3		0.06454	3
0.06465	3		0.06465	0
0.06477	6		0.06477	1
0.06488	6		0.06488	0
0.06499	1		0.06499	0
0.0651	9		0.0651	2
0.06521	7		0.06521	2
0.06533	3		0.06533	2
0.06544	3		0.06544	1
0.06555	5		0.06555	1
0.06567	5		0.06567	2
0.06578	6		0.06578	0
0.06589	5		0.06589	1
0.06601	1		0.06601	1
0.06612	5		0.06612	1
0.06623	3		0.06623	0
0.06635	2		0.06635	1
0.06646	3		0.06646	3
0.06658	3		0.06658	0
0.06669	6		0.06669	0
0.06681	3		0.06681	1
0.06692	1		0.06692	0
0.06704	3		0.06704	0
0.06715	3		0.06715	0
0.06727	3		0.06727	1
0.06738	3		0.06738	1
0.0675	2		0.0675	1
0.06761	6		0.06761	0
0.06773	6		0.06773	1
0.06784	4		0.06784	1
0.06796	5		0.06796	1
0.06808	5		0.06808	2
0.06819	3		0.06819	0
0.06831	1		0.06831	2
0.06842	3		0.06842	0
0.06854	5		0.06854	3
0.06866	4		0.06866	0
0.06877	6		0.06877	1
0.06889	3		0.06889	0
0.06901	0		0.06901	0
0.06913	1		0.06913	0
0.06924	6		0.06924	0
0.06936	5		0.06936	0
0.06948	4		0.06948	0
0.0696	1		0.0696	0
0.06971	3		0.06971	2
0.06983	6		0.06983	1
0.06995	1		0.06995	1
0.07007	4		0.07007	1
0.07019	2		0.07019	1
0.07031	5		0.07031	0
0.07042	4		0.07042	2
0.07054	2		0.07054	1
0.07066	2		0.07066	1
0.07078	4		0.07078	2
0.0709	4		0.0709	0
0.07102	3		0.07102	0
0.07114	4		0.07114	0
0.07126	4		0.07126	1
0.07138	2		0.07138	0
0.0715	4		0.0715	0
0.07162	5		0.07162	0
0.07174	3		0.07174	0
0.07186	5		0.07186	0
0.07198	4		0.07198	0
0.0721	3		0.0721	0
0.07222	1		0.07222	0
0.07234	2		0.07234	0
0.07246	6		0.07246	1
0.07258	3		0.07258	2
0.07271	4		0.07271	1
0.07283	3		0.07283	2
0.07295	3		0.07295	0
0.07307	3		0.07307	0
0.07319	4		0.07319	1
0.07331	0		0.07331	1
0.07344	5		0.07344	1
0.07356	5		0.07356	2
0.07368	1		0.07368	5
0.0738	7		0.0738	1
0.07393	4		0.07393	1
0.07405	7		0.07405	0
0.07417	3		0.07417	0
0.07429	6		0.07429	1
0.07442	2		0.07442	0
0.07454	4		0.07454	0
0.07466	8		0.07466	0
0.07479	4		0.07479	2
0.07491	4		0.07491	0
0.07504	4		0.07504	0
0.07516	2		0.07516	1
0.07528	7		0.07528	0
0.07541	5		0.07541	1
0.07553	4		0.07553	0
0.07566	6		0.07566	0
0.07578	5		0.07578	2
0.07591	3		0.07591	0
0.07603	5		0.07603	2
0.07616	2		0.07616	2
0.07628	5		0.07628	0
0.07641	5		0.07641	0
0.07653	3		0.07653	0
0.07666	5		0.07666	0
0.07678	7		0.07678	0
0.07691	3		0.07691	0
0.07704	4		0.07704	0
0.07716	4		0.07716	1
0.07729	4		0.07729	0
0.07741	4		0.07741	1
0.07754	2		0.07754	1
0.07767	2		0.07767	0
0.07779	4		0.07779	2
0.07792	6		0.07792	1
0.07805	6		0.07805	1
0.07818	7		0.07818	1
0.0783	5		0.0783	0
0.07843	2		0.07843	0
0.07856	10		0.07856	1
0.07869	4		0.07869	0
0.07881	3		0.07881	1
0.07894	3		0.07894	0
0.07907	4		0.07907	1
0.0792	1		0.0792	1
0.07933	11		0.07933	1
0.07946	4		0.07946	0
0.07958	4		0.07958	1
0.07971	3		0.07971	1
0.07984	4		0.07984	1
0.07997	3		0.07997	1
0.0801	7		0.0801	0
0.08023	2		0.08023	3
0.08036	2		0.08036	0
0.08049	3		0.08049	0
0.08062	2		0.08062	2
0.08075	1		0.08075	0
0.08088	2		0.08088	1
0.08101	3		0.08101	4
0.08114	1		0.08114	1
0.08127	6		0.08127	1
0.0814	3		0.0814	1
0.08153	3		0.08153	0
0.08166	2		0.08166	2
0.08179	5		0.08179	0
0.08193	6		0.08193	0
0.08206	6		0.08206	1
0.08219	5		0.08219	1
0.08232	7		0.08232	0
0.08245	4		0.08245	0
0.08258	6		0.08258	0
0.08271	5		0.08271	0
0.08285	5		0.08285	1
0.08298	1		0.08298	0
0.08311	1		0.08311	1
0.08324	8		0.08324	0
0.08338	0		0.08338	0
0.08351	4		0.08351	2
0.08364	2		0.08364	0
0.08378	4		0.08378	1
0.08391	4		0.08391	0
0.08404	2		0.08404	2
0.08418	8		0.08418	0
0.08431	5		0.08431	2
0.08444	6		0.08444	0
0.08458	4		0.08458	0
0.08471	3		0.08471	2
0.08484	3		0.08484	1
0.08498	4		0.08498	0
0.08511	4		0.08511	0
0.08525	3		0.08525	0
0.08538	11		0.08538	0
0.08552	10		0.08552	0
0.08565	4		0.08565	0
0.08579	8		0.08579	0
0.08592	5		0.08592	0
0.08606	3		0.08606	0
0.08619	7		0.08619	0
0.08633	4		0.08633	1
0.08646	1		0.08646	0
0.0866	3		0.0866	1
0.08674	5		0.08674	0
0.08687	5		0.08687	0
0.08701	2		0.08701	0
0.08715	5		0.08715	2
0.08728	7		0.08728	1
0.08742	1		0.08742	0
0.08756	4		0.08756	0
0.08769	2		0.08769	1
0.08783	7		0.08783	1
0.08797	3		0.08797	0
0.0881	4		0.0881	1
0.08824	4		0.08824	0
0.08838	3		0.08838	0
0.08852	2		0.08852	1
0.08866	6		0.08866	1
0.08879	5		0.08879	0
0.08893	6		0.08893	1
0.08907	7		0.08907	0
0.08921	6		0.08921	1
0.08935	2		0.08935	2
0.08949	6		0.08949	2
0.08962	2		0.08962	0
0.08976	3		0.08976	1
0.0899	3		0.0899	1
0.09004	0		0.09004	1
0.09018	3		0.09018	2
0.09032	5		0.09032	5
0.09046	7		0.09046	1
0.0906	8		0.0906	1
0.09074	4		0.09074	0
0.09088	3		0.09088	1
0.09102	8		0.09102	0
0.09116	2		0.09116	1
0.0913	4		0.0913	1
0.09144	3		0.09144	0
0.09158	4		0.09158	0
0.09172	3		0.09172	1
0.09186	5		0.09186	0
0.09201	6		0.09201	0
0.09215	2		0.09215	0
0.09229	5		0.09229	1
0.09243	6		0.09243	0
0.09257	5		0.09257	0
0.09271	0		0.09271	0
0.09286	5		0.09286	0
0.093	1		0.093	0
0.09314	8		0.09314	1
0.09328	2		0.09328	1
0.09342	5		0.09342	1
0.09357	5		0.09357	1
0.09371	6		0.09371	0
0.09385	8		0.09385	0
0.094	4		0.094	2
0.09414	2		0.09414	0
0.09428	4		0.09428	1
0.09443	3		0.09443	1
0.09457	4		0.09457	1
0.09471	2		0.09471	0
0.09486	2		0.09486	1
0.095	2		0.095	1
0.09515	3		0.09515	1
0.09529	2		0.09529	1
0.09543	4		0.09543	0
0.09558	4		0.09558	0
0.09572	3		0.09572	0
0.09587	2		0.09587	1
0.09601	4		0.09601	1
0.09616	7		0.09616	0
0.0963	3		0.0963	0
0.09645	3		0.09645	0
0.09659	7		0.09659	0
0.09674	2		0.09674	0
0.09689	3		0.09689	1
0.09703	4		0.09703	0
0.09718	4		0.09718	0
0.09732	5		0.09732	0
0.09747	2		0.09747	1
0.09762	1		0.09762	0
0.09776	6		0.09776	0
0.09791	4		0.09791	0
0.09806	1		0.09806	0
0.0982	4		0.0982	1
0.09835	5		0.09835	2
0.0985	6		0.0985	0
0.09865	7		0.09865	0
0.09879	5		0.09879	0
0.09894	4		0.09894	0
0.09909	4		0.09909	1
0.09924	11		0.09924	1
0.09938	2		0.09938	0
0.09953	6		0.09953	0
0.09968	6		0.09968	1
0.09983	3		0.09983	0
0.09998	3		0.09998	0
0.10013	2		0.10013	0
0.10028	4		0.10028	0
0.10042	8		0.10042	0
0.10057	4		0.10057	1
0.10072	2		0.10072	1
0.10087	3		0.10087	2
0.10102	2		0.10102	0
0.10117	5		0.10117	0
0.10132	6		0.10132	0
0.10147	3		0.10147	0
0.10162	2		0.10162	0
0.10177	2		0.10177	0
0.10192	3		0.10192	0
0.10207	4		0.10207	1
0.10222	5		0.10222	1
0.10237	6		0.10237	1
0.10252	5		0.10252	0
0.10268	4		0.10268	1
0.10283	3		0.10283	0
0.10298	5		0.10298	3
0.10313	8		0.10313	1
0.10328	5		0.10328	1
0.10343	6		0.10343	1
0.10358	6		0.10358	1
0.10374	4		0.10374	0
0.10389	6		0.10389	1
0.10404	6		0.10404	0
0.10419	4		0.10419	1
0.10435	5		0.10435	0
0.1045	4		0.1045	1
0.10465	7		0.10465	0
0.1048	3		0.1048	0
0.10496	4		0.10496	0
0.10511	3		0.10511	1
0.10526	3		0.10526	0
0.10542	3		0.10542	1
0.10557	6		0.10557	1
0.10572	4		0.10572	0
0.10588	4		0.10588	2
0.10603	4		0.10603	0
0.10619	6		0.10619	0
0.10634	6		0.10634	1
0.10649	3		0.10649	0
0.10665	2		0.10665	2
0.1068	5		0.1068	1
0.10696	1		0.10696	2
0.10711	3		0.10711	0
0.10727	2		0.10727	0
0.10742	2		0.10742	0
0.10758	4		0.10758	1
0.10773	3		0.10773	0
0.10789	9		0.10789	1
0.10805	4		0.10805	0
0.1082	5		0.1082	0
0.10836	6		0.10836	0
0.10851	5		0.10851	0
0.10867	0		0.10867	1
0.10883	2		0.10883	0
0.10898	5		0.10898	0
0.10914	1		0.10914	0
0.1093	7		0.1093	1
0.10945	1		0.10945	1
0.10961	4		0.10961	0
0.10977	7		0.10977	1
0.10993	4		0.10993	0
0.11008	3		0.11008	0
0.11024	4		0.11024	1
0.1104	5		0.1104	1
0.11056	3		0.11056	0
0.11071	2		0.11071	1
0.11087	7		0.11087	1
0.11103	3		0.11103	2
0.11119	4		0.11119	0
0.11135	5		0.11135	1
0.11151	1		0.11151	1
0.11167	3		0.11167	2
0.11182	3		0.11182	1
0.11198	4		0.11198	0
0.11214	3		0.11214	1
0.1123	5		0.1123	0
0.11246	4		0.11246	0
0.11262	1		0.11262	1
0.11278	5		0.11278	1
0.11294	7		0.11294	0
0.1131	3		0.1131	1
0.11326	7		0.11326	0
0.11342	2		0.11342	1
0.11358	3		0.11358	0
0.11374	3		0.11374	1
0.1139	3		0.1139	0
0.11406	6		0.11406	0
0.11423	4		0.11423	1
0.11439	4		0.11439	2
0.11455	7		0.11455	1
0.11471	5		0.11471	1
0.11487	4		0.11487	1
0.11503	3		0.11503	2
0.11519	0		0.11519	0
0.11536	3		0.11536	0
0.11552	5		0.11552	0
0.11568	3		0.11568	0
0.11584	5		0.11584	1
0.11601	3		0.11601	0
0.11617	2		0.11617	1
0.11633	1		0.11633	1
0.11649	2		0.11649	0
0.11666	1		0.11666	0
0.11682	2		0.11682	1
0.11698	2		0.11698	0
0.11715	3		0.11715	0
0.11731	2		0.11731	1
0.11747	1		0.11747	1
0.11764	5		0.11764	3
0.1178	6		0.1178	3
0.11797	6		0.11797	0
0.11813	5		0.11813	0
0.1183	4		0.1183	1
0.11846	2		0.11846	0
0.11862	3		0.11862	1
0.11879	2		0.11879	3
0.11895	7		0.11895	1
0.11912	4		0.11912	0
0.11928	3		0.11928	0
0.11945	4		0.11945	0
0.11962	1		0.11962	0
0.11978	4		0.11978	1
0.11995	6		0.11995	2
0.12011	3		0.12011	0
0.12028	7		0.12028	1
0.12044	3		0.12044	0
0.12061	7		0.12061	0
0.12078	2		0.12078	0
0.12094	8		0.12094	1
0.12111	3		0.12111	0
0.12128	6		0.12128	0
0.12144	3		0.12144	0
0.12161	5		0.12161	0
0.12178	3		0.12178	1
0.12195	4		0.12195	0
0.12211	4		0.12211	0
0.12228	4		0.12228	0
0.12245	2		0.12245	2
0.12262	5		0.12262	1
0.12278	6		0.12278	1
0.12295	5		0.12295	0
0.12312	3		0.12312	1
0.12329	2		0.12329	0
0.12346	3		0.12346	0
0.12363	4		0.12363	1
0.1238	2		0.1238	2
0.12396	3		0.12396	0
0.12413	6		0.12413	1
0.1243	5		0.1243	3
0.12447	4		0.12447	1
0.12464	2		0.12464	1
0.12481	1		0.12481	0
0.12498	6		0.12498	0
0.12515	7		0.12515	1
0.12532	5		0.12532	1
0.12549	4		0.12549	1
0.12566	3		0.12566	0
0.12583	8		0.12583	0
0.126	3		0.126	1
0.12617	3		0.12617	2
0.12635	2		0.12635	1
0.12652	2		0.12652	0
0.12669	4		0.12669	0
0.12686	3		0.12686	1
0.12703	6		0.12703	0
0.1272	1		0.1272	0
0.12737	2		0.12737	0
0.12754	6		0.12754	1
0.12772	6		0.12772	0
0.12789	7		0.12789	0
0.12806	6		0.12806	1
0.12823	5		0.12823	0
0.12841	5		0.12841	2
0.12858	3		0.12858	4
0.12875	6		0.12875	2
0.12892	3		0.12892	0
0.1291	4		0.1291	0
0.12927	4		0.12927	2
0.12944	6		0.12944	0
0.12962	2		0.12962	1
0.12979	5		0.12979	0
0.12996	2		0.12996	0
0.13014	2		0.13014	1
0.13031	4		0.13031	1
0.13049	1		0.13049	1
0.13066	6		0.13066	2
0.13084	1		0.13084	1
0.13101	4		0.13101	1
0.13118	9		0.13118	0
0.13136	5		0.13136	0
0.13153	7		0.13153	1
0.13171	5		0.13171	0
0.13188	6		0.13188	0
0.13206	5		0.13206	1
0.13224	4		0.13224	0
0.13241	7		0.13241	1
0.13259	4		0.13259	0
0.13276	3		0.13276	0
0.13294	4		0.13294	2
0.13311	3		0.13311	1
0.13329	3		0.13329	1
0.13347	4		0.13347	0
0.13364	7		0.13364	1
0.13382	6		0.13382	1
0.134	2		0.134	1
0.13417	3		0.13417	0
0.13435	3		0.13435	1
0.13453	6		0.13453	0
0.13471	2		0.13471	1
0.13488	4		0.13488	1
0.13506	1		0.13506	0
0.13524	3		0.13524	0
0.13542	6		0.13542	0
0.1356	1		0.1356	0
0.13577	0		0.13577	0
0.13595	5		0.13595	0
0.13613	5		0.13613	1
0.13631	5		0.13631	0
0.13649	4		0.13649	1
0.13667	5		0.13667	0
0.13685	2		0.13685	0
0.13702	3		0.13702	1
0.1372	2		0.1372	1
0.13738	2		0.13738	2
0.13756	2		0.13756	0
0.13774	6		0.13774	3
0.13792	3		0.13792	2
0.1381	5		0.1381	0
0.13828	0		0.13828	0
0.13846	3		0.13846	0
0.13864	0		0.13864	0
0.13882	6		0.13882	0
0.139	9		0.139	1
0.13918	6		0.13918	1
0.13937	5		0.13937	2
0.13955	7		0.13955	1
0.13973	5		0.13973	1
0.13991	8		0.13991	0
0.14009	7		0.14009	1
0.14027	3		0.14027	0
0.14045	4		0.14045	1
0.14064	1		0.14064	1
0.14082	4		0.14082	0
0.141	2		0.141	1
0.14118	2		0.14118	0
0.14136	6		0.14136	0
0.14155	5		0.14155	0
0.14173	3		0.14173	3
0.14191	4		0.14191	0
0.14209	6		0.14209	0
0.14228	9		0.14228	0
0.14246	4		0.14246	0
0.14264	3		0.14264	0
0.14283	5		0.14283	1
0.14301	1		0.14301	1
0.14319	7		0.14319	1
0.14338	7		0.14338	2
0.14356	6		0.14356	0
0.14375	4		0.14375	1
0.14393	3		0.14393	0
0.14412	1		0.14412	1
0.1443	7		0.1443	0
0.14448	7		0.14448	1
0.14467	1		0.14467	3
0.14485	8		0.14485	1
0.14504	4		0.14504	1
0.14522	4		0.14522	2
0.14541	4		0.14541	0
0.1456	7		0.1456	0
0.14578	6		0.14578	2
0.14597	5		0.14597	1
0.14615	6		0.14615	2
0.14634	3		0.14634	2
0.14652	7		0.14652	3
0.14671	4		0.14671	0
0.1469	2		0.1469	1
0.14708	5		0.14708	1
0.14727	0		0.14727	1
0.14746	4		0.14746	1
0.14764	3		0.14764	0
0.14783	6		0.14783	2
0.14802	3		0.14802	2
0.14821	2		0.14821	2
0.14839	6		0.14839	2
0.14858	3		0.14858	1
0.14877	3		0.14877	0
0.14896	6		0.14896	3
0.14915	3		0.14915	0
0.14933	1		0.14933	0
0.14952	3		0.14952	0
0.14971	7		0.14971	2
0.1499	2		0.1499	0
0.15009	3		0.15009	0
0.15028	5		0.15028	1
0.15047	1		0.15047	1
0.15065	5		0.15065	0
0.15084	3		0.15084	1
0.15103	2		0.15103	0
0.15122	1		0.15122	1
0.15141	5		0.15141	2
0.1516	4		0.1516	0
0.15179	4		0.15179	1
0.15198	1		0.15198	1
0.15217	2		0.15217	1
0.15236	5		0.15236	2
0.15255	6		0.15255	0
0.15274	7		0.15274	0
0.15293	4		0.15293	0
0.15313	4		0.15313	0
0.15332	4		0.15332	1
0.15351	1		0.15351	0
0.1537	4		0.1537	0
0.15389	4		0.15389	0
0.15408	7		0.15408	2
0.15427	2		0.15427	2
0.15447	11		0.15447	0
0.15466	2		0.15466	0
0.15485	11		0.15485	0
0.15504	7		0.15504	1
0.15523	2		0.15523	3
0.15543	3		0.15543	0
0.15562	4		0.15562	0
0.15581	5		0.15581	3
0.156	6		0.156	0
0.1562	6		0.1562	0
0.15639	2		0.15639	0
0.15658	2		0.15658	0
0.15678	5		0.15678	0
0.15697	8		0.15697	1
0.15716	8		0.15716	0
0.15736	3		0.15736	0
0.15755	4		0.15755	1
0.15775	4		0.15775	1
0.15794	2		0.15794	0
0.15814	7		0.15814	1
0.15833	8		0.15833	1
0.15852	2		0.15852	2
0.15872	3		0.15872	1
0.15891	3		0.15891	0
0.15911	6		0.15911	0
0.1593	5		0.1593	0
0.1595	3		0.1595	0
0.1597	2		0.1597	1
0.15989	4		0.15989	1
0.16009	5		0.16009	0
0.16028	6		0.16028	1
0.16048	5		0.16048	1
0.16067	4		0.16067	0
0.16087	6		0.16087	1
0.16107	4		0.16107	1
0.16126	4		0.16126	3
0.16146	3		0.16146	1
0.16166	8		0.16166	2
0.16185	3		0.16185	0
0.16205	2		0.16205	0
0.16225	5		0.16225	0
0.16245	6		0.16245	0
0.16264	6		0.16264	2
0.16284	5		0.16284	1
0.16304	1		0.16304	3
0.16324	3		0.16324	0
0.16344	4		0.16344	1
0.16363	9		0.16363	3
0.16383	6		0.16383	0
0.16403	4		0.16403	0
0.16423	4		0.16423	1
0.16443	2		0.16443	0
0.16463	5		0.16463	0
0.16483	6		0.16483	0
0.16502	3		0.16502	0
0.16522	5		0.16522	1
0.16542	7		0.16542	0
0.16562	3		0.16562	0
0.16582	9		0.16582	0
0.16602	10		0.16602	0
0.16622	3		0.16622	1
0.16642	6		0.16642	0
0.16662	6		0.16662	0
0.16682	2		0.16682	0
0.16702	4		0.16702	1
0.16722	6		0.16722	0
0.16742	6		0.16742	1
0.16763	1		0.16763	0
0.16783	7		0.16783	2
0.16803	4		0.16803	3
0.16823	2		0.16823	3
0.16843	4		0.16843	0
0.16863	5		0.16863	0
0.16883	0		0.16883	0
0.16903	3		0.16903	0
0.16924	3		0.16924	0
0.16944	2		0.16944	0
0.16964	3		0.16964	0
0.16984	3		0.16984	1
0.17005	5		0.17005	1
0.17025	2		0.17025	1
0.17045	3		0.17045	1
0.17065	1		0.17065	2
0.17086	1		0.17086	2
0.17106	2		0.17106	2
0.17126	5		0.17126	0
0.17147	1		0.17147	0
0.17167	3		0.17167	1
0.17187	5		0.17187	0
0.17208	7		0.17208	1
0.17228	5		0.17228	0
0.17249	6		0.17249	1
0.17269	7		0.17269	1
0.1729	6		0.1729	1
0.1731	5		0.1731	0
0.1733	3		0.1733	0
0.17351	6		0.17351	1
0.17371	1		0.17371	1
0.17392	4		0.17392	2
0.17412	6		0.17412	0
0.17433	7		0.17433	0
0.17454	2		0.17454	0
0.17474	1		0.17474	0
0.17495	3		0.17495	1
0.17515	1		0.17515	1
0.17536	3		0.17536	1
0.17556	6		0.17556	1
0.17577	3		0.17577	0
0.17598	1		0.17598	0
0.17618	3		0.17618	0
0.17639	4		0.17639	1
0.1766	2		0.1766	0
0.1768	3		0.1768	0
0.17701	1		0.17701	1
0.17722	5		0.17722	0
0.17743	1		0.17743	0
0.17763	5		0.17763	1
0.17784	2		0.17784	0
0.17805	5		0.17805	1
0.17826	4		0.17826	0
0.17846	3		0.17846	0
0.17867	4		0.17867	0
0.17888	7		0.17888	1
0.17909	5		0.17909	0
0.1793	4		0.1793	1
0.17951	6		0.17951	1
0.17972	7		0.17972	0
0.17992	8		0.17992	1
0.18013	6		0.18013	2
0.18034	4		0.18034	3
0.18055	4		0.18055	1
0.18076	3		0.18076	2
0.18097	3		0.18097	1
0.18118	4		0.18118	1
0.18139	1		0.18139	1
0.1816	6		0.1816	0
0.18181	4		0.18181	0
0.18202	2		0.18202	1
0.18223	3		0.18223	2
0.18244	5		0.18244	1
0.18265	2		0.18265	0
0.18286	6		0.18286	0
0.18308	5		0.18308	2
0.18329	2		0.18329	1
0.1835	2		0.1835	0
0.18371	3		0.18371	0
0.18392	4		0.18392	0
0.18413	6		0.18413	3
0.18434	4		0.18434	0
0.18456	4		0.18456	3
0.18477	4		0.18477	0
0.18498	4		0.18498	0
0.18519	3		0.18519	0
0.18541	4		0.18541	1
0.18562	3		0.18562	0
0.18583	4		0.18583	0
0.18604	2		0.18604	1
0.18626	8		0.18626	0
0.18647	0		0.18647	0
0.18668	2		0.18668	1
0.1869	5		0.1869	2
0.18711	4		0.18711	1
0.18732	3		0.18732	1
0.18754	5		0.18754	0
0.18775	3		0.18775	1
0.18797	4		0.18797	0
0.18818	7		0.18818	0
0.18839	3		0.18839	0
0.18861	1		0.18861	0
0.18882	2		0.18882	0
0.18904	3		0.18904	0
0.18925	5		0.18925	2
0.18947	6		0.18947	0
0.18968	10		0.18968	0
0.1899	5		0.1899	1
0.19011	4		0.19011	0
0.19033	2		0.19033	0
0.19055	2		0.19055	1
0.19076	3		0.19076	0
0.19098	1		0.19098	1
0.19119	3		0.19119	1
0.19141	6		0.19141	1
0.19163	6		0.19163	4
[truncated: 63,538 more rows]

## Sheet: Figure 3d
Figure 3d left										Figure 3d right
x	y	x	y	x	y	x	y			x	y	x	y	x	y
0.02872	0	0.02872	1	0.02872	0	0.02872	1			0.02872	0	0.02872	1	0.02872	4
0.02867	0	0.02867	0	0.02867	2	0.02867	4			0.02867	2	0.02867	0	0.02867	1
0.02862	0	0.02862	1	0.02862	1	0.02862	3			0.02862	0	0.02862	0	0.02862	0
0.02856	1	0.02856	2	0.02856	2	0.02856	2			0.02856	0	0.02856	0	0.02856	0
0.02851	0	0.02851	1	0.02851	0	0.02851	1			0.02851	0	0.02851	0	0.02851	0
0.02846	0	0.02846	2	0.02846	4	0.02846	0			0.02846	0	0.02846	1	0.02846	0
0.0284	1	0.0284	0	0.0284	1	0.0284	1			0.0284	0	0.0284	0	0.0284	0
0.02835	2	0.02835	2	0.02835	1	0.02835	1			0.02835	1	0.02835	1	0.02835	1
0.0283	0	0.0283	0	0.0283	1	0.0283	0			0.0283	0	0.0283	0	0.0283	0
0.02825	0	0.02825	0	0.02825	3	0.02825	1			0.02825	1	0.02825	1	0.02825	0
0.0282	0	0.0282	0	0.0282	0	0.0282	3			0.0282	0	0.0282	0	0.0282	0
0.02814	1	0.02814	0	0.02814	2	0.02814	1			0.02814	0	0.02814	0	0.02814	2
0.02809	0	0.02809	0	0.02809	2	0.02809	1			0.02809	1	0.02809	0	0.02809	1
0.02804	2	0.02804	2	0.02804	0	0.02804	2			0.02804	0	0.02804	1	0.02804	0
0.02799	0	0.02799	0	0.02799	0	0.02799	0			0.02799	0	0.02799	0	0.02799	1
0.02794	0	0.02794	3	0.02794	0	0.02794	0			0.02794	1	0.02794	0	0.02794	1
0.02789	0	0.02789	2	0.02789	0	0.02789	0			0.02789	0	0.02789	0	0.02789	0
0.02783	0	0.02783	0	0.02783	1	0.02783	1			0.02783	0	0.02783	0	0.02783	1
0.02778	0	0.02778	1	0.02778	0	0.02778	2			0.02778	0	0.02778	0	0.02778	0
0.02773	1	0.02773	1	0.02773	0	0.02773	1			0.02773	0	0.02773	0	0.02773	0
0.02768	1	0.02768	0	0.02768	0	0.02768	4			0.02768	2	0.02768	0	0.02768	2
0.02763	1	0.02763	0	0.02763	0	0.02763	1			0.02763	2	0.02763	0	0.02763	0
0.02758	1	0.02758	1	0.02758	1	0.02758	1			0.02758	0	0.02758	0	0.02758	0
0.02753	1	0.02753	3	0.02753	2	0.02753	3			0.02753	1	0.02753	0	0.02753	0
0.02748	0	0.02748	1	0.02748	0	0.02748	2			0.02748	0	0.02748	0	0.02748	0
0.02743	0	0.02743	0	0.02743	0	0.02743	1			0.02743	1	0.02743	0	0.02743	0
0.02738	0	0.02738	0	0.02738	0	0.02738	1			0.02738	0	0.02738	0	0.02738	0
0.02733	1	0.02733	2	0.02733	1	0.02733	0			0.02733	0	0.02733	0	0.02733	0
0.02728	3	0.02728	1	0.02728	2	0.02728	2			0.02728	0	0.02728	0	0.02728	0
0.02723	0	0.02723	2	0.02723	2	0.02723	2			0.02723	1	0.02723	1	0.02723	0
0.02718	0	0.02718	1	0.02718	0	0.02718	1			0.02718	0	0.02718	1	0.02718	0
0.02713	0	0.02713	0	0.02713	1	0.02713	1			0.02713	1	0.02713	0	0.02713	0
0.02708	0	0.02708	0	0.02708	2	0.02708	2			0.02708	0	0.02708	0	0.02708	0
0.02704	0	0.02704	0	0.02704	2	0.02704	3			0.02704	0	0.02704	0	0.02704	0
0.02699	0	0.02699	1	0.02699	2	0.02699	0			0.02699	1	0.02699	0	0.02699	2
0.02694	0	0.02694	1	0.02694	0	0.02694	1			0.02694	1	0.02694	0	0.02694	0
0.02689	0	0.02689	0	0.02689	2	0.02689	1			0.02689	1	0.02689	0	0.02689	0
0.02684	2	0.02684	0	0.02684	2	0.02684	1			0.02684	0	0.02684	0	0.02684	1
0.02679	0	0.02679	0	0.02679	2	0.02679	0			0.02679	0	0.02679	0	0.02679	0
0.02674	1	0.02674	1	0.02674	2	0.02674	3			0.02674	1	0.02674	0	0.02674	0
0.0267	1	0.0267	1	0.0267	5	0.0267	1			0.0267	0	0.0267	0	0.0267	0
0.02665	1	0.02665	0	0.02665	5	0.02665	2			0.02665	2	0.02665	0	0.02665	0
0.0266	0	0.0266	2	0.0266	3	0.0266	2			0.0266	0	0.0266	0	0.0266	0
0.02655	0	0.02655	0	0.02655	0	0.02655	2			0.02655	0	0.02655	0	0.02655	0
0.02651	0	0.02651	3	0.02651	0	0.02651	1			0.02651	0	0.02651	0	0.02651	0
0.02646	0	0.02646	1	0.02646	0	0.02646	2			0.02646	0	0.02646	1	0.02646	0
0.02641	2	0.02641	0	0.02641	2	0.02641	1			0.02641	0	0.02641	0	0.02641	0
0.02636	0	0.02636	2	0.02636	5	0.02636	0			0.02636	0	0.02636	0	0.02636	1
0.02632	0	0.02632	0	0.02632	0	0.02632	0			0.02632	0	0.02632	2	0.02632	0
0.02627	0	0.02627	0	0.02627	2	0.02627	0			0.02627	1	0.02627	0	0.02627	0
0.02622	1	0.02622	0	0.02622	0	0.02622	2			0.02622	0	0.02622	0	0.02622	0
0.02618	0	0.02618	1	0.02618	1	0.02618	3			0.02618	3	0.02618	1	0.02618	1
0.02613	0	0.02613	1	0.02613	0	0.02613	0			0.02613	0	0.02613	0	0.02613	1
0.02608	1	0.02608	1	0.02608	0	0.02608	2			0.02608	0	0.02608	0	0.02608	0
0.02604	1	0.02604	2	0.02604	2	0.02604	0			0.02604	0	0.02604	0	0.02604	1
0.02599	1	0.02599	1	0.02599	1	0.02599	1			0.02599	1	0.02599	0	0.02599	0
0.02595	1	0.02595	0	0.02595	1	0.02595	2			0.02595	1	0.02595	0	0.02595	1
0.0259	2	0.0259	2	0.0259	3	0.0259	1			0.0259	0	0.0259	0	0.0259	0
0.02586	0	0.02586	3	0.02586	1	0.02586	4			0.02586	1	0.02586	0	0.02586	0
0.02581	0	0.02581	0	0.02581	1	0.02581	0			0.02581	0	0.02581	0	0.02581	0
0.02577	1	0.02577	1	0.02577	0	0.02577	0			0.02577	0	0.02577	0	0.02577	0
0.02572	0	0.02572	0	0.02572	2	0.02572	1			0.02572	0	0.02572	0	0.02572	0
0.02567	2	0.02567	0	0.02567	1	0.02567	2			0.02567	0	0.02567	0	0.02567	2
0.02563	1	0.02563	0	0.02563	0	0.02563	1			0.02563	0	0.02563	0	0.02563	0
0.02559	1	0.02559	1	0.02559	2	0.02559	0			0.02559	0	0.02559	2	0.02559	0
0.02554	2	0.02554	1	0.02554	0	0.02554	0			0.02554	0	0.02554	1	0.02554	1
0.0255	1	0.0255	3	0.0255	1	0.0255	2			0.0255	1	0.0255	0	0.0255	1
0.02545	0	0.02545	0	0.02545	1	0.02545	1			0.02545	1	0.02545	1	0.02545	0
0.02541	0	0.02541	0	0.02541	1	0.02541	2			0.02541	1	0.02541	0	0.02541	1
0.02536	0	0.02536	2	0.02536	0	0.02536	0			0.02536	1	0.02536	0	0.02536	0
0.02532	1	0.02532	0	0.02532	2	0.02532	0			0.02532	0	0.02532	0	0.02532	0
0.02528	0	0.02528	0	0.02528	0	0.02528	3			0.02528	0	0.02528	0	0.02528	0
0.02523	0	0.02523	0	0.02523	0	0.02523	0			0.02523	1	0.02523	0	0.02523	0
0.02519	2	0.02519	2	0.02519	1	0.02519	1			0.02519	2	0.02519	0	0.02519	0
0.02515	0	0.02515	2	0.02515	2	0.02515	2			0.02515	1	0.02515	0	0.02515	0
0.0251	0	0.0251	2	0.0251	2	0.0251	4			0.0251	1	0.0251	0	0.0251	0
0.02506	1	0.02506	2	0.02506	1	0.02506	1			0.02506	1	0.02506	0	0.02506	0
0.02502	1	0.02502	0	0.02502	0	0.02502	3			0.02502	1	0.02502	0	0.02502	0
0.02497	0	0.02497	0	0.02497	0	0.02497	0			0.02497	0	0.02497	0	0.02497	1
0.02493	0	0.02493	2	0.02493	0	0.02493	2			0.02493	1	0.02493	0	0.02493	0
0.02489	1	0.02489	2	0.02489	2	0.02489	0			0.02489	1	0.02489	0	0.02489	0
0.02485	0	0.02485	2	0.02485	1	0.02485	2			0.02485	0	0.02485	0	0.02485	0
0.0248	3	0.0248	0	0.0248	2	0.0248	0			0.0248	0	0.0248	0	0.0248	1
0.02476	0	0.02476	1	0.02476	0	0.02476	3			0.02476	0	0.02476	0	0.02476	1
0.02472	0	0.02472	4	0.02472	0	0.02472	2			0.02472	0	0.02472	0	0.02472	1
0.02468	1	0.02468	1	0.02468	1	0.02468	3			0.02468	0	0.02468	1	0.02468	0
0.02463	0	0.02463	2	0.02463	1	0.02463	1			0.02463	1	0.02463	0	0.02463	0
0.02459	1	0.02459	0	0.02459	0	0.02459	1			0.02459	0	0.02459	0	0.02459	0
0.02455	1	0.02455	1	0.02455	0	0.02455	0			0.02455	0	0.02455	0	0.02455	1
0.02451	1	0.02451	1	0.02451	0	0.02451	1			0.02451	0	0.02451	1	0.02451	0
0.02447	0	0.02447	1	0.02447	2	0.02447	1			0.02447	0	0.02447	2	0.02447	0
0.02443	0	0.02443	1	0.02443	2	0.02443	1			0.02443	0	0.02443	0	0.02443	0
0.02439	3	0.02439	1	0.02439	1	0.02439	0			0.02439	0	0.02439	0	0.02439	0
0.02435	0	0.02435	3	0.02435	1	0.02435	1			0.02435	0	0.02435	0	0.02435	0
0.02431	1	0.02431	1	0.02431	2	0.02431	4			0.02431	1	0.02431	0	0.02431	0
0.02427	0	0.02427	1	0.02427	1	0.02427	2			0.02427	1	0.02427	0	0.02427	0
0.02422	1	0.02422	0	0.02422	1	0.02422	1			0.02422	0	0.02422	0	0.02422	0
0.02418	0	0.02418	0	0.02418	0	0.02418	0			0.02418	3	0.02418	0	0.02418	0
0.02414	0	0.02414	1	0.02414	1	0.02414	0			0.02414	0	0.02414	0	0.02414	0
0.0241	0	0.0241	2	0.0241	1	0.0241	0			0.0241	0	0.0241	0	0.0241	0
0.02406	0	0.02406	1	0.02406	0	0.02406	3			0.02406	0	0.02406	1	0.02406	0
0.02402	1	0.02402	1	0.02402	1	0.02402	0			0.02402	1	0.02402	0	0.02402	0
0.02398	0	0.02398	0	0.02398	2	0.02398	0			0.02398	0	0.02398	1	0.02398	0
0.02395	0	0.02395	0	0.02395	2	0.02395	0			0.02395	0	0.02395	1	0.02395	0
0.02391	1	0.02391	0	0.02391	3	0.02391	2			0.02391	0	0.02391	0	0.02391	0
0.02387	0	0.02387	1	0.02387	0	0.02387	1			0.02387	0	0.02387	0	0.02387	0
0.02383	1	0.02383	1	0.02383	2	0.02383	1			0.02383	1	0.02383	0	0.02383	0
0.02379	0	0.02379	0	0.02379	1	0.02379	1			0.02379	0	0.02379	0	0.02379	1
0.02375	0	0.02375	1	0.02375	0	0.02375	0			0.02375	0	0.02375	0	0.02375	0
0.02371	0	0.02371	0	0.02371	0	0.02371	2			0.02371	0	0.02371	0	0.02371	1
0.02367	0	0.02367	0	0.02367	1	0.02367	1			0.02367	1	0.02367	0	0.02367	1
0.02363	2	0.02363	2	0.02363	0	0.02363	0			0.02363	2	0.02363	0	0.02363	1
0.0236	0	0.0236	3	0.0236	0	0.0236	1			0.0236	1	0.0236	0	0.0236	0
0.02356	0	0.02356	2	0.02356	3	0.02356	2			0.02356	0	0.02356	0	0.02356	0
0.02352	0	0.02352	0	0.02352	0	0.02352	2			0.02352	0	0.02352	0	0.02352	0
0.02348	2	0.02348	2	0.02348	0	0.02348	0			0.02348	2	0.02348	0	0.02348	1
0.02344	1	0.02344	0	0.02344	1	0.02344	2			0.02344	1	0.02344	0	0.02344	0
0.02341	0	0.02341	2	0.02341	0	0.02341	1			0.02341	0	0.02341	0	0.02341	0
0.02337	1	0.02337	0	0.02337	1	0.02337	2			0.02337	0	0.02337	0	0.02337	0
0.02333	0	0.02333	1	0.02333	1	0.02333	0			0.02333	0	0.02333	0	0.02333	1
0.02329	2	0.02329	1	0.02329	1	0.02329	0			0.02329	0	0.02329	0	0.02329	1
0.02326	1	0.02326	1	0.02326	0	0.02326	0			0.02326	1	0.02326	1	0.02326	0
0.02322	0	0.02322	0	0.02322	1	0.02322	3			0.02322	1	0.02322	0	0.02322	0
0.02318	1	0.02318	0	0.02318	1	0.02318	2			0.02318	0	0.02318	1	0.02318	0
0.02315	2	0.02315	0	0.02315	1	0.02315	3			0.02315	2	0.02315	1	0.02315	0
0.02311	1	0.02311	0	0.02311	0	0.02311	1			0.02311	2	0.02311	0	0.02311	0
0.02307	0	0.02307	1	0.02307	0	0.02307	2			0.02307	0	0.02307	0	0.02307	2
0.02304	1	0.02304	0	0.02304	3	0.02304	5			0.02304	2	0.02304	0	0.02304	0
0.023	1	0.023	2	0.023	1	0.023	2			0.023	1	0.023	0	0.023	0
0.02297	0	0.02297	0	0.02297	2	0.02297	1			0.02297	1	0.02297	0	0.02297	1
0.02293	1	0.02293	1	0.02293	3	0.02293	1			0.02293	1	0.02293	1	0.02293	0
0.02289	1	0.02289	0	0.02289	0	0.02289	2			0.02289	2	0.02289	0	0.02289	0
0.02286	0	0.02286	1	0.02286	2	0.02286	1			0.02286	1	0.02286	0	0.02286	0
0.02282	0	0.02282	1	0.02282	1	0.02282	0			0.02282	1	0.02282	0	0.02282	1
0.02279	1	0.02279	0	0.02279	0	0.02279	2			0.02279	0	0.02279	0	0.02279	0
0.02275	1	0.02275	0	0.02275	0	0.02275	0			0.02275	0	0.02275	0	0.02275	0
0.02272	1	0.02272	2	0.02272	3	0.02272	2			0.02272	0	0.02272	0	0.02272	0
0.02268	1	0.02268	0	0.02268	2	0.02268	2			0.02268	1	0.02268	0	0.02268	1
0.02265	1	0.02265	4	0.02265	3	0.02265	2			0.02265	1	0.02265	0	0.02265	0
0.02261	1	0.02261	1	0.02261	2	0.02261	1			0.02261	0	0.02261	0	0.02261	0
0.02258	1	0.02258	0	0.02258	1	0.02258	1			0.02258	1	0.02258	0	0.02258	0
0.02255	0	0.02255	1	0.02255	2	0.02255	2			0.02255	1	0.02255	0	0.02255	0
0.02251	0	0.02251	0	0.02251	0	0.02251	1			0.02251	0	0.02251	1	0.02251	1
0.02248	0	0.02248	0	0.02248	3	0.02248	0			0.02248	0	0.02248	0	0.02248	1
0.02244	0	0.02244	0	0.02244	0	0.02244	0			0.02244	0	0.02244	0	0.02244	0
0.02241	1	0.02241	0	0.02241	2	0.02241	1			0.02241	0	0.02241	0	0.02241	0
0.02238	0	0.02238	2	0.02238	1	0.02238	0			0.02238	0	0.02238	0	0.02238	0
0.02234	2	0.02234	2	0.02234	0	0.02234	0			0.02234	1	0.02234	0	0.02234	0
0.02231	0	0.02231	1	0.02231	1	0.02231	0			0.02231	0	0.02231	0	0.02231	0
0.02228	0	0.02228	1	0.02228	2	0.02228	4			0.02228	0	0.02228	1	0.02228	1
0.02224	1	0.02224	0	0.02224	0	0.02224	4			0.02224	2	0.02224	0	0.02224	0
0.02221	1	0.02221	0	0.02221	0	0.02221	0			0.02221	0	0.02221	1	0.02221	0
0.02218	0	0.02218	0	0.02218	1	0.02218	0			0.02218	0	0.02218	0	0.02218	0
0.02214	0	0.02214	0	0.02214	1	0.02214	2			0.02214	0	0.02214	0	0.02214	0
0.02211	0	0.02211	1	0.02211	3	0.02211	2			0.02211	1	0.02211	0	0.02211	0
0.02208	0	0.02208	0	0.02208	1	0.02208	1			0.02208	0	0.02208	1	0.02208	0
0.02205	0	0.02205	1	0.02205	2	0.02205	2			0.02205	1	0.02205	2	0.02205	0
0.02201	3	0.02201	1	0.02201	1	0.02201	1			0.02201	0	0.02201	0	0.02201	1
0.02198	1	0.02198	1	0.02198	2	0.02198	3			0.02198	1	0.02198	1	0.02198	1
0.02195	0	0.02195	2	0.02195	1	0.02195	1			0.02195	1	0.02195	0	0.02195	0
0.02192	0	0.02192	0	0.02192	0	0.02192	2			0.02192	0	0.02192	0	0.02192	1
0.02189	0	0.02189	0	0.02189	1	0.02189	0			0.02189	0	0.02189	0	0.02189	1
0.02186	1	0.02186	0	0.02186	1	0.02186	1			0.02186	0	0.02186	0	0.02186	0
0.02182	1	0.02182	0	0.02182	0	0.02182	0			0.02182	1	0.02182	0	0.02182	0
0.02179	0	0.02179	1	0.02179	0	0.02179	4			0.02179	0	0.02179	0	0.02179	0
0.02176	0	0.02176	1	0.02176	0	0.02176	1			0.02176	0	0.02176	0	0.02176	2
0.02173	0	0.02173	2	0.02173	0	0.02173	3			0.02173	0	0.02173	0	0.02173	0
0.0217	0	0.0217	1	0.0217	1	0.0217	3			0.0217	0	0.0217	1	0.0217	0
0.02167	0	0.02167	0	0.02167	1	0.02167	3			0.02167	1	0.02167	0	0.02167	0
0.02164	1	0.02164	1	0.02164	2	0.02164	2			0.02164	0	0.02164	0	0.02164	1
0.02161	0	0.02161	0	0.02161	1	0.02161	1			0.02161	0	0.02161	0	0.02161	0
0.02158	1	0.02158	0	0.02158	0	0.02158	3			0.02158	1	0.02158	0	0.02158	1
0.02155	0	0.02155	1	0.02155	0	0.02155	1			0.02155	0	0.02155	0	0.02155	1
0.02152	0	0.02152	0	0.02152	1	0.02152	3			0.02152	0	0.02152	0	0.02152	0
0.02149	1	0.02149	0	0.02149	1	0.02149	3			0.02149	1	0.02149	0	0.02149	0
0.02146	4	0.02146	0	0.02146	4	0.02146	3			0.02146	0	0.02146	0	0.02146	0
0.02143	0	0.02143	1	0.02143	0	0.02143	2			0.02143	2	0.02143	1	0.02143	0
0.0214	1	0.0214	1	0.0214	1	0.0214	1			0.0214	0	0.0214	0	0.0214	0
0.02137	1	0.02137	2	0.02137	3	0.02137	2			0.02137	0	0.02137	0	0.02137	0
0.02134	1	0.02134	0	0.02134	1	0.02134	1			0.02134	0	0.02134	0	0.02134	0
0.02131	1	0.02131	1	0.02131	2	0.02131	2			0.02131	1	0.02131	0	0.02131	1
0.02128	1	0.02128	1	0.02128	0	0.02128	3			0.02128	1	0.02128	0	0.02128	0
0.02125	0	0.02125	5	0.02125	1	0.02125	0			0.02125	1	0.02125	2	0.02125	0
0.02122	1	0.02122	0	0.02122	0	0.02122	2			0.02122	0	0.02122	2	0.02122	0
0.0212	0	0.0212	0	0.0212	0	0.0212	3			0.0212	1	0.0212	0	0.0212	1
0.02117	1	0.02117	1	0.02117	0	0.02117	0			0.02117	0	0.02117	1	0.02117	0
0.02114	0	0.02114	2	0.02114	0	0.02114	1			0.02114	1	0.02114	1	0.02114	0
0.02111	0	0.02111	0	0.02111	1	0.02111	0			0.02111	0	0.02111	1	0.02111	0
0.02108	3	0.02108	2	0.02108	1	0.02108	0			0.02108	1	0.02108	0	0.02108	0
0.02106	0	0.02106	0	0.02106	1	0.02106	2			0.02106	0	0.02106	0	0.02106	0
0.02103	0	0.02103	1	0.02103	0	0.02103	1			0.02103	0	0.02103	0	0.02103	0
0.021	0	0.021	0	0.021	1	0.021	1			0.021	0	0.021	0	0.021	0
0.02097	1	0.02097	1	0.02097	1	0.02097	0			0.02097	2	0.02097	0	0.02097	0
0.02095	1	0.02095	4	0.02095	0	0.02095	0			0.02095	0	0.02095	0	0.02095	0
0.02092	0	0.02092	1	0.02092	0	0.02092	2			0.02092	0	0.02092	0	0.02092	0
0.02089	1	0.02089	0	0.02089	0	0.02089	2			0.02089	0	0.02089	0	0.02089	0
0.02086	0	0.02086	1	0.02086	1	0.02086	3			0.02086	0	0.02086	0	0.02086	1
0.02084	0	0.02084	1	0.02084	2	0.02084	0			0.02084	1	0.02084	0	0.02084	0
0.02081	0	0.02081	3	0.02081	1	0.02081	1			0.02081	0	0.02081	0	0.02081	0
0.02078	0	0.02078	1	0.02078	1	0.02078	1			0.02078	2	0.02078	0	0.02078	0
0.02076	0	0.02076	0	0.02076	0	0.02076	0			0.02076	0	0.02076	0	0.02076	1
0.02073	0	0.02073	4	0.02073	1	0.02073	1			0.02073	1	0.02073	0	0.02073	0
0.02071	0	0.02071	0	0.02071	1	0.02071	1			0.02071	1	0.02071	0	0.02071	0
0.02068	0	0.02068	1	0.02068	4	0.02068	0			0.02068	1	0.02068	0	0.02068	2
0.02065	1	0.02065	2	0.02065	1	0.02065	1			0.02065	3	0.02065	0	0.02065	0
0.02063	0	0.02063	1	0.02063	0	0.02063	0			0.02063	0	0.02063	0	0.02063	0
0.0206	0	0.0206	2	0.0206	1	0.0206	0			0.0206	2	0.0206	0	0.0206	0
0.02058	0	0.02058	3	0.02058	0	0.02058	2			0.02058	1	0.02058	0	0.02058	0
0.02055	1	0.02055	3	0.02055	1	0.02055	3			0.02055	0	0.02055	0	0.02055	1
0.02053	1	0.02053	0	0.02053	0	0.02053	1			0.02053	1	0.02053	0	0.02053	1
0.0205	0	0.0205	1	0.0205	1	0.0205	1			0.0205	1	0.0205	0	0.0205	0
0.02048	2	0.02048	0	0.02048	0	0.02048	3			0.02048	1	0.02048	1	0.02048	1
0.02045	0	0.02045	1	0.02045	1	0.02045	0			0.02045	0	0.02045	0	0.02045	0
0.02043	1	0.02043	1	0.02043	1	0.02043	2			0.02043	1	0.02043	0	0.02043	0
0.0204	0	0.0204	0	0.0204	3	0.0204	2			0.0204	1	0.0204	0	0.0204	0
0.02038	0	0.02038	0	0.02038	2	0.02038	0			0.02038	1	0.02038	0	0.02038	0
0.02035	1	0.02035	1	0.02035	2	0.02035	0			0.02035	0	0.02035	0	0.02035	0
0.02033	1	0.02033	1	0.02033	0	0.02033	0			0.02033	0	0.02033	0	0.02033	0
0.02031	0	0.02031	1	0.02031	2	0.02031	1			0.02031	1	0.02031	0	0.02031	0
0.02028	3	0.02028	1	0.02028	2	0.02028	1			0.02028	1	0.02028	0	0.02028	0
0.02026	1	0.02026	1	0.02026	1	0.02026	0			0.02026	0	0.02026	0	0.02026	1
0.02024	1	0.02024	2	0.02024	0	0.02024	1			0.02024	1	0.02024	0	0.02024	0
0.02021	0	0.02021	0	0.02021	2	0.02021	2			0.02021	0	0.02021	0	0.02021	0
0.02019	1	0.02019	0	0.02019	1	0.02019	2			0.02019	1	0.02019	0	0.02019	0
0.02017	0	0.02017	4	0.02017	3	0.02017	2			0.02017	2	0.02017	0	0.02017	0
0.02014	1	0.02014	1	0.02014	0	0.02014	3			0.02014	1	0.02014	0	0.02014	0
0.02012	2	0.02012	2	0.02012	2	0.02012	4			0.02012	0	0.02012	0	0.02012	0
0.0201	0	0.0201	0	0.0201	1	0.0201	2			0.0201	0	0.0201	0	0.0201	0
0.02007	0	0.02007	1	0.02007	1	0.02007	0			0.02007	0	0.02007	0	0.02007	0
0.02005	0	0.02005	1	0.02005	1	0.02005	0			0.02005	0	0.02005	0	0.02005	0
0.02003	0	0.02003	2	0.02003	0	0.02003	1			0.02003	0	0.02003	0	0.02003	0
0.02001	0	0.02001	1	0.02001	3	0.02001	2			0.02001	0	0.02001	0	0.02001	0
0.01999	0	0.01999	1	0.01999	1	0.01999	4			0.01999	0	0.01999	0	0.01999	1
0.01996	3	0.01996	0	0.01996	0	0.01996	1			0.01996	0	0.01996	0	0.01996	0
0.01994	0	0.01994	0	0.01994	2	0.01994	0			0.01994	1	0.01994	0	0.01994	0
0.01992	1	0.01992	1	0.01992	1	0.01992	2			0.01992	0	0.01992	0	0.01992	0
0.0199	0	0.0199	2	0.0199	1	0.0199	0			0.0199	0	0.0199	0	0.0199	0
0.01988	0	0.01988	1	0.01988	1	0.01988	0			0.01988	1	0.01988	0	0.01988	2
0.01986	0	0.01986	1	0.01986	1	0.01986	1			0.01986	0	0.01986	1	0.01986	0
0.01983	0	0.01983	0	0.01983	1	0.01983	1			0.01983	0	0.01983	0	0.01983	0
0.01981	0	0.01981	2	0.01981	0	0.01981	2			0.01981	2	0.01981	0	0.01981	0
0.01979	0	0.01979	1	0.01979	2	0.01979	0			0.01979	0	0.01979	0	0.01979	1
0.01977	1	0.01977	0	0.01977	1	0.01977	2			0.01977	0	0.01977	0	0.01977	0
0.01975	0	0.01975	1	0.01975	3	0.01975	0			0.01975	0	0.01975	0	0.01975	0
0.01973	0	0.01973	1	0.01973	2	0.01973	3			0.01973	0	0.01973	0	0.01973	0
0.01971	1	0.01971	1	0.01971	1	0.01971	1			0.01971	0	0.01971	1	0.01971	0
0.01969	2	0.01969	2	0.01969	0	0.01969	1			0.01969	0	0.01969	1	0.01969	1
0.01967	0	0.01967	1	0.01967	1	0.01967	0			0.01967	0	0.01967	0	0.01967	1
0.01965	1	0.01965	2	0.01965	2	0.01965	0			0.01965	1	0.01965	1	0.01965	1
0.01963	0	0.01963	1	0.01963	3	0.01963	1			0.01963	0	0.01963	0	0.01963	0
0.01961	0	0.01961	1	0.01961	0	0.01961	0			0.01961	1	0.01961	0	0.01961	2
0.01959	1	0.01959	3	0.01959	2	0.01959	1			0.01959	2	0.01959	0	0.01959	0
0.01957	0	0.01957	2	0.01957	1	0.01957	2			0.01957	0	0.01957	0	0.01957	0
0.01955	1	0.01955	2	0.01955	0	0.01955	0			0.01955	0	0.01955	0	0.01955	0
0.01953	0	0.01953	0	0.01953	3	0.01953	1			0.01953	2	0.01953	1	0.01953	1
0.01952	0	0.01952	0	0.01952	0	0.01952	2			0.01952	1	0.01952	0	0.01952	1
0.0195	1	0.0195	1	0.0195	0	0.0195	1			0.0195	0	0.0195	0	0.0195	1
0.01948	0	0.01948	0	0.01948	0	0.01948	1			0.01948	1	0.01948	1	0.01948	0
0.01946	0	0.01946	1	0.01946	1	0.01946	1			0.01946	1	0.01946	0	0.01946	1
0.01944	0	0.01944	1	0.01944	1	0.01944	3			0.01944	1	0.01944	0	0.01944	0
0.01942	0	0.01942	0	0.01942	0	0.01942	0			0.01942	1	0.01942	0	0.01942	1
0.0194	1	0.0194	1	0.0194	2	0.0194	1			0.0194	0	0.0194	0	0.0194	0
0.01939	0	0.01939	0	0.01939	1	0.01939	2			0.01939	0	0.01939	0	0.01939	0
0.01937	1	0.01937	0	0.01937	2	0.01937	1			0.01937	0	0.01937	0	0.01937	1
0.01935	0	0.01935	1	0.01935	0	0.01935	0			0.01935	0	0.01935	0	0.01935	0
0.01933	0	0.01933	1	0.01933	1	0.01933	0			0.01933	0	0.01933	0	0.01933	0
0.01932	0	0.01932	1	0.01932	0	0.01932	0			0.01932	1	0.01932	0	0.01932	0
0.0193	1	0.0193	0	0.0193	0	0.0193	1			0.0193	1	0.0193	1	0.0193	0
0.01928	1	0.01928	1	0.01928	0	0.01928	0			0.01928	1	0.01928	0	0.01928	0
0.01926	0	0.01926	1	0.01926	1	0.01926	2			0.01926	0	0.01926	0	0.01926	0
0.01925	1	0.01925	1	0.01925	0	0.01925	1			0.01925	0	0.01925	0	0.01925	1
0.01923	0	0.01923	2	0.01923	1	0.01923	1			0.01923	0	0.01923	1	0.01923	0
0.01921	0	0.01921	0	0.01921	1	0.01921	0			0.01921	0	0.01921	0	0.01921	0
0.0192	1	0.0192	3	0.0192	1	0.0192	2			0.0192	0	0.0192	0	0.0192	0
0.01918	1	0.01918	2	0.01918	2	0.01918	1			0.01918	0	0.01918	0	0.01918	0
0.01916	0	0.01916	3	0.01916	2	0.01916	2			0.01916	2	0.01916	0	0.01916	0
0.01915	0	0.01915	1	0.01915	1	0.01915	3			0.01915	0	0.01915	0	0.01915	0
0.01913	1	0.01913	0	0.01913	0	0.01913	1			0.01913	0	0.01913	0	0.01913	0
0.01912	0	0.01912	0	0.01912	0	0.01912	1			0.01912	0	0.01912	0	0.01912	0
0.0191	0	0.0191	0	0.0191	1	0.0191	2			0.0191	2	0.0191	0	0.0191	1
0.01909	1	0.01909	0	0.01909	2	0.01909	3			0.01909	1	0.01909	0	0.01909	1
0.01907	1	0.01907	0	0.01907	1	0.01907	0			0.01907	2	0.01907	0	0.01907	1
0.01905	0	0.01905	0	0.01905	1	0.01905	0			0.01905	1	0.01905	0	0.01905	0
0.01904	0	0.01904	3	0.01904	2	0.01904	1			0.01904	1	0.01904	0	0.01904	0
0.01902	0	0.01902	0	0.01902	0	0.01902	1			0.01902	1	0.01902	0	0.01902	0
0.01901	0	0.01901	2	0.01901	0	0.01901	2			0.01901	0	0.01901	1	0.01901	0
0.01899	0	0.01899	0	0.01899	2	0.01899	1			0.01899	2	0.01899	0	0.01899	0
0.01898	0	0.01898	2	0.01898	4	0.01898	1			0.01898	0	0.01898	0	0.01898	2
0.01897	0	0.01897	1	0.01897	1	0.01897	0			0.01897	2	0.01897	0	0.01897	0
0.01895	1	0.01895	0	0.01895	0	0.01895	0			0.01895	1	0.01895	0	0.01895	1
0.01894	1	0.01894	0	0.01894	1	0.01894	1			0.01894	0	0.01894	1	0.01894	0
0.01892	2	0.01892	0	0.01892	0	0.01892	2			0.01892	0	0.01892	1	0.01892	0
0.01891	1	0.01891	0	0.01891	3	0.01891	1			0.01891	0	0.01891	0	0.01891	0
0.0189	1	0.0189	1	0.0189	1	0.0189	0			0.0189	0	0.0189	0	0.0189	0
0.01888	0	0.01888	1	0.01888	2	0.01888	1			0.01888	0	0.01888	1	0.01888	0
0.01887	0	0.01887	1	0.01887	0	0.01887	0			0.01887	0	0.01887	0	0.01887	0
0.01885	1	0.01885	1	0.01885	0	0.01885	0			0.01885	0	0.01885	0	0.01885	0
0.01884	0	0.01884	0	0.01884	1	0.01884	2			0.01884	1	0.01884	0	0.01884	0
0.01883	0	0.01883	1	0.01883	0	0.01883	0			0.01883	0	0.01883	0	0.01883	1
0.01882	3	0.01882	1	0.01882	2	0.01882	3			0.01882	0	0.01882	0	0.01882	1
0.0188	0	0.0188	0	0.0188	2	0.0188	0			0.0188	0	0.0188	0	0.0188	0
0.01879	0	0.01879	0	0.01879	0	0.01879	0			0.01879	0	0.01879	0	0.01879	0
0.01878	1	0.01878	1	0.01878	0	0.01878	1			0.01878	2	0.01878	0	0.01878	0
0.01876	0	0.01876	2	0.01876	1	0.01876	1			0.01876	0	0.01876	0	0.01876	0
0.01875	1	0.01875	1	0.01875	0	0.01875	1			0.01875	1	0.01875	0	0.01875	2
0.01874	1	0.01874	1	0.01874	1	0.01874	2			0.01874	1	0.01874	0	0.01874	0
0.01873	0	0.01873	2	0.01873	0	0.01873	0			0.01873	0	0.01873	0	0.01873	1
0.01872	3	0.01872	0	0.01872	0	0.01872	0			0.01872	0	0.01872	0	0.01872	0
0.0187	0	0.0187	0	0.0187	1	0.0187	0			0.0187	1	0.0187	0	0.0187	0
0.01869	0	0.01869	1	0.01869	0	0.01869	0			0.01869	0	0.01869	0	0.01869	0
0.01868	1	0.01868	0	0.01868	0	0.01868	2			0.01868	2	0.01868	0	0.01868	0
0.01867	0	0.01867	1	0.01867	1	0.01867	0			0.01867	0	0.01867	0	0.01867	0
0.01866	0	0.01866	0	0.01866	0	0.01866	0			0.01866	0	0.01866	0	0.01866	0
0.01865	1	0.01865	0	0.01865	0	0.01865	2			0.01865	2	0.01865	0	0.01865	1
0.01864	0	0.01864	1	0.01864	0	0.01864	1			0.01864	0	0.01864	0	0.01864	0
0.01863	1	0.01863	0	0.01863	0	0.01863	1			0.01863	5	0.01863	0	0.01863	0
0.01861	2	0.01861	1	0.01861	0	0.01861	0			0.01861	1	0.01861	0	0.01861	1
0.0186	0	0.0186	1	0.0186	0	0.0186	0			0.0186	1	0.0186	0	0.0186	0
0.01859	0	0.01859	0	0.01859	2	0.01859	1			0.01859	1	0.01859	0	0.01859	0
0.01858	1	0.01858	1	0.01858	0	0.01858	3			0.01858	2	0.01858	1	0.01858	1
0.01857	0	0.01857	2	0.01857	0	0.01857	2			0.01857	1	0.01857	0	0.01857	0
0.01856	0	0.01856	0	0.01856	4	0.01856	2			0.01856	0	0.01856	0	0.01856	0
0.01855	1	0.01855	0	0.01855	1	0.01855	0			0.01855	0	0.01855	0	0.01855	0
0.01854	0	0.01854	1	0.01854	3	0.01854	3			0.01854	1	0.01854	0	0.01854	0
0.01853	1	0.01853	1	0.01853	0	0.01853	2			0.01853	1	0.01853	0	0.01853	0
0.01852	0	0.01852	0	0.01852	0	0.01852	0			0.01852	0	0.01852	0	0.01852	1
0.01852	0	0.01852	0	0.01852	1	0.01852	0			0.01852	1	0.01852	0	0.01852	1
0.01851	0	0.01851	0	0.01851	2	0.01851	0			0.01851	0	0.01851	0	0.01851	0
0.0185	2	0.0185	2	0.0185	0	0.0185	2			0.0185	0	0.0185	0	0.0185	0
0.01849	0	0.01849	0	0.01849	0	0.01849	2			0.01849	2	0.01849	0	0.01849	0
0.01848	0	0.01848	0	0.01848	0	0.01848	2			0.01848	3	0.01848	0	0.01848	0
0.01847	1	0.01847	0	0.01847	0	0.01847	2			0.01847	1	0.01847	0	0.01847	0
0.01846	1	0.01846	1	0.01846	0	0.01846	0			0.01846	0	0.01846	0	0.01846	0
0.01845	0	0.01845	3	0.01845	0	0.01845	2			0.01845	0	0.01845	0	0.01845	0
0.01845	2	0.01845	0	0.01845	0	0.01845	1			0.01845	1	0.01845	0	0.01845	0
0.01844	2	0.01844	0	0.01844	2	0.01844	2			0.01844	1	0.01844	0	0.01844	0
0.01843	1	0.01843	1	0.01843	0	0.01843	1			0.01843	0	0.01843	0	0.01843	0
0.01842	2	0.01842	1	0.01842	1	0.01842	2			0.01842	2	0.01842	0	0.01842	0
0.01841	2	0.01841	0	0.01841	0	0.01841	5			0.01841	1	0.01841	1	0.01841	0
0.01841	1	0.01841	1	0.01841	1	0.01841	2			0.01841	0	0.01841	0	0.01841	0
0.0184	0	0.0184	3	0.0184	2	0.0184	4			0.0184	1	0.0184	0	0.0184	1
0.01839	0	0.01839	2	0.01839	1	0.01839	0			0.01839	0	0.01839	0	0.01839	1
0.01838	0	0.01838	0	0.01838	2	0.01838	0			0.01838	0	0.01838	0	0.01838	0
0.01838	1	0.01838	1	0.01838	2	0.01838	2			0.01838	0	0.01838	0	0.01838	0
0.01837	1	0.01837	1	0.01837	1	0.01837	2			0.01837	0	0.01837	0	0.01837	0
0.01836	2	0.01836	1	0.01836	1	0.01836	3			0.01836	1	0.01836	0	0.01836	0
0.01836	2	0.01836	1	0.01836	1	0.01836	1			0.01836	1	0.01836	1	0.01836	0
0.01835	1	0.01835	0	0.01835	1	0.01835	1			0.01835	0	0.01835	0	0.01835	0
0.01834	0	0.01834	1	0.01834	0	0.01834	2			0.01834	0	0.01834	0	0.01834	0
0.01834	0	0.01834	0	0.01834	0	0.01834	2			0.01834	1	0.01834	0	0.01834	0
0.01833	1	0.01833	0	0.01833	1	0.01833	1			0.01833	1	0.01833	1	0.01833	0
0.01833	1	0.01833	0	0.01833	0	0.01833	0			0.01833	0	0.01833	0	0.01833	0
0.01832	0	0.01832	1	0.01832	0	0.01832	2			0.01832	0	0.01832	0	0.01832	0
0.01831	0	0.01831	0	0.01831	2	0.01831	1			0.01831	1	0.01831	0	0.01831	0
0.01831	1	0.01831	1	0.01831	2	0.01831	2			0.01831	1	0.01831	1	0.01831	1
0.0183	0	0.0183	1	0.0183	2	0.0183	1			0.0183	1	0.0183	0	0.0183	0
0.0183	1	0.0183	1	0.0183	0	0.0183	2			0.0183	1	0.0183	0	0.0183	1
0.01829	0	0.01829	2	0.01829	0	0.01829	4			0.01829	1	0.01829	1	0.01829	1
0.01829	1	0.01829	2	0.01829	2	0.01829	7			0.01829	0	0.01829	0	0.01829	0
0.01828	0	0.01828	0	0.01828	1	0.01828	3			0.01828	1	0.01828	0	0.01828	1
0.01828	0	0.01828	0	0.01828	0	0.01828	1			0.01828	0	0.01828	0	0.01828	0
0.01827	0	0.01827	0	0.01827	0	0.01827	0			0.01827	1	0.01827	0	0.01827	1
0.01827	963	0.01827	1786	0.01827	1473	0.01827	1225			0.01827	322	0.01827	52	0.01827	78
0.01826	126639	0.01826	156238	0.01826	144517	0.01826	136015			0.01826	27026	0.01826	44840	0.01826	80373
0.01826	483418	0.01826	484709	0.01826	485597	0.01826	484049			0.01826	80748	0.01826	419116	0.01826	708443
0.01826	206993	0.01826	180590	0.01826	189880	0.01826	199029			0.01826	29554	0.01826	323452	0.01826	528383
0.01825	21862	0.01825	16782	0.01825	18469	0.01825	20005			0.01825	2659	0.01825	51579	0.01825	81866
0.01825	117	0.01825	60	0.01825	93	0.01825	74			0.01825	15	0.01825	957	0.01825	1412
0.01824	0	0.01824	0	0.01824	0	0.01824	1			0.01824	0	0.01824	0	0.01824	0
0.01824	0	0.01824	5	0.01824	2	0.01824	1			0.01824	0	0.01824	0	0.01824	0
0.01824	11471	0.01824	17072	0.01824	14654	0.01824	12744			0.01824	152	0.01824	14	0.01824	17
0.01823	278003	0.01823	314758	0.01823	299556	0.01823	287087			0.01823	20325	0.01823	27262	0.01823	48838
0.01823	436546	0.01823	413655	0.01823	423306	0.01823	431814			0.01823	79399	0.01823	364397	0.01823	618339
0.01823	107814	0.01823	90353	0.01823	97662	0.01823	103238			0.01823	36234	0.01823	372891	0.01823	612412
0.01823	6150	0.01823	4320	0.01823	4844	0.01823	5508			0.01823	4169	0.01823	72900	0.01823	117126
0.01822	8	0.01822	2	0.01822	4	0.01822	4			0.01822	45	0.01822	2531	0.01822	3824
0.01822	0	0.01822	1	0.01822	0	0.01822	0			0.01822	0	0.01822	1	0.01822	0
0.01822	0	0.01822	2	0.01822	1	0.01822	2			0.01822	0	0.01822	0	0.01822	0
0.01822	1	0.01822	3	0.01822	1	0.01822	1			0.01822	0	0.01822	0	0.01822	0
0.01821	0	0.01821	2	0.01821	3	0.01821	2			0.01821	9	0.01821	0	0.01821	1
0.01821	1	0.01821	3	0.01821	4	0.01821	1			0.01821	4009	0.01821	4564	0.01821	9128
0.01821	0	0.01821	0	0.01821	2	0.01821	0			0.01821	30686	0.01821	117594	0.01821	214729
0.01821	0	0.01821	1	0.01821	2	0.01821	0			0.01821	23794	0.01821	207233	0.01821	361257
0.01821	0	0.01821	0	0.01821	2	0.01821	1			0.01821	3797	0.01821	59709	0.01821	101637
0.0182	0	0.0182	0	0.0182	1	0.0182	4			0.0182	102	0.0182	3733	0.0182	6024
0.0182	0	0.0182	1	0.0182	1	0.0182	3			0.0182	0	0.0182	18	0.0182	19
0.0182	1	0.0182	1	0.0182	4	0.0182	0			0.0182	2	0.0182	1	0.0182	0
0.0182	1	0.0182	0	0.0182	1	0.0182	2			0.0182	1	0.0182	0	0.0182	1
0.0182	0	0.0182	1	0.0182	1	0.0182	2			0.0182	2	0.0182	0	0.0182	1
0.0182	1	0.0182	0	0.0182	3	0.0182	0			0.0182	1	0.0182	4	0.0182	9
0.0182	0	0.0182	2	0.0182	0	0.0182	1			0.0182	1	0.0182	4	0.0182	9
0.0182	1	0.0182	0	0.0182	2	0.0182	1			0.0182	0	0.0182	0	0.0182	1
0.0182	0	0.0182	0	0.0182	0	0.0182	2			0.0182	1	0.0182	0	0.0182	0
0.0182	1	0.0182	1	0.0182	1	0.0182	0			0.0182	1	0.0182	0	0.0182	0
0.0182	0	0.0182	0	0.0182	1	0.0182	1			0.0182	0	0.0182	0	0.0182	0
0.0182	0	0.0182	1	0.0182	0	0.0182	1			0.0182	3	0.0182	1	0.0182	0
0.0182	1	0.0182	0	0.0182	1	0.0182	1			0.0182	1	0.0182	4	0.0182	0
0.0182	2	0.0182	0	0.0182	2	0.0182	3			0.0182	2	0.0182	0	0.0182	1
0.0182	0	0.0182	1	0.0182	0	0.0182	2			0.0182	0	0.0182	0	0.0182	1
0.0182	0	0.0182	0	0.0182	0	0.0182	3			0.0182	0	0.0182	0	0.0182	0
0.0182	0	0.0182	0	0.0182	1	0.0182	1			0.0182	2	0.0182	0	0.0182	0
0.0182	1	0.0182	1	0.0182	2	0.0182	3			0.0182	1	0.0182	0	0.0182	0
0.0182	0	0.0182	1	0.0182	1	0.0182	3			0.0182	1	0.0182	0	0.0182	0
0.0182	0	0.0182	0	0.0182	2	0.0182	3			0.0182	0	0.0182	1	0.0182	1
0.0182	0	0.0182	1	0.0182	0	0.0182	2			0.0182	1	0.0182	0	0.0182	1
0.0182	1	0.0182	0	0.0182	2	0.0182	1			0.0182	1	0.0182	0	0.0182	0
0.0182	0	0.0182	0	0.0182	1	0.0182	1			0.0182	0	0.0182	0	0.0182	0
0.01821	0	0.01821	1	0.01821	1	0.01821	1			0.01821	0	0.01821	0	0.01821	0
0.01821	0	0.01821	2	0.01821	4	0.01821	1			0.01821	0	0.01821	0	0.01821	1
0.01821	0	0.01821	0	0.01821	3	0.01821	2			0.01821	1	0.01821	0	0.01821	0
0.01821	1	0.01821	3	0.01821	2	0.01821	4			0.01821	0	0.01821	0	0.01821	0
0.01821	2	0.01821	1	0.01821	1	0.01821	4			0.01821	0	0.01821	0	0.01821	0
0.01822	0	0.01822	1	0.01822	0	0.01822	0			0.01822	0	0.01822	0	0.01822	0
0.01822	0	0.01822	1	0.01822	1	0.01822	0			0.01822	2	0.01822	0	0.01822	0
0.01822	2	0.01822	1	0.01822	2	0.01822	2			0.01822	1	0.01822	1	0.01822	0
0.01822	1	0.01822	3	0.01822	3	0.01822	2			0.01822	0	0.01822	0	0.01822	0
0.01823	1	0.01823	0	0.01823	1	0.01823	1			0.01823	1	0.01823	1	0.01823	0
0.01823	1	0.01823	1	0.01823	2	0.01823	3			0.01823	3	0.01823	0	0.01823	0
0.01823	1	0.01823	2	0.01823	0	0.01823	2			0.01823	2	0.01823	3	0.01823	6
0.01824	3	0.01824	2	0.01824	0	0.01824	2			0.01824	17	0.01824	45	0.01824	103
0.01824	2	0.01824	2	0.01824	1	0.01824	0			0.01824	7	0.01824	70	0.01824	105
0.01824	0	0.01824	2	0.01824	0	0.01824	1			0.01824	1	0.01824	18	0.01824	22
0.01825	2	0.01825	1	0.01825	2	0.01825	2			0.01825	0	0.01825	0	0.01825	0
0.01825	0	0.01825	0	0.01825	1	0.01825	2			0.01825	0	0.01825	0	0.01825	0
0.01825	2	0.01825	1	0.01825	2	0.01825	4			0.01825	0	0.01825	0	0.01825	0
0.01826	0	0.01826	1	0.01826	5	0.01826	4			0.01826	0	0.01826	1	0.01826	1
0.01826	1	0.01826	1	0.01826	1	0.01826	0			0.01826	1	0.01826	0	0.01826	0
0.01827	1	0.01827	0	0.01827	0	0.01827	4			0.01827	3	0.01827	0	0.01827	1
0.01827	1	0.01827	0	0.01827	4	0.01827	1			0.01827	2	0.01827	0	0.01827	0
0.01828	1	0.01828	0	0.01828	0	0.01828	2			0.01828	0	0.01828	0	0.01828	0
0.01828	1	0.01828	0	0.01828	1	0.01828	2			0.01828	0	0.01828	0	0.01828	0
0.01829	0	0.01829	1	0.01829	0	0.01829	2			0.01829	1	0.01829	1	0.01829	2
0.01829	1	0.01829	1	0.01829	1	0.01829	0			0.01829	1	0.01829	0	0.01829	1
0.0183	1	0.0183	1	0.0183	2	0.0183	1			0.0183	1	0.0183	0	0.0183	1
0.0183	1	0.0183	2	0.0183	1	0.0183	0			0.0183	0	0.0183	1	0.0183	0
0.01831	0	0.01831	2	0.01831	0	0.01831	1			0.01831	2	0.01831	0	0.01831	0
0.01831	0	0.01831	1	0.01831	2	0.01831	0			0.01831	0	0.01831	0	0.01831	1
0.01832	1	0.01832	0	0.01832	1	0.01832	2			0.01832	0	0.01832	0	0.01832	1
0.01832	0	0.01832	0	0.01832	0	0.01832	1			0.01832	1	0.01832	1	0.01832	0
0.01833	2	0.01833	0	0.01833	2	0.01833	5			0.01833	0	0.01833	0	0.01833	0
0.01833	0	0.01833	1	0.01833	2	0.01833	0			0.01833	1	0.01833	2	0.01833	0
0.01834	0	0.01834	0	0.01834	2	0.01834	2			0.01834	2	0.01834	0	0.01834	0
0.01835	0	0.01835	1	0.01835	0	0.01835	2			0.01835	1	0.01835	0	0.01835	0
0.01835	0	0.01835	1	0.01835	0	0.01835	1			0.01835	0	0.01835	0	0.01835	0
0.01836	0	0.01836	0	0.01836	1	0.01836	0			0.01836	0	0.01836	0	0.01836	0
0.01837	1	0.01837	1	0.01837	0	0.01837	0			0.01837	0	0.01837	0	0.01837	0
0.01837	1	0.01837	1	0.01837	1	0.01837	0			0.01837	1	0.01837	0	0.01837	1
0.01838	0	0.01838	0	0.01838	0	0.01838	0			0.01838	0	0.01838	2	0.01838	0
0.01839	4	0.01839	1	0.01839	1	0.01839	1			0.01839	0	0.01839	0	0.01839	0
0.0184	0	0.0184	1	0.0184	0	0.0184	1			0.0184	0	0.0184	0	0.0184	0
0.0184	1	0.0184	1	0.0184	1	0.0184	0			0.0184	1	0.0184	0	0.0184	0
0.01841	0	0.01841	0	0.01841	0	0.01841	0			0.01841	1	0.01841	0	0.01841	0
0.01842	0	0.01842	0	0.01842	0	0.01842	1			0.01842	0	0.01842	0	0.01842	0
0.01843	0	0.01843	0	0.01843	0	0.01843	0			0.01843	0	0.01843	0	0.01843	0
0.01843	1	0.01843	2	0.01843	0	0.01843	1			0.01843	2	0.01843	1	0.01843	1
0.01844	0	0.01844	0	0.01844	1	0.01844	4			0.01844	0	0.01844	0	0.01844	0
0.01845	1	0.01845	1	0.01845	0	0.01845	2			0.01845	0	0.01845	1	0.01845	1
0.01846	2	0.01846	1	0.01846	3	0.01846	2			0.01846	2	0.01846	0	0.01846	0
0.01847	2	0.01847	4	0.01847	1	0.01847	1			0.01847	1	0.01847	1	0.01847	0
0.01848	0	0.01848	1	0.01848	0	0.01848	0			0.01848	1	0.01848	0	0.01848	0
0.01848	0	0.01848	0	0.01848	0	0.01848	1			0.01848	0	0.01848	0	0.01848	0
0.01849	0	0.01849	1	0.01849	0	0.01849	1			0.01849	0	0.01849	1	0.01849	0
0.0185	1	0.0185	1	0.0185	1	0.0185	2			0.0185	1	0.0185	0	0.0185	0
0.01851	0	0.01851	0	0.01851	2	0.01851	3			0.01851	1	0.01851	0	0.01851	1
0.01852	2	0.01852	0	0.01852	1	0.01852	5			0.01852	0	0.01852	1	0.01852	0
0.01853	0	0.01853	1	0.01853	1	0.01853	1			0.01853	1	0.01853	1	0.01853	0
0.01854	0	0.01854	0	0.01854	2	0.01854	4			0.01854	0	0.01854	1	0.01854	0
0.01855	0	0.01855	1	0.01855	1	0.01855	1			0.01855	0	0.01855	1	0.01855	0
0.01856	1	0.01856	1	0.01856	2	0.01856	0			0.01856	2	0.01856	0	0.01856	0
0.01857	2	0.01857	3	0.01857	0	0.01857	1			0.01857	0	0.01857	0	0.01857	0
0.01858	0	0.01858	1	0.01858	0	0.01858	2			0.01858	0	0.01858	0	0.01858	0
0.01859	1	0.01859	1	0.01859	0	0.01859	2			0.01859	0	0.01859	0	0.01859	0
0.0186	0	0.0186	1	0.0186	2	0.0186	4			0.0186	0	0.0186	1	0.0186	1
0.01861	0	0.01861	0	0.01861	1	0.01861	2			0.01861	0	0.01861	0	0.01861	0
0.01862	1	0.01862	1	0.01862	0	0.01862	1			0.01862	0	0.01862	0	0.01862	0
0.01863	0	0.01863	1	0.01863	1	0.01863	1			0.01863	3	0.01863	0	0.01863	0
0.01864	1	0.01864	3	0.01864	0	0.01864	2			0.01864	1	0.01864	0	0.01864	0
0.01865	3	0.01865	1	0.01865	4	0.01865	1			0.01865	0	0.01865	0	0.01865	0
0.01866	0	0.01866	2	0.01866	1	0.01866	1			0.01866	1	0.01866	0	0.01866	0
0.01868	0	0.01868	0	0.01868	3	0.01868	2			0.01868	0	0.01868	0	0.01868	1
0.01869	0	0.01869	0	0.01869	3	0.01869	5			0.01869	0	0.01869	0	0.01869	0
0.0187	0	0.0187	0	0.0187	2	0.0187	3			0.0187	0	0.0187	1	0.0187	0
0.01871	3	0.01871	1	0.01871	1	0.01871	1			0.01871	0	0.01871	0	0.01871	1
0.01872	1	0.01872	1	0.01872	2	0.01872	0			0.01872	0	0.01872	0	0.01872	0
0.01873	0	0.01873	1	0.01873	0	0.01873	1			0.01873	0	0.01873	0	0.01873	0
0.01875	0	0.01875	0	0.01875	1	0.01875	2			0.01875	2	0.01875	0	0.01875	0
0.01876	0	0.01876	0	0.01876	1	0.01876	0			0.01876	2	0.01876	1	0.01876	0
0.01877	1	0.01877	0	0.01877	2	0.01877	2			0.01877	0	0.01877	0	0.01877	1
0.01878	1	0.01878	2	0.01878	1	0.01878	0			0.01878	0	0.01878	0	0.01878	0
0.0188	1	0.0188	0	0.0188	1	0.0188	0			0.0188	0	0.0188	0	0.0188	0
0.01881	0	0.01881	0	0.01881	0	0.01881	3			0.01881	0	0.01881	1	0.01881	0
0.01882	3	0.01882	0	0.01882	0	0.01882	2			0.01882	0	0.01882	0	0.01882	0
0.01884	0	0.01884	0	0.01884	0	0.01884	1			0.01884	0	0.01884	0	0.01884	0
0.01885	0	0.01885	1	0.01885	1	0.01885	3			0.01885	2	0.01885	0	0.01885	1
0.01886	0	0.01886	1	0.01886	0	0.01886	1			0.01886	0	0.01886	0	0.01886	0
0.01888	0	0.01888	2	0.01888	1	0.01888	2			0.01888	1	0.01888	0	0.01888	0
0.01889	1	0.01889	1	0.01889	3	0.01889	0			0.01889	0	0.01889	0	0.01889	0
0.0189	3	0.0189	0	0.0189	0	0.0189	3			0.0189	1	0.0189	0	0.0189	0
0.01892	1	0.01892	1	0.01892	1	0.01892	0			0.01892	0	0.01892	0	0.01892	1
0.01893	2	0.01893	0	0.01893	0	0.01893	1			0.01893	0	0.01893	0	0.01893	0
0.01894	1	0.01894	0	0.01894	0	0.01894	0			0.01894	0	0.01894	0	0.01894	0
0.01896	1	0.01896	0	0.01896	0	0.01896	0			0.01896	0	0.01896	0	0.01896	0
0.01897	0	0.01897	0	0.01897	0	0.01897	1			0.01897	0	0.01897	0	0.01897	0
0.01899	0	0.01899	0	0.01899	2	0.01899	3			0.01899	0	0.01899	0	0.01899	0
0.019	0	0.019	0	0.019	2	0.019	3			0.019	0	0.019	0	0.019	0
0.01902	0	0.01902	1	0.01902	0	0.01902	2			0.01902	0	0.01902	0	0.01902	0
0.01903	0	0.01903	2	0.01903	1	0.01903	3			0.01903	0	0.01903	0	0.01903	0
0.01905	0	0.01905	0	0.01905	0	0.01905	0			0.01905	0	0.01905	0	0.01905	0
0.01906	2	0.01906	2	0.01906	2	0.01906	2			0.01906	1	0.01906	0	0.01906	0
0.01908	0	0.01908	1	0.01908	0	0.01908	1			0.01908	2	0.01908	1	0.01908	0
0.01909	0	0.01909	1	0.01909	1	0.01909	2			0.01909	0	0.01909	0	0.01909	0
0.01911	0	0.01911	0	0.01911	1	0.01911	0			0.01911	1	0.01911	0	0.01911	1
0.01913	0	0.01913	0	0.01913	2	0.01913	0			0.01913	1	0.01913	0	0.01913	1
0.01914	0	0.01914	1	0.01914	1	0.01914	1			0.01914	0	0.01914	0	0.01914	0
0.01916	0	0.01916	1	0.01916	1	0.01916	0			0.01916	2	0.01916	0	0.01916	1
0.01917	1	0.01917	0	0.01917	1	0.01917	1			0.01917	2	0.01917	0	0.01917	0
0.01919	1	0.01919	4	0.01919	1	0.01919	1			0.01919	2	0.01919	0	0.01919	1
0.01921	0	0.01921	0	0.01921	0	0.01921	1			0.01921	2	0.01921	0	0.01921	0
0.01922	0	0.01922	0	0.01922	1	0.01922	1			0.01922	0	0.01922	0	0.01922	0
0.01924	2	0.01924	0	0.01924	0	0.01924	0			0.01924	0	0.01924	0	0.01924	0
0.01926	0	0.01926	1	0.01926	2	0.01926	2			0.01926	1	0.01926	0	0.01926	0
0.01927	0	0.01927	2	0.01927	2	0.01927	0			0.01927	1	0.01927	1	0.01927	0
0.01929	1	0.01929	3	0.01929	3	0.01929	0			0.01929	0	0.01929	0	0.01929	1
0.01931	2	0.01931	1	0.01931	2	0.01931	2			0.01931	2	0.01931	0	0.01931	0
0.01933	1	0.01933	1	0.01933	0	0.01933	1			0.01933	2	0.01933	0	0.01933	0
0.01934	3	0.01934	2	0.01934	4	0.01934	3			0.01934	1	0.01934	0	0.01934	2
0.01936	0	0.01936	0	0.01936	5	0.01936	2			0.01936	4	0.01936	0	0.01936	0
0.01938	2	0.01938	0	0.01938	1	0.01938	3			0.01938	0	0.01938	1	0.01938	0
0.0194	4	0.0194	1	0.0194	1	0.0194	2			0.0194	0	0.0194	0	0.0194	0
0.01941	0	0.01941	1	0.01941	1	0.01941	3			0.01941	0	0.01941	2	0.01941	1
0.01943	0	0.01943	0	0.01943	0	0.01943	4			0.01943	3	0.01943	0	0.01943	1
0.01945	1	0.01945	2	0.01945	3	0.01945	2			0.01945	2	0.01945	0	0.01945	0
0.01947	1	0.01947	2	0.01947	0	0.01947	0			0.01947	0	0.01947	0	0.01947	0
0.01949	0	0.01949	0	0.01949	1	0.01949	1			0.01949	0	0.01949	0	0.01949	0
0.01951	0	0.01951	1	0.01951	0	0.01951	2			0.01951	1	0.01951	0	0.01951	0
0.01953	0	0.01953	0	0.01953	0	0.01953	2			0.01953	0	0.01953	0	0.01953	0
0.01954	0	0.01954	1	0.01954	0	0.01954	0			0.01954	0	0.01954	0	0.01954	0
0.01956	3	0.01956	2	0.01956	1	0.01956	0			0.01956	0	0.01956	0	0.01956	0
0.01958	1	0.01958	1	0.01958	0	0.01958	2			0.01958	1	0.01958	1	0.01958	0
0.0196	1	0.0196	1	0.0196	0	0.0196	2			0.0196	3	0.0196	1	0.0196	1
0.01962	0	0.01962	1	0.01962	0	0.01962	3			0.01962	0	0.01962	0	0.01962	0
0.01964	0	0.01964	1	0.01964	2	0.01964	0			0.01964	0	0.01964	0	0.01964	0
0.01966	0	0.01966	0	0.01966	1	0.01966	0			0.01966	0	0.01966	0	0.01966	0
0.01968	2	0.01968	0	0.01968	0	0.01968	1			0.01968	0	0.01968	0	0.01968	0
0.0197	0	0.0197	1	0.0197	0	0.0197	0			0.0197	0	0.0197	1	0.0197	0
0.01972	0	0.01972	0	0.01972	2	0.01972	1			0.01972	1	0.01972	0	0.01972	0
0.01974	1	0.01974	0	0.01974	0	0.01974	1			0.01974	0	0.01974	1	0.01974	0
0.01976	0	0.01976	0	0.01976	2	0.01976	2			0.01976	1	0.01976	0	0.01976	1
0.01978	0	0.01978	1	0.01978	2	0.01978	2			0.01978	1	0.01978	0	0.01978	0
0.0198	1	0.0198	0	0.0198	0	0.0198	2			0.0198	1	0.0198	0	0.0198	0
0.01982	0	0.01982	0	0.01982	0	0.01982	0			0.01982	1	0.01982	0	0.01982	0
0.01985	0	0.01985	3	0.01985	1	0.01985	3			0.01985	1	0.01985	1	0.01985	0
0.01987	0	0.01987	1	0.01987	0	0.01987	1			0.01987	1	0.01987	0	0.01987	2
0.01989	1	0.01989	0	0.01989	0	0.01989	1			0.01989	0	0.01989	0	0.01989	0
0.01991	0	0.01991	0	0.01991	1	0.01991	1			0.01991	1	0.01991	0	0.01991	0
0.01993	0	0.01993	0	0.01993	0	0.01993	1			0.01993	2	0.01993	0	0.01993	0
0.01995	0	0.01995	0	0.01995	1	0.01995	1			0.01995	3	0.01995	0	0.01995	0
0.01998	1	0.01998	0	0.01998	2	0.01998	2			0.01998	0	0.01998	0	0.01998	0
0.02	1	0.02	0	0.02	1	0.02	1			0.02	0	0.02	0	0.02	0
0.02002	0	0.02002	0	0.02002	0	0.02002	3			0.02002	0	0.02002	0	0.02002	0
0.02004	0	0.02004	2	0.02004	1	0.02004	1			0.02004	0	0.02004	1	0.02004	0
0.02006	1	0.02006	0	0.02006	2	0.02006	1			0.02006	1	0.02006	0	0.02006	0
0.02009	0	0.02009	0	0.02009	2	0.02009	0			0.02009	0	0.02009	1	0.02009	0
0.02011	0	0.02011	2	0.02011	2	0.02011	2			0.02011	1	0.02011	0	0.02011	0
0.02013	0	0.02013	2	0.02013	0	0.02013	1			0.02013	0	0.02013	0	0.02013	0
0.02015	1	0.02015	1	0.02015	1	0.02015	2			0.02015	0	0.02015	0	0.02015	0
0.02018	1	0.02018	1	0.02018	2	0.02018	1			0.02018	0	0.02018	0	0.02018	1
0.0202	0	0.0202	1	0.0202	1	0.0202	2			0.0202	2	0.0202	0	0.0202	0
0.02022	1	0.02022	3	0.02022	0	0.02022	3			0.02022	2	0.02022	0	0.02022	0
0.02025	0	0.02025	1	0.02025	0	0.02025	1			0.02025	0	0.02025	0	0.02025	0
0.02027	0	0.02027	1	0.02027	1	0.02027	3			0.02027	1	0.02027	1	0.02027	0
0.0203	0	0.0203	1	0.0203	2	0.0203	2			0.0203	1	0.0203	1	0.0203	0
0.02032	0	0.02032	2	0.02032	1	0.02032	3			0.02032	2	0.02032	0	0.02032	0
0.02034	2	0.02034	0	0.02034	3	0.02034	1			0.02034	2	0.02034	0	0.02034	0
0.02037	0	0.02037	4	0.02037	1	0.02037	0			0.02037	1	0.02037	0	0.02037	0
0.02039	1	0.02039	1	0.02039	2	0.02039	0			0.02039	0	0.02039	1	0.02039	0
0.02042	0	0.02042	0	0.02042	2	0.02042	3			0.02042	0	0.02042	0	0.02042	0
0.02044	2	0.02044	1	0.02044	2	0.02044	2			0.02044	0	0.02044	0	0.02044	0
0.02047	0	0.02047	1	0.02047	1	0.02047	2			0.02047	0	0.02047	0	0.02047	0
0.02049	0	0.02049	0	0.02049	1	0.02049	2			0.02049	1	0.02049	1	0.02049	0
0.02052	0	0.02052	2	0.02052	0	0.02052	2			0.02052	1	0.02052	0	0.02052	0
0.02054	4	0.02054	3	0.02054	1	0.02054	1			0.02054	1	0.02054	1	0.02054	0
0.02057	0	0.02057	1	0.02057	1	0.02057	2			0.02057	0	0.02057	0	0.02057	1
0.02059	2	0.02059	0	0.02059	2	0.02059	1			0.02059	0	0.02059	0	0.02059	1
0.02062	0	0.02062	1	0.02062	2	0.02062	0			0.02062	2	0.02062	0	0.02062	0
0.02064	0	0.02064	0	0.02064	1	0.02064	0			0.02064	0	0.02064	0	0.02064	0
0.02067	1	0.02067	0	0.02067	2	0.02067	2			0.02067	2	0.02067	0	0.02067	2
0.02069	0	0.02069	1	0.02069	2	0.02069	0			0.02069	0	0.02069	0	0.02069	0
0.02072	0	0.02072	0	0.02072	1	0.02072	3			0.02072	1	0.02072	2	0.02072	0
0.02075	0	0.02075	0	0.02075	1	0.02075	0			0.02075	0	0.02075	0	0.02075	0
0.02077	0	0.02077	0	0.02077	0	0.02077	1			0.02077	2	0.02077	0	0.02077	0
0.0208	0	0.0208	0	0.0208	2	0.0208	0			0.0208	0	0.0208	0	0.0208	0
0.02083	0	0.02083	1	0.02083	1	0.02083	0			0.02083	0	0.02083	0	0.02083	0
0.02085	1	0.02085	0	0.02085	0	0.02085	2			0.02085	0	0.02085	1	0.02085	0
0.02088	0	0.02088	1	0.02088	0	0.02088	1			0.02088	1	0.02088	1	0.02088	0
0.02091	1	0.02091	0	0.02091	0	0.02091	0			0.02091	0	0.02091	0	0.02091	0
0.02093	0	0.02093	0	0.02093	2	0.02093	3			0.02093	1	0.02093	1	0.02093	0
0.02096	2	0.02096	0	0.02096	0	0.02096	1			0.02096	0	0.02096	0	0.02096	0
0.02099	0	0.02099	0	0.02099	0	0.02099	0			0.02099	0	0.02099	0	0.02099	1
0.02102	0	0.02102	0	0.02102	0	0.02102	1			0.02102	0	0.02102	0	0.02102	0
0.02104	1	0.02104	0	0.02104	0	0.02104	3			0.02104	0	0.02104	0	0.02104	1
0.02107	0	0.02107	3	0.02107	1	0.02107	1			0.02107	0	0.02107	0	0.02107	1
0.0211	1	0.0211	0	0.0211	2	0.0211	0			0.0211	0	0.0211	0	0.0211	0
0.02113	2	0.02113	0	0.02113	0	0.02113	1			0.02113	0	0.02113	0	0.02113	0
0.02115	1	0.02115	0	0.02115	0	0.02115	0			0.02115	1	0.02115	0	0.02115	0
0.02118	1	0.02118	0	0.02118	1	0.02118	1			0.02118	0	0.02118	0	0.02118	0
0.02121	0	0.02121	0	0.02121	3	0.02121	2			0.02121	1	0.02121	0	0.02121	0
0.02124	1	0.02124	0	0.02124	0	0.02124	2			0.02124	0	0.02124	0	0.02124	0
0.02127	1	0.02127	1	0.02127	1	0.02127	0			0.02127	1	0.02127	0	0.02127	0
0.0213	1	0.0213	2	0.0213	0	0.0213	0			0.0213	0	0.0213	0	0.0213	0
0.02133	1	0.02133	0	0.02133	0	0.02133	0			0.02133	0	0.02133	0	0.02133	0
0.02136	0	0.02136	0	0.02136	1	0.02136	3			0.02136	1	0.02136	0	0.02136	0
0.02139	0	0.02139	0	0.02139	0	0.02139	2			0.02139	1	0.02139	0	0.02139	3
0.02141	0	0.02141	1	0.02141	1	0.02141	0			0.02141	0	0.02141	0	0.02141	0
0.02144	0	0.02144	1	0.02144	1	0.02144	2			0.02144	1	0.02144	0	0.02144	1
0.02147	1	0.02147	1	0.02147	1	0.02147	0			0.02147	1	0.02147	0	0.02147	0
0.0215	0	0.0215	1	0.0215	1	0.0215	3			0.0215	3	0.0215	1	0.0215	0
0.02153	0	0.02153	0	0.02153	2	0.02153	2			0.02153	0	0.02153	1	0.02153	0
0.02156	1	0.02156	1	0.02156	3	0.02156	1			0.02156	2	0.02156	0	0.02156	1
0.02159	1	0.02159	1	0.02159	1	0.02159	1			0.02159	0	0.02159	0	0.02159	1
0.02162	0	0.02162	2	0.02162	1	0.02162	2			0.02162	0	0.02162	1	0.02162	1
0.02166	1	0.02166	2	0.02166	4	0.02166	1			0.02166	1	0.02166	0	0.02166	0
0.02169	0	0.02169	1	0.02169	2	0.02169	0			0.02169	2	0.02169	0	0.02169	2
0.02172	0	0.02172	3	0.02172	3	0.02172	0			0.02172	1	0.02172	0	0.02172	0
0.02175	0	0.02175	2	0.02175	0	0.02175	0			0.02175	2	0.02175	1	0.02175	0
0.02178	0	0.02178	2	0.02178	0	0.02178	0			0.02178	1	0.02178	0	0.02178	0
0.02181	2	0.02181	0	0.02181	2	0.02181	2			0.02181	1	0.02181	0	0.02181	2
0.02184	0	0.02184	0	0.02184	0	0.02184	0			0.02184	0	0.02184	0	0.02184	0
0.02187	0	0.02187	2	0.02187	1	0.02187	3			0.02187	1	0.02187	0	0.02187	0
0.0219	2	0.0219	1	0.0219	2	0.0219	0			0.0219	0	0.0219	1	0.0219	0
0.02194	0	0.02194	2	0.02194	2	0.02194	3			0.02194	0	0.02194	0	0.02194	1
0.02197	0	0.02197	0	0.02197	2	0.02197	0			0.02197	0	0.02197	0	0.02197	0
0.022	0	0.022	0	0.022	0	0.022	1			0.022	4	0.022	0	0.022	2
0.02203	0	0.02203	0	0.02203	2	0.02203	1			0.02203	0	0.02203	0	0.02203	1
0.02206	0	0.02206	0	0.02206	0	0.02206	0			0.02206	0	0.02206	0	0.02206	0
0.0221	1	0.0221	1	0.0221	0	0.0221	4			0.0221	0	0.0221	0	0.0221	1
0.02213	1	0.02213	1	0.02213	2	0.02213	1			0.02213	0	0.02213	0	0.02213	0
0.02216	0	0.02216	1	0.02216	3	0.02216	0			0.02216	1	0.02216	0	0.02216	0
0.02219	0	0.02219	0	0.02219	2	0.02219	2			0.02219	2	0.02219	0	0.02219	1
0.02223	3	0.02223	1	0.02223	0	0.02223	1			0.02223	0	0.02223	0	0.02223	0
0.02226	0	0.02226	0	0.02226	0	0.02226	1			0.02226	0	0.02226	0	0.02226	1
0.02229	0	0.02229	2	0.02229	0	0.02229	2			0.02229	0	0.02229	1	0.02229	0
0.02233	0	0.02233	0	0.02233	1	0.02233	5			0.02233	0	0.02233	0	0.02233	0
0.02236	0	0.02236	1	0.02236	0	0.02236	1			0.02236	0	0.02236	0	0.02236	0
0.02239	0	0.02239	1	0.02239	0	0.02239	0			0.02239	0	0.02239	0	0.02239	0
0.02243	1	0.02243	2	0.02243	0	0.02243	2			0.02243	1	0.02243	1	0.02243	0
0.02246	0	0.02246	2	0.02246	2	0.02246	4			0.02246	1	0.02246	0	0.02246	1
0.0225	1	0.0225	0	0.0225	1	0.0225	1			0.0225	0	0.0225	1	0.0225	0
0.02253	2	0.02253	2	0.02253	0	0.02253	1			0.02253	2	0.02253	0	0.02253	2
0.02256	0	0.02256	3	0.02256	0	0.02256	3			0.02256	0	0.02256	1	0.02256	0
0.0226	0	0.0226	1	0.0226	3	0.0226	2			0.0226	1	0.0226	0	0.0226	0
0.02263	0	0.02263	2	0.02263	1	0.02263	1			0.02263	0	0.02263	0	0.02263	0
0.02267	1	0.02267	1	0.02267	2	0.02267	2			0.02267	0	0.02267	0	0.02267	0
0.0227	3	0.0227	2	0.0227	2	0.0227	2			0.0227	0	0.0227	0	0.0227	0
0.02274	0	0.02274	1	0.02274	0	0.02274	1			0.02274	0	0.02274	0	0.02274	0
0.02277	0	0.02277	1	0.02277	1	0.02277	1			0.02277	1	0.02277	0	0.02277	0
0.02281	1	0.02281	1	0.02281	0	0.02281	2			0.02281	0	0.02281	0	0.02281	0
0.02284	0	0.02284	3	0.02284	0	0.02284	2			0.02284	0	0.02284	0	0.02284	0
0.02288	1	0.02288	1	0.02288	2	0.02288	1			0.02288	0	0.02288	1	0.02288	0
0.02291	0	0.02291	1	0.02291	0	0.02291	3			0.02291	0	0.02291	0	0.02291	1
0.02295	0	0.02295	1	0.02295	2	0.02295	0			0.02295	0	0.02295	0	0.02295	0
0.02299	0	0.02299	1	0.02299	1	0.02299	1			0.02299	1	0.02299	0	0.02299	0
0.02302	1	0.02302	1	0.02302	1	0.02302	3			0.02302	0	0.02302	0	0.02302	1
0.02306	0	0.02306	0	0.02306	2	0.02306	1			0.02306	0	0.02306	1	0.02306	0
0.02309	2	0.02309	2	0.02309	1	0.02309	2			0.02309	0	0.02309	1	0.02309	1
0.02313	1	0.02313	1	0.02313	2	0.02313	1			0.02313	0	0.02313	0	0.02313	1
0.02317	0	0.02317	1	0.02317	2	0.02317	2			0.02317	1	0.02317	1	0.02317	0
0.0232	1	0.0232	1	0.0232	2	0.0232	1			0.0232	0	0.0232	0	0.0232	0
0.02324	0	0.02324	0	0.02324	0	0.02324	3			0.02324	1	0.02324	0	0.02324	0
0.02328	1	0.02328	0	0.02328	1	0.02328	1			0.02328	1	0.02328	0	0.02328	0
0.02332	0	0.02332	0	0.02332	1	0.02332	1			0.02332	1	0.02332	0	0.02332	1
0.02335	2	0.02335	0	0.02335	2	0.02335	2			0.02335	0	0.02335	0	0.02335	0
0.02339	0	0.02339	1	0.02339	1	0.02339	1			0.02339	0	0.02339	1	0.02339	0
0.02343	0	0.02343	0	0.02343	2	0.02343	1			0.02343	0	0.02343	1	0.02343	0
0.02347	1	0.02347	0	0.02347	0	0.02347	1			0.02347	0	0.02347	0	0.02347	0
0.0235	1	0.0235	2	0.0235	0	0.0235	1			0.0235	1	0.0235	1	0.0235	1
0.02354	0	0.02354	1	0.02354	0	0.02354	2			0.02354	2	0.02354	0	0.02354	0
0.02358	1	0.02358	1	0.02358	1	0.02358	1			0.02358	0	0.02358	0	0.02358	0
0.02362	1	0.02362	0	0.02362	2	0.02362	3			0.02362	3	0.02362	0	0.02362	0
0.02366	1	0.02366	2	0.02366	1	0.02366	0			0.02366	1	0.02366	0	0.02366	1
0.02369	1	0.02369	1	0.02369	1	0.02369	0			0.02369	0	0.02369	0	0.02369	0
0.02373	1	0.02373	3	0.02373	2	0.02373	0			0.02373	0	0.02373	0	0.02373	0
0.02377	1	0.02377	0	0.02377	2	0.02377	3			0.02377	0	0.02377	0	0.02377	0
0.02381	0	0.02381	0	0.02381	0	0.02381	0			0.02381	0	0.02381	0	0.02381	0
0.02385	0	0.02385	3	0.02385	2	0.02385	1			0.02385	1	0.02385	0	0.02385	0
0.02389	0	0.02389	2	0.02389	1	0.02389	1			0.02389	0	0.02389	0	0.02389	0
0.02393	0	0.02393	2	0.02393	2	0.02393	4			0.02393	1	0.02393	0	0.02393	0
0.02397	1	0.02397	0	0.02397	2	0.02397	0			0.02397	2	0.02397	0	0.02397	0
0.02401	0	0.02401	0	0.02401	1	0.02401	0			0.02401	1	0.02401	0	0.02401	1
0.02405	0	0.02405	0	0.02405	2	0.02405	3			0.02405	0	0.02405	0	0.02405	0
0.02409	0	0.02409	0	0.02409	0	0.02409	2			0.02409	1	0.02409	0	0.02409	1
0.02413	1	0.02413	0	0.02413	2	0.02413	1			0.02413	0	0.02413	0	0.02413	0
0.02417	1	0.02417	1	0.02417	0	0.02417	0			0.02417	0	0.02417	0	0.02417	0
0.02421	0	0.02421	0	0.02421	0	0.02421	1			0.02421	0	0.02421	0	0.02421	0
0.02425	0	0.02425	1	0.02425	2	0.02425	3			0.02425	1	0.02425	0	0.02425	0
0.02429	0	0.02429	1	0.02429	1	0.02429	2			0.02429	0	0.02429	0	0.02429	0
0.02433	0	0.02433	1	0.02433	0	0.02433	0			0.02433	0	0.02433	1	0.02433	0
0.02437	0	0.02437	0	0.02437	0	0.02437	0			0.02437	2	0.02437	0	0.02437	0
0.02441	0	0.02441	0	0.02441	0	0.02441	1			0.02441	2	0.02441	1	0.02441	0
0.02445	0	0.02445	1	0.02445	1	0.02445	0			0.02445	2	0.02445	0	0.02445	1
0.02449	3	0.02449	0	0.02449	2	0.02449	1			0.02449	1	0.02449	0	0.02449	0
0.02453	0	0.02453	0	0.02453	0	0.02453	1			0.02453	1	0.02453	1	0.02453	0
0.02457	0	0.02457	0	0.02457	3	0.02457	1			0.02457	1	0.02457	0	0.02457	0
0.02462	0	0.02462	0	0.02462	0	0.02462	0			0.02462	1	0.02462	0	0.02462	0
0.02466	1	0.02466	1	0.02466	1	0.02466	0			0.02466	0	0.02466	0	0.02466	0
0.0247	1	0.0247	1	0.0247	2	0.0247	4			0.0247	0	0.0247	0	0.0247	0
0.02474	0	0.02474	0	0.02474	1	0.02474	1			0.02474	0	0.02474	0	0.02474	1
0.02478	1	0.02478	0	0.02478	1	0.02478	2			0.02478	0	0.02478	0	0.02478	1
0.02483	0	0.02483	0	0.02483	1	0.02483	0			0.02483	0	0.02483	1	0.02483	1
0.02487	2	0.02487	1	0.02487	4	0.02487	1			0.02487	1	0.02487	0	0.02487	2
0.02491	0	0.02491	2	0.02491	1	0.02491	3			0.02491	1	0.02491	0	0.02491	0
0.02495	0	0.02495	2	0.02495	3	0.02495	1			0.02495	1	0.02495	1	0.02495	0
0.025	1	0.025	0	0.025	4	0.025	2			0.025	1	0.025	0	0.025	0
0.02504	0	0.02504	2	0.02504	0	0.02504	3			0.02504	0	0.02504	1	0.02504	0
0.02508	1	0.02508	0	0.02508	0	0.02508	2			0.02508	0	0.02508	0	0.02508	0
0.02513	0	0.02513	1	0.02513	0	0.02513	1			0.02513	0	0.02513	0	0.02513	1
0.02517	0	0.02517	0	0.02517	2	0.02517	1			0.02517	0	0.02517	0	0.02517	1
0.02521	1	0.02521	0	0.02521	1	0.02521	0			0.02521	0	0.02521	0	0.02521	0
0.02526	0	0.02526	2	0.02526	0	0.02526	1			0.02526	1	0.02526	0	0.02526	0
0.0253	1	0.0253	0	0.0253	3	0.0253	2			0.0253	0	0.0253	0	0.0253	1
0.02534	0	0.02534	0	0.02534	1	0.02534	0			0.02534	0	0.02534	1	0.02534	0
0.02539	0	0.02539	1	0.02539	1	0.02539	2			0.02539	0	0.02539	0	0.02539	1
0.02543	0	0.02543	2	0.02543	3	0.02543	1			0.02543	0	0.02543	0	0.02543	1
0.02548	0	0.02548	1	0.02548	3	0.02548	3			0.02548	0	0.02548	0	0.02548	0
0.02552	0	0.02552	0	0.02552	1	0.02552	1			0.02552	0	0.02552	0	0.02552	0
0.02557	1	0.02557	3	0.02557	1	0.02557	2			0.02557	0	0.02557	0	0.02557	0
0.02561	0	0.02561	0	0.02561	0	0.02561	1			0.02561	3	0.02561	0	0.02561	0
0.02565	1	0.02565	0	0.02565	2	0.02565	0			0.02565	3	0.02565	0	0.02565	0
0.0257	0	0.0257	1	0.0257	2	0.0257	2			0.0257	1	0.0257	1	0.0257	1
0.02574	1	0.02574	0	0.02574	1	0.02574	4			0.02574	0	0.02574	0	0.02574	0
0.02579	0	0.02579	1	0.02579	1	0.02579	1			0.02579	2	0.02579	0	0.02579	1
0.02584	2	0.02584	1	0.02584	3	0.02584	2			0.02584	0	0.02584	0	0.02584	0
0.02588	2	0.02588	2	0.02588	1	0.02588	1			0.02588	0	0.02588	0	0.02588	0
0.02593	2	0.02593	1	0.02593	0	0.02593	0			0.02593	0	0.02593	1	0.02593	1
0.02597	0	0.02597	1	0.02597	1	0.02597	1			0.02597	0	0.02597	0	0.02597	1
0.02602	2	0.02602	3	0.02602	2	0.02602	2			0.02602	0	0.02602	0	0.02602	1
0.02606	0	0.02606	2	0.02606	0	0.02606	1			0.02606	1	0.02606	0	0.02606	0
0.02611	1	0.02611	0	0.02611	1	0.02611	3			0.02611	2	0.02611	0	0.02611	0
0.02616	0	0.02616	1	0.02616	0	0.02616	0			0.02616	0	0.02616	0	0.02616	0
0.0262	0	0.0262	2	0.0262	2	0.0262	1			0.0262	1	0.0262	0	0.0262	1
0.02625	1	0.02625	1	0.02625	2	0.02625	0			0.02625	2	0.02625	0	0.02625	0
0.0263	0	0.0263	3	0.0263	0	0.0263	1			0.0263	1	0.0263	0	0.0263	0
0.02634	2	0.02634	1	0.02634	2	0.02634	1			0.02634	0	0.02634	1	0.02634	0
0.02639	0	0.02639	0	0.02639	1	0.02639	3			0.02639	1	0.02639	1	0.02639	0
0.02644	2	0.02644	1	0.02644	0	0.02644	0			0.02644	0	0.02644	0	0.02644	0
0.02648	1	0.02648	0	0.02648	1	0.02648	2			0.02648	0	0.02648	0	0.02648	0
0.02653	0	0.02653	2	0.02653	3	0.02653	0			0.02653	0	0.02653	0	0.02653	0
0.02658	1	0.02658	1	0.02658	0	0.02658	2			0.02658	0	0.02658	1	0.02658	0
0.02663	0	0.02663	0	0.02663	4	0.02663	0			0.02663	0	0.02663	0	0.02663	0
0.02667	1	0.02667	0	0.02667	1	0.02667	1			0.02667	0	0.02667	2	0.02667	0
0.02672	0	0.02672	2	0.02672	0	0.02672	2			0.02672	0	0.02672	1	0.02672	0
0.02677	1	0.02677	1	0.02677	0	0.02677	0			0.02677	1	0.02677	1	0.02677	0
0.02682	1	0.02682	0	0.02682	0	0.02682	1			0.02682	0	0.02682	0	0.02682	0
0.02687	2	0.02687	2	0.02687	1	0.02687	1			0.02687	1	0.02687	0	0.02687	1
0.02692	0	0.02692	1	0.02692	0	0.02692	0			0.02692	0	0.02692	0	0.02692	0
0.02696	1	0.02696	1	0.02696	2	0.02696	2			0.02696	0	0.02696	0	0.02696	0
0.02701	0	0.02701	0	0.02701	1	0.02701	3			0.02701	1	0.02701	0	0.02701	0
0.02706	0	0.02706	0	0.02706	0	0.02706	3			0.02706	0	0.02706	0	0.02706	1
0.02711	1	0.02711	2	0.02711	0	0.02711	0			0.02711	1	0.02711	1	0.02711	0
0.02716	0	0.02716	1	0.02716	0	0.02716	0			0.02716	0	0.02716	0	0.02716	0
0.02721	1	0.02721	0	0.02721	1	0.02721	1			0.02721	0	0.02721	0	0.02721	0
0.02726	0	0.02726	0	0.02726	2	0.02726	1			0.02726	1	0.02726	0	0.02726	0
0.02731	3	0.02731	0	0.02731	0	0.02731	3			0.02731	2	0.02731	0	0.02731	0
0.02736	0	0.02736	3	0.02736	1	0.02736	2			0.02736	0	0.02736	0	0.02736	0
0.02741	0	0.02741	2	0.02741	1	0.02741	0			0.02741	1	0.02741	0	0.02741	1
0.02746	0	0.02746	1	0.02746	2	0.02746	1			0.02746	0	0.02746	0	0.02746	1
0.02751	1	0.02751	0	0.02751	1	0.02751	1			0.02751	0	0.02751	0	0.02751	0
0.02756	1	0.02756	0	0.02756	0	0.02756	0			0.02756	0	0.02756	0	0.02756	1
0.02761	0	0.02761	2	0.02761	2	0.02761	2			0.02761	0	0.02761	0	0.02761	0
0.02766	0	0.02766	2	0.02766	1	0.02766	1			0.02766	0	0.02766	0	0.02766	0
0.02771	0	0.02771	2	0.02771	1	0.02771	4			0.02771	2	0.02771	0	0.02771	1
0.02776	0	0.02776	0	0.02776	0	0.02776	2			0.02776	1	0.02776	0	0.02776	0
0.02781	0	0.02781	2	0.02781	2	0.02781	1			0.02781	0	0.02781	0	0.02781	0
0.02786	0	0.02786	2	0.02786	0	0.02786	2			0.02786	0	0.02786	0	0.02786	0
0.02791	0	0.02791	1	0.02791	1	0.02791	0			0.02791	1	0.02791	0	0.02791	0
0.02797	0	0.02797	1	0.02797	0	0.02797	1			0.02797	1	0.02797	1	0.02797	0
0.02802	1	0.02802	2	0.02802	0	0.02802	1			0.02802	0	0.02802	0	0.02802	0
0.02807	0	0.02807	1	0.02807	1	0.02807	1			0.02807	0	0.02807	0	0.02807	0
0.02812	2	0.02812	1	0.02812	1	0.02812	1			0.02812	0	0.02812	0	0.02812	0
0.02817	0	0.02817	0	0.02817	1	0.02817	0			0.02817	1	0.02817	0	0.02817	0
0.02822	0	0.02822	2	0.02822	2	0.02822	0			0.02822	0	0.02822	0	0.02822	1
0.02828	0	0.02828	0	0.02828	0	0.02828	2			0.02828	0	0.02828	0	0.02828	0
0.02833	1	0.02833	0	0.02833	0	0.02833	1			0.02833	0	0.02833	1	0.02833	0
0.02838	0	0.02838	0	0.02838	1	0.02838	1			0.02838	0	0.02838	0	0.02838	1
0.02843	1	0.02843	1	0.02843	1	0.02843	1			0.02843	0	0.02843	0	0.02843	0
0.02849	3	0.02849	0	0.02849	2	0.02849	2			0.02849	0	0.02849	0	0.02849	0
0.02854	1	0.02854	1	0.02854	1	0.02854	2			0.02854	2	0.02854	0	0.02854	0
0.02859	1	0.02859	0	0.02859	0	0.02859	0			0.02859	0	0.02859	0	0.02859	1
0.02864	0	0.02864	0	0.02864	2	0.02864	0			0.02864	2	0.02864	0	0.02864	0
0.0287	0	0.0287	0	0.0287	1	0.0287	2			0.0287	0	0.0287	0	0.0287	0
0.02875	1	0.02875	2	0.02875	2	0.02875	1			0.02875	0	0.02875	0	0.02875	0
0.0288	0	0.0288	2	0.0288	2	0.0288	0			0.0288	0	0.0288	0	0.0288	1
0.02886	1	0.02886	1	0.02886	0	0.02886	2			0.02886	0	0.02886	0	0.02886	0
0.02891	0	0.02891	0	0.02891	2	0.02891	1			0.02891	1	0.02891	0	0.02891	1
0.02897	0	0.02897	0	0.02897	0	0.02897	0			0.02897	3	0.02897	0	0.02897	2
0.02902	0	0.02902	2	0.02902	0	0.02902	1			0.02902	0	0.02902	0	0.02902	0
0.02907	0	0.02907	0	0.02907	1	0.02907	2			0.02907	0	0.02907	0	0.02907	1
0.02913	0	0.02913	1	0.02913	3	0.02913	1			0.02913	0	0.02913	1	0.02913	0
0.02918	2	0.02918	2	0.02918	0	0.02918	1			0.02918	2	0.02918	1	0.02918	1
0.02924	1	0.02924	0	0.02924	2	0.02924	1			0.02924	0	0.02924	1	0.02924	0
0.02929	0	0.02929	1	0.02929	1	0.02929	1			0.02929	1	0.02929	0	0.02929	0
0.02935	4	0.02935	3	0.02935	3	0.02935	2			0.02935	2	0.02935	0	0.02935	1
0.0294	0	0.0294	3	0.0294	2	0.0294	0			0.0294	1	0.0294	0	0.0294	0
0.02946	0	0.02946	1	0.02946	0	0.02946	3			0.02946	1	0.02946	1	0.02946	2
0.02951	1	0.02951	1	0.02951	1	0.02951	1			0.02951	1	0.02951	0	0.02951	1
0.02957	1	0.02957	1	0.02957	3	0.02957	4			0.02957	0	0.02957	0	0.02957	0
0.02962	1	0.02962	1	0.02962	2	0.02962	1			0.02962	4	0.02962	0	0.02962	0
0.02968	0	0.02968	1	0.02968	0	0.02968	3			0.02968	1	0.02968	0	0.02968	1
0.02973	0	0.02973	0	0.02973	2	0.02973	2			0.02973	0	0.02973	0	0.02973	0
0.02979	1	0.02979	0	0.02979	0	0.02979	0			0.02979	0	0.02979	0	0.02979	0
0.02985	0	0.02985	0	0.02985	2	0.02985	3			0.02985	0	0.02985	0	0.02985	0
0.0299	1	0.0299	1	0.0299	1	0.0299	1			0.0299	1	0.0299	0	0.0299	0
0.02996	1	0.02996	1	0.02996	0	0.02996	2			0.02996	1	0.02996	0	0.02996	0
0.03002	0	0.03002	1	0.03002	1	0.03002	1			0.03002	0	0.03002	1	0.03002	0
0.03007	0	0.03007	2	0.03007	1	0.03007	1			0.03007	0	0.03007	0	0.03007	2
0.03013	0	0.03013	1	0.03013	2	0.03013	0			0.03013	0	0.03013	0	0.03013	0
0.03019	0	0.03019	0	0.03019	3	0.03019	0			0.03019	1	0.03019	0	0.03019	0
0.03024	0	0.03024	1	0.03024	0	0.03024	3			0.03024	1	0.03024	0	0.03024	0
0.0303	2	0.0303	2	0.0303	1	0.0303	1			0.0303	0	0.0303	0	0.0303	0
0.03036	1	0.03036	1	0.03036	3	0.03036	0			0.03036	0	0.03036	0	0.03036	1
0.03041	1	0.03041	1	0.03041	1	0.03041	1			0.03041	0	0.03041	0	0.03041	0
0.03047	0	0.03047	0	0.03047	1	0.03047	1			0.03047	0	0.03047	0	0.03047	0
0.03053	0	0.03053	0	0.03053	0	0.03053	1			0.03053	1	0.03053	0	0.03053	0
0.03059	1	0.03059	1	0.03059	0	0.03059	0			0.03059	1	0.03059	0	0.03059	0
0.03064	0	0.03064	0	0.03064	1	0.03064	1			0.03064	1	0.03064	0	0.03064	0
0.0307	1	0.0307	1	0.0307	2	0.0307	1			0.0307	0	0.0307	0	0.0307	0
0.03076	0	0.03076	0	0.03076	0	0.03076	1			0.03076	1	0.03076	0	0.03076	0
0.03082	1	0.03082	0	0.03082	1	0.03082	0			0.03082	0	0.03082	0	0.03082	0
0.03088	1	0.03088	0	0.03088	0	0.03088	3			0.03088	1	0.03088	1	0.03088	0
0.03094	1	0.03094	0	0.03094	0	0.03094	2			0.03094	1	0.03094	0	0.03094	0
0.031	0	0.031	0	0.031	0	0.031	1			0.031	1	0.031	0	0.031	1
0.03105	1	0.03105	0	0.03105	0	0.03105	1			0.03105	2	0.03105	0	0.03105	0
0.03111	0	0.03111	1	0.03111	0	0.03111	2			0.03111	0	0.03111	0	0.03111	0
0.03117	0	0.03117	2	0.03117	0	0.03117	1			0.03117	1	0.03117	1	0.03117	0
0.03123	0	0.03123	1	0.03123	0	0.03123	1			0.03123	1	0.03123	0	0.03123	0
0.03129	1	0.03129	0	0.03129	0	0.03129	2			0.03129	0	0.03129	0	0.03129	0
0.03135	0	0.03135	2	0.03135	1	0.03135	1			0.03135	0	0.03135	0	0.03135	0
0.03141	0	0.03141	0	0.03141	1	0.03141	0			0.03141	0	0.03141	0	0.03141	0
0.03147	0	0.03147	0	0.03147	1	0.03147	1			0.03147	1	0.03147	0	0.03147	0
0.03153	1	0.03153	0	0.03153	0	0.03153	3			0.03153	0	0.03153	0	0.03153	0
0.03159	0	0.03159	2	0.03159	2	0.03159	1			0.03159	0	0.03159	1	0.03159	0
0.03165	0	0.03165	0	0.03165	0	0.03165	0			0.03165	1	0.03165	0	0.03165	0
0.03171	1	0.03171	0	0.03171	1	0.03171	2			0.03171	1	0.03171	0	0.03171	0
0.03177	0	0.03177	1	0.03177	2	0.03177	1			0.03177	1	0.03177	0	0.03177	0
0.03183	1	0.03183	1	0.03183	1	0.03183	1			0.03183	1	0.03183	0	0.03183	1
0.03189	2	0.03189	1	0.03189	3	0.03189	0			0.03189	0	0.03189	0	0.03189	1
0.03195	0	0.03195	0	0.03195	0	0.03195	2			0.03195	1	0.03195	1	0.03195	1
0.03201	0	0.03201	0	0.03201	0	0.03201	2			0.03201	1	0.03201	0	0.03201	0
0.03208	0	0.03208	1	0.03208	2	0.03208	1			0.03208	1	0.03208	0	0.03208	0
0.03214	0	0.03214	0	0.03214	0	0.03214	0			0.03214	1	0.03214	0	0.03214	0
0.0322	0	0.0322	1	0.0322	1	0.0322	2			0.0322	1	0.0322	0	0.0322	0
0.03226	3	0.03226	0	0.03226	3	0.03226	2			0.03226	2	0.03226	0	0.03226	0
0.03232	0	0.03232	1	0.03232	1	0.03232	1			0.03232	0	0.03232	1	0.03232	0
0.03238	0	0.03238	0	0.03238	0	0.03238	1			0.03238	0	0.03238	0	0.03238	0
0.03245	0	0.03245	0	0.03245	3	0.03245	2			0.03245	2	0.03245	0	0.03245	0
0.03251	0	0.03251	2	0.03251	1	0.03251	1			0.03251	0	0.03251	0	0.03251	0
0.03257	0	0.03257	1	0.03257	1	0.03257	0			0.03257	0	0.03257	0	0.03257	0
0.03263	1	0.03263	0	0.03263	1	0.03263	1			0.03263	0	0.03263	1	0.03263	0
0.03269	1	0.03269	3	0.03269	0	0.03269	0			0.03269	0	0.03269	0	0.03269	0
0.03276	1	0.03276	1	0.03276	0	0.03276	1			0.03276	1	0.03276	0	0.03276	1
0.03282	0	0.03282	2	0.03282	0	0.03282	1			0.03282	0	0.03282	0	0.03282	1
0.03288	1	0.03288	4	0.03288	2	0.03288	0			0.03288	0	0.03288	0	0.03288	0
0.03295	1	0.03295	1	0.03295	1	0.03295	1			0.03295	0	0.03295	0	0.03295	0
0.03301	0	0.03301	1	0.03301	0	0.03301	0			0.03301	0	0.03301	0	0.03301	1
0.03307	0	0.03307	1	0.03307	1	0.03307	4			0.03307	0	0.03307	1	0.03307	3
0.03314	0	0.03314	1	0.03314	2	0.03314	1			0.03314	1	0.03314	0	0.03314	0
0.0332	0	0.0332	0	0.0332	0	0.0332	0			0.0332	0	0.0332	0	0.0332	1
0.03326	0	0.03326	1	0.03326	0	0.03326	1			0.03326	2	0.03326	0	0.03326	1
0.03333	1	0.03333	0	0.03333	1	0.03333	2			0.03333	2	0.03333	0	0.03333	1
0.03339	0	0.03339	0	0.03339	1	0.03339	2			0.03339	0	0.03339	0	0.03339	0
0.03346	0	0.03346	1	0.03346	3	0.03346	1			0.03346	2	0.03346	0	0.03346	0
0.03352	2	0.03352	1	0.03352	2	0.03352	2			0.03352	1	0.03352	0	0.03352	0
0.03358	0	0.03358	0	0.03358	2	0.03358	3			0.03358	1	0.03358	0	0.03358	1
0.03365	0	0.03365	0	0.03365	1	0.03365	2			0.03365	0	0.03365	1	0.03365	0
0.03371	2	0.03371	1	0.03371	0	0.03371	2			0.03371	0	0.03371	0	0.03371	0
0.03378	1	0.03378	2	0.03378	0	0.03378	0			0.03378	0	0.03378	0	0.03378	1
0.03384	1	0.03384	1	0.03384	1	0.03384	2			0.03384	1	0.03384	0	0.03384	0
0.03391	1	0.03391	1	0.03391	2	0.03391	0			0.03391	2	0.03391	0	0.03391	0
0.03397	0	0.03397	0	0.03397	3	0.03397	1			0.03397	0	0.03397	0	0.03397	0
0.03404	2	0.03404	0	0.03404	2	0.03404	0			0.03404	0	0.03404	0	0.03404	0
0.0341	2	0.0341	0	0.0341	3	0.0341	1			0.0341	0	0.0341	0	0.0341	0
0.03417	0	0.03417	0	0.03417	0	0.03417	0			0.03417	0	0.03417	1	0.03417	0
0.03424	1	0.03424	0	0.03424	1	0.03424	0			0.03424	3	0.03424	0	0.03424	1
0.0343	1	0.0343	1	0.0343	2	0.0343	1			0.0343	0	0.0343	0	0.0343	0
0.03437	1	0.03437	1	0.03437	2	0.03437	1			0.03437	1	0.03437	0	0.03437	0
0.03443	1	0.03443	1	0.03443	0	0.03443	0			0.03443	0	0.03443	1	0.03443	0
0.0345	0	0.0345	0	0.0345	2	0.0345	1			0.0345	1	0.0345	0	0.0345	1
0.03457	1	0.03457	0	0.03457	1	0.03457	1			0.03457	0	0.03457	0	0.03457	0
0.03463	0	0.03463	1	0.03463	0	0.03463	2			0.03463	0	0.03463	0	0.03463	0
0.0347	1	0.0347	1	0.0347	2	0.0347	2			0.0347	2	0.0347	0	0.0347	0
0.03477	1	0.03477	0	0.03477	0	0.03477	1			0.03477	0	0.03477	0	0.03477	1
0.03483	0	0.03483	0	0.03483	0	0.03483	1			0.03483	2	0.03483	0	0.03483	1
0.0349	1	0.0349	0	0.0349	0	0.0349	3			0.0349	0	0.0349	1	0.0349	1
0.03497	1	0.03497	0	0.03497	0	0.03497	0			0.03497	0	0.03497	0	0.03497	0
0.03504	0	0.03504	1	0.03504	2	0.03504	1			0.03504	0	0.03504	0	0.03504	0
0.0351	1	0.0351	0	0.0351	2	0.0351	2			0.0351	1	0.0351	0	0.0351	0
0.03517	0	0.03517	1	0.03517	2	0.03517	1			0.03517	0	0.03517	0	0.03517	0
0.03524	1	0.03524	0	0.03524	2	0.03524	4			0.03524	0	0.03524	0	0.03524	1
0.03531	0	0.03531	1	0.03531	0	0.03531	0			0.03531	1	0.03531	0	0.03531	2
0.03537	0	0.03537	0	0.03537	1	0.03537	3			0.03537	0	0.03537	0	0.03537	2
0.03544	0	0.03544	0	0.03544	1	0.03544	3			0.03544	0	0.03544	0	0.03544	0
0.03551	1	0.03551	2	0.03551	2	0.03551	0			0.03551	1	0.03551	0	0.03551	0
0.03558	1	0.03558	1	0.03558	1	0.03558	2			0.03558	1	0.03558	0	0.03558	0
0.03565	1	0.03565	0	0.03565	2	0.03565	2			0.03565	0	0.03565	1	0.03565	0
0.03572	1	0.03572	0	0.03572	0	0.03572	2			0.03572	0	0.03572	0	0.03572	3
0.03579	0	0.03579	1	0.03579	1	0.03579	1			0.03579	0	0.03579	0	0.03579	1
0.03585	0	0.03585	2	0.03585	1	0.03585	0			0.03585	0	0.03585	0	0.03585	1
0.03592	0	0.03592	0	0.03592	3	0.03592	3			0.03592	1	0.03592	0	0.03592	0
0.03599	0	0.03599	2	0.03599	1	0.03599	1			0.03599	0	0.03599	0	0.03599	1
0.03606	0	0.03606	1	0.03606	0	0.03606	2			0.03606	0	0.03606	0	0.03606	3
0.03613	1	0.03613	0	0.03613	2	0.03613	0			0.03613	0	0.03613	0	0.03613	0
0.0362	1	0.0362	2	0.0362	0	0.0362	0			0.0362	0	0.0362	0	0.0362	0
0.03627	1	0.03627	2	0.03627	0	0.03627	2			0.03627	0	0.03627	1	0.03627	0
0.03634	1	0.03634	0	0.03634	0	0.03634	4			0.03634	2	0.03634	0	0.03634	0
0.03641	0	0.03641	2	0.03641	3	0.03641	2			0.03641	2	0.03641	0	0.03641	0
0.03648	0	0.03648	1	0.03648	0	0.03648	0			0.03648	0	0.03648	0	0.03648	0
0.03655	0	0.03655	0	0.03655	1	0.03655	1			0.03655	0	0.03655	0	0.03655	0
0.03662	0	0.03662	0	0.03662	2	0.03662	1			0.03662	1	0.03662	0	0.03662	0
0.03669	0	0.03669	2	0.03669	1	0.03669	0			0.03669	2	0.03669	0	0.03669	0
0.03676	0	0.03676	4	0.03676	1	0.03676	1			0.03676	0	0.03676	0	0.03676	1
0.03684	0	0.03684	3	0.03684	1	0.03684	3			0.03684	0	0.03684	0	0.03684	0
0.03691	0	0.03691	1	0.03691	1	0.03691	2			0.03691	0	0.03691	0	0.03691	1
0.03698	0	0.03698	0	0.03698	1	0.03698	0			0.03698	2	0.03698	0	0.03698	0
0.03705	1	0.03705	3	0.03705	2	0.03705	0			0.03705	0	0.03705	0	0.03705	0
0.03712	1	0.03712	4	0.03712	0	0.03712	3			0.03712	1	0.03712	1	0.03712	0
0.03719	0	0.03719	0	0.03719	1	0.03719	1			0.03719	0	0.03719	0	0.03719	0
0.03726	1	0.03726	1	0.03726	0	0.03726	1			0.03726	1	0.03726	0	0.03726	1
0.03734	0	0.03734	3	0.03734	0	0.03734	2			0.03734	1	0.03734	0	0.03734	0
0.03741	0	0.03741	0	0.03741	1	0.03741	2			0.03741	2	0.03741	0	0.03741	1
0.03748	0	0.03748	0	0.03748	3	0.03748	1			0.03748	0	0.03748	0	0.03748	0
0.03755	0	0.03755	1	0.03755	1	0.03755	0			0.03755	0	0.03755	0	0.03755	3
0.03762	0	0.03762	1	0.03762	0	0.03762	3			0.03762	0	0.03762	0	0.03762	1
0.0377	1	0.0377	0	0.0377	0	0.0377	1			0.0377	0	0.0377	0	0.0377	0
0.03777	2	0.03777	0	0.03777	1	0.03777	1			0.03777	0	0.03777	0	0.03777	1
0.03784	0	0.03784	0	0.03784	0	0.03784	0			0.03784	0	0.03784	0	0.03784	1
0.03792	0	0.03792	0	0.03792	2	0.03792	4			0.03792	0	0.03792	0	0.03792	0
0.03799	1	0.03799	0	0.03799	2	0.03799	2			0.03799	1	0.03799	0	0.03799	0
0.03806	0	0.03806	1	0.03806	4	0.03806	0			0.03806	0	0.03806	0	0.03806	0
0.03813	0	0.03813	1	0.03813	1	0.03813	1			0.03813	0	0.03813	0	0.03813	0
0.03821	0	0.03821	0	0.03821	2	0.03821	3			0.03821	2	0.03821	1	0.03821	0
0.03828	0	0.03828	2	0.03828	0	0.03828	2			0.03828	0	0.03828	0	0.03828	0
0.03836	2	0.03836	0	0.03836	0	0.03836	0			0.03836	0	0.03836	0	0.03836	1
0.03843	1	0.03843	1	0.03843	1	0.03843	1			0.03843	1	0.03843	0	0.03843	0
0.0385	0	0.0385	0	0.0385	2	0.0385	2			0.0385	1	0.0385	0	0.0385	0
0.03858	0	0.03858	5	0.03858	1	0.03858	1			0.03858	1	0.03858	0	0.03858	0
0.03865	0	0.03865	1	0.03865	3	0.03865	1			0.03865	0	0.03865	0	0.03865	0
0.03873	1	0.03873	0	0.03873	1	0.03873	3			0.03873	0	0.03873	0	0.03873	1
0.0388	0	0.0388	1	0.0388	3	0.0388	0			0.0388	0	0.0388	2	0.0388	0
0.03888	0	0.03888	0	0.03888	1	0.03888	0			0.03888	2	0.03888	0	0.03888	0
0.03895	1	0.03895	3	0.03895	0	0.03895	0			0.03895	1	0.03895	0	0.03895	1
0.03903	0	0.03903	0	0.03903	0	0.03903	2			0.03903	1	0.03903	0	0.03903	0
0.0391	1	0.0391	1	0.0391	1	0.0391	1			0.0391	0	0.0391	0	0.0391	0
0.03918	2	0.03918	0	0.03918	2	0.03918	0			0.03918	1	0.03918	0	0.03918	0
0.03925	1	0.03925	0	0.03925	0	0.03925	1			0.03925	1	0.03925	1	0.03925	0
0.03933	0	0.03933	0	0.03933	0	0.03933	1			0.03933	0	0.03933	0	0.03933	1
0.0394	0	0.0394	2	0.0394	0	0.0394	0			0.0394	1	0.0394	0	0.0394	0
0.03948	0	0.03948	2	0.03948	0	0.03948	1			0.03948	0	0.03948	0	0.03948	0
0.03955	0	0.03955	0	0.03955	1	0.03955	0			0.03955	1	0.03955	0	0.03955	1
0.03963	1	0.03963	0	0.03963	1	0.03963	0			0.03963	0	0.03963	0	0.03963	0
0.03971	1	0.03971	1	0.03971	0	0.03971	1			0.03971	2	0.03971	0	0.03971	1
0.03978	1	0.03978	0	0.03978	2	0.03978	0			0.03978	1	0.03978	0	0.03978	0
0.03986	3	0.03986	1	0.03986	1	0.03986	0			0.03986	1	0.03986	0	0.03986	1
0.03994	3	0.03994	1	0.03994	0	0.03994	2			0.03994	1	0.03994	0	0.03994	0
0.04001	1	0.04001	1	0.04001	0	0.04001	0			0.04001	0	0.04001	0	0.04001	0
0.04009	2	0.04009	1	0.04009	3	0.04009	1			0.04009	0	0.04009	0	0.04009	0
0.04017	1	0.04017	1	0.04017	0	0.04017	0			0.04017	1	0.04017	0	0.04017	0
0.04024	1	0.04024	0	0.04024	1	0.04024	2			0.04024	0	0.04024	0	0.04024	1
0.04032	2	0.04032	2	0.04032	0	0.04032	0			0.04032	1	0.04032	0	0.04032	0
0.0404	0	0.0404	1	0.0404	0	0.0404	2			0.0404	1	0.0404	0	0.0404	0
0.04047	0	0.04047	1	0.04047	0	0.04047	3			0.04047	0	0.04047	0	0.04047	0
0.04055	0	0.04055	2	0.04055	1	0.04055	1			0.04055	0	0.04055	0	0.04055	1
0.04063	0	0.04063	0	0.04063	1	0.04063	2			0.04063	1	0.04063	0	0.04063	0
0.04071	1	0.04071	0	0.04071	3	0.04071	0			0.04071	1	0.04071	0	0.04071	1
0.04079	0	0.04079	1	0.04079	0	0.04079	3			0.04079	0	0.04079	1	0.04079	0
0.04086	0	0.04086	1	0.04086	3	0.04086	1			0.04086	1	0.04086	0	0.04086	0
0.04094	0	0.04094	0	0.04094	3	0.04094	1			0.04094	1	0.04094	0	0.04094	1
0.04102	0	0.04102	1	0.04102	0	0.04102	1			0.04102	0	0.04102	0	0.04102	0
0.0411	1	0.0411	1	0.0411	1	0.0411	2			0.0411	3	0.0411	0	0.0411	1
0.04118	0	0.04118	1	0.04118	1	0.04118	0			0.04118	0	0.04118	0	0.04118	0
0.04126	1	0.04126	1	0.04126	0	0.04126	0			0.04126	0	0.04126	0	0.04126	0
0.04134	0	0.04134	0	0.04134	1	0.04134	0			0.04134	1	0.04134	0	0.04134	0
0.04142	0	0.04142	0	0.04142	2	0.04142	2			0.04142	0	0.04142	0	0.04142	0
0.0415	0	0.0415	0	0.0415	0	0.0415	1			0.0415	0	0.0415	0	0.0415	0
0.04157	0	0.04157	2	0.04157	0	0.04157	1			0.04157	0	0.04157	0	0.04157	0
0.04165	0	0.04165	1	0.04165	2	0.04165	2			0.04165	0	0.04165	2	0.04165	0
0.04173	1	0.04173	0	0.04173	1	0.04173	1			0.04173	0	0.04173	1	0.04173	1
0.04181	0	0.04181	2	0.04181	0	0.04181	1			0.04181	2	0.04181	0	0.04181	0
0.04189	0	0.04189	0	0.04189	2	0.04189	0			0.04189	1	0.04189	0	0.04189	1
0.04197	0	0.04197	1	0.04197	0	0.04197	0			0.04197	1	0.04197	0	0.04197	0
0.04205	0	0.04205	0	0.04205	0	0.04205	0			0.04205	0	0.04205	0	0.04205	1
0.04213	0	0.04213	2	0.04213	1	0.04213	0			0.04213	0	0.04213	0	0.04213	1
0.04221	0	0.04221	0	0.04221	2	0.04221	2			0.04221	1	0.04221	0	0.04221	0
0.0423	0	0.0423	1	0.0423	1	0.0423	1			0.0423	2	0.0423	1	0.0423	0
0.04238	1	0.04238	0	0.04238	3	0.04238	3			0.04238	0	0.04238	0	0.04238	0
0.04246	0	0.04246	2	0.04246	2	0.04246	1			0.04246	0	0.04246	1	0.04246	0
0.04254	0	0.04254	2	0.04254	2	0.04254	1			0.04254	0	0.04254	0	0.04254	0
0.04262	1	0.04262	0	0.04262	1	0.04262	4			0.04262	0	0.04262	0	0.04262	0
0.0427	0	0.0427	0	0.0427	1	0.0427	3			0.0427	0	0.0427	0	0.0427	1
0.04278	0	0.04278	1	0.04278	1	0.04278	3			0.04278	1	0.04278	0	0.04278	1
0.04286	0	0.04286	2	0.04286	5	0.04286	2			0.04286	0	0.04286	0	0.04286	0
0.04295	1	0.04295	1	0.04295	0	0.04295	2			0.04295	0	0.04295	0	0.04295	1
0.04303	0	0.04303	0	0.04303	1	0.04303	1			0.04303	0	0.04303	0	0.04303	0
0.04311	0	0.04311	0	0.04311	0	0.04311	0			0.04311	0	0.04311	0	0.04311	0
0.04319	0	0.04319	1	0.04319	0	0.04319	2			0.04319	1	0.04319	0	0.04319	0
0.04327	1	0.04327	2	0.04327	0	0.04327	2			0.04327	1	0.04327	0	0.04327	0
0.04336	1	0.04336	2	0.04336	1	0.04336	0			0.04336	1	0.04336	0	0.04336	0
0.04344	3	0.04344	0	0.04344	0	0.04344	0			0.04344	1	0.04344	0	0.04344	0
0.04352	0	0.04352	0	0.04352	1	0.04352	3			0.04352	0	0.04352	2	0.04352	0
0.0436	1	0.0436	0	0.0436	0	0.0436	4			0.0436	0	0.0436	0	0.0436	0
0.04369	1	0.04369	0	0.04369	1	0.04369	0			0.04369	0	0.04369	0	0.04369	0
0.04377	0	0.04377	1	0.04377	2	0.04377	0			0.04377	0	0.04377	1	0.04377	0
0.04385	1	0.04385	0	0.04385	2	0.04385	2			0.04385	1	0.04385	0	0.04385	0
0.04394	0	0.04394	0	0.04394	2	0.04394	3			0.04394	1	0.04394	0	0.04394	1
0.04402	0	0.04402	0	0.04402	1	0.04402	3			0.04402	1	0.04402	0	0.04402	0
0.0441	0	0.0441	1	0.0441	2	0.0441	3			0.0441	1	0.0441	0	0.0441	0
0.04419	0	0.04419	1	0.04419	0	0.04419	3			0.04419	0	0.04419	1	0.04419	0
0.04427	1	0.04427	1	0.04427	0	0.04427	0			0.04427	1	0.04427	0	0.04427	0
0.04435	0	0.04435	4	0.04435	1	0.04435	0			0.04435	1	0.04435	0	0.04435	0
0.04444	1	0.04444	0	0.04444	0	0.04444	2			0.04444	1	0.04444	0	0.04444	0
0.04452	0	0.04452	2	0.04452	0	0.04452	1			0.04452	2	0.04452	0	0.04452	0
0.04461	0	0.04461	0	0.04461	0	0.04461	1			0.04461	1	0.04461	0	0.04461	0
0.04469	0	0.04469	0	0.04469	2	0.04469	1			0.04469	0	0.04469	0	0.04469	0
0.04478	2	0.04478	0	0.04478	0	0.04478	0			0.04478	1	0.04478	0	0.04478	0
0.04486	2	0.04486	0	0.04486	0	0.04486	1			0.04486	1	0.04486	0	0.04486	1
0.04495	0	0.04495	0	0.04495	1	0.04495	1			0.04495	0	0.04495	0	0.04495	0
0.04503	0	0.04503	1	0.04503	1	0.04503	3			0.04503	2	0.04503	0	0.04503	0
0.04512	1	0.04512	2	0.04512	1	0.04512	2			0.04512	0	0.04512	0	0.04512	0
0.0452	0	0.0452	1	0.0452	1	0.0452	0			0.0452	0	0.0452	0	0.0452	0
0.04529	0	0.04529	1	0.04529	0	0.04529	0			0.04529	1	0.04529	0	0.04529	0
0.04537	0	0.04537	2	0.04537	0	0.04537	3			0.04537	1	0.04537	1	0.04537	0
0.04546	0	0.04546	0	0.04546	1	0.04546	1			0.04546	0	0.04546	0	0.04546	0
0.04555	1	0.04555	1	0.04555	1	0.04555	2			0.04555	0	0.04555	0	0.04555	0
0.04563	2	0.04563	1	0.04563	0	0.04563	1			0.04563	1	0.04563	1	0.04563	0
0.04572	0	0.04572	1	0.04572	1	0.04572	2			0.04572	1	0.04572	0	0.04572	0
0.0458	0	0.0458	2	0.0458	2	0.0458	0			0.0458	0	0.0458	0	0.0458	0
0.04589	0	0.04589	0	0.04589	2	0.04589	1			0.04589	0	0.04589	0	0.04589	0
0.04598	2	0.04598	0	0.04598	1	0.04598	0			0.04598	0	0.04598	0	0.04598	0
0.04606	0	0.04606	1	0.04606	1	0.04606	2			0.04606	0	0.04606	0	0.04606	1
0.04615	1	0.04615	0	0.04615	2	0.04615	0			0.04615	0	0.04615	0	0.04615	0
0.04624	0	0.04624	0	0.04624	0	0.04624	3			0.04624	0	0.04624	1	0.04624	0
0.04632	0	0.04632	1	0.04632	0	0.04632	1			0.04632	0	0.04632	0	0.04632	1
0.04641	0	0.04641	1	0.04641	2	0.04641	0			0.04641	1	0.04641	0	0.04641	2
0.0465	1	0.0465	0	0.0465	0	0.0465	2			0.0465	1	0.0465	0	0.0465	0
0.04659	1	0.04659	1	0.04659	0	0.04659	0			0.04659	0	0.04659	0	0.04659	0
0.04667	0	0.04667	0	0.04667	1	0.04667	0			0.04667	0	0.04667	0	0.04667	2
0.04676	0	0.04676	1	0.04676	1	0.04676	1			0.04676	0	0.04676	0	0.04676	0
0.04685	1	0.04685	1	0.04685	0	0.04685	0			0.04685	1	0.04685	0	0.04685	2
0.04694	1	0.04694	0	0.04694	0	0.04694	1			0.04694	0	0.04694	0	0.04694	0
0.04703	0	0.04703	1	0.04703	1	0.04703	1			0.04703	1	0.04703	0	0.04703	0
0.04711	2	0.04711	0	0.04711	5	0.04711	1			0.04711	0	0.04711	0	0.04711	1
0.0472	0	0.0472	1	0.0472	1	0.0472	2			0.0472	1	0.0472	1	0.0472	0
0.04729	0	0.04729	0	0.04729	0	0.04729	1			0.04729	0	0.04729	1	0.04729	0
0.04738	0	0.04738	0	0.04738	0	0.04738	3			0.04738	1	0.04738	0	0.04738	0
0.04747	1	0.04747	0	0.04747	1	0.04747	2			0.04747	0	0.04747	0	0.04747	0
0.04756	0	0.04756	1	0.04756	1	0.04756	0			0.04756	2	0.04756	1	0.04756	0
0.04765	0	0.04765	0	0.04765	2	0.04765	1			0.04765	0	0.04765	0	0.04765	1
0.04774	1	0.04774	0	0.04774	3	0.04774	1			0.04774	1	0.04774	0	0.04774	0
0.04783	1	0.04783	1	0.04783	3	0.04783	2			0.04783	0	0.04783	0	0.04783	0
0.04792	0	0.04792	2	0.04792	0	0.04792	1			0.04792	1	0.04792	0	0.04792	1
0.04801	0	0.04801	0	0.04801	0	0.04801	1			0.04801	0	0.04801	0	0.04801	0
0.0481	0	0.0481	1	0.0481	0	0.0481	1			0.0481	1	0.0481	0	0.0481	0
0.04818	1	0.04818	2	0.04818	0	0.04818	1			0.04818	1	0.04818	0	0.04818	0
0.04828	1	0.04828	2	0.04828	1	0.04828	2			0.04828	1	0.04828	0	0.04828	1
0.04837	0	0.04837	0	0.04837	1	0.04837	0			0.04837	0	0.04837	0	0.04837	0
0.04846	0	0.04846	4	0.04846	1	0.04846	1			0.04846	1	0.04846	0	0.04846	1
0.04855	0	0.04855	1	0.04855	0	0.04855	1			0.04855	0	0.04855	0	0.04855	0
0.04864	2	0.04864	0	0.04864	1	0.04864	3			0.04864	2	0.04864	0	0.04864	0
0.04873	2	0.04873	0	0.04873	3	0.04873	3			0.04873	0	0.04873	0	0.04873	0
0.04882	0	0.04882	1	0.04882	2	0.04882	3			0.04882	1	0.04882	0	0.04882	0
0.04891	0	0.04891	2	0.04891	1	0.04891	1			0.04891	0	0.04891	0	0.04891	0
0.049	1	0.049	0	0.049	1	0.049	2			0.049	1	0.049	1	0.049	0
0.04909	2	0.04909	2	0.04909	1	0.04909	0			0.04909	1	0.04909	0	0.04909	0
0.04918	2	0.04918	0	0.04918	1	0.04918	0			0.04918	1	0.04918	0	0.04918	0
0.04927	0	0.04927	1	0.04927	1	0.04927	2			0.04927	1	0.04927	0	0.04927	1
0.04937	0	0.04937	0	0.04937	2	0.04937	0			0.04937	1	0.04937	0	0.04937	0
0.04946	0	0.04946	1	0.04946	0	0.04946	0			0.04946	0	0.04946	0	0.04946	0
0.04955	0	0.04955	0	0.04955	1	0.04955	1			0.04955	0	0.04955	0	0.04955	1
0.04964	0	0.04964	0	0.04964	1	0.04964	2			0.04964	0	0.04964	0	0.04964	0
0.04973	0	0.04973	0	0.04973	0	0.04973	2			0.04973	0	0.04973	0	0.04973	1
0.04983	0	0.04983	0	0.04983	1	0.04983	0			0.04983	1	0.04983	0	0.04983	0
0.04992	1	0.04992	2	0.04992	3	0.04992	1			0.04992	0	0.04992	0	0.04992	0
0.05001	1	0.05001	0	0.05001	2	0.05001	2			0.05001	1	0.05001	1	0.05001	0
0.05011	0	0.05011	2	0.05011	1	0.05011	3			0.05011	2	0.05011	0	0.05011	0
0.0502	0	0.0502	1	0.0502	2	0.0502	2			0.0502	1	0.0502	0	0.0502	0
0.05029	2	0.05029	1	0.05029	1	0.05029	1			0.05029	1	0.05029	0	0.05029	0
0.05038	0	0.05038	0	0.05038	1	0.05038	1			0.05038	0	0.05038	1	0.05038	0
0.05048	0	0.05048	2	0.05048	0	0.05048	3			0.05048	1	0.05048	0	0.05048	0
0.05057	0	0.05057	2	0.05057	0	0.05057	1			0.05057	1	0.05057	1	0.05057	2
0.05066	1	0.05066	1	0.05066	1	0.05066	1			0.05066	1	0.05066	0	0.05066	0
0.05076	0	0.05076	0	0.05076	2	0.05076	1			0.05076	0	0.05076	0	0.05076	0
0.05085	2	0.05085	1	0.05085	2	0.05085	0			0.05085	1	0.05085	0	0.05085	0
0.05095	0	0.05095	1	0.05095	1	0.05095	0			0.05095	1	0.05095	0	0.05095	0
0.05104	0	0.05104	0	0.05104	1	0.05104	0			0.05104	0	0.05104	0	0.05104	0
0.05113	1	0.05113	0	0.05113	1	0.05113	2			0.05113	0	0.05113	0	0.05113	0
0.05123	0	0.05123	0	0.05123	2	0.05123	2			0.05123	0	0.05123	0	0.05123	0
0.05132	0	0.05132	0	0.05132	0	0.05132	1			0.05132	0	0.05132	0	0.05132	1
0.05142	0	0.05142	0	0.05142	0	0.05142	1			0.05142	2	0.05142	1	0.05142	0
0.05151	1	0.05151	2	0.05151	1	0.05151	2			0.05151	0	0.05151	0	0.05151	0
0.05161	0	0.05161	2	0.05161	1	0.05161	1			0.05161	0	0.05161	0	0.05161	0
0.0517	0	0.0517	2	0.0517	1	0.0517	4			0.0517	1	0.0517	0	0.0517	0
0.0518	0	0.0518	1	0.0518	1	0.0518	0			0.0518	1	0.0518	1	0.0518	1
0.05189	1	0.05189	2	0.05189	2	0.05189	2			0.05189	2	0.05189	0	0.05189	0
0.05199	2	0.05199	2	0.05199	0	0.05199	2			0.05199	0	0.05199	0	0.05199	0
0.05208	0	0.05208	1	0.05208	1	0.05208	1			0.05208	1	0.05208	1	0.05208	1
0.05218	2	0.05218	0	0.05218	1	0.05218	1			0.05218	0	0.05218	0	0.05218	0
0.05228	0	0.05228	1	0.05228	0	0.05228	5			0.05228	0	0.05228	0	0.05228	0
0.05237	1	0.05237	1	0.05237	2	0.05237	1			0.05237	0	0.05237	0	0.05237	0
0.05247	0	0.05247	0	0.05247	0	0.05247	1			0.05247	0	0.05247	0	0.05247	0
0.05257	0	0.05257	0	0.05257	0	0.05257	2			0.05257	0	0.05257	1	0.05257	1
0.05266	0	0.05266	0	0.05266	2	0.05266	1			0.05266	1	0.05266	0	0.05266	0
0.05276	0	0.05276	0	0.05276	0	0.05276	2			0.05276	0	0.05276	0	0.05276	1
0.05285	2	0.05285	0	0.05285	0	0.05285	3			0.05285	2	0.05285	0	0.05285	0
0.05295	1	0.05295	1	0.05295	1	0.05295	1			0.05295	2	0.05295	1	0.05295	1
0.05305	1	0.05305	0	0.05305	1	0.05305	1			0.05305	2	0.05305	0	0.05305	0
0.05315	0	0.05315	1	0.05315	2	0.05315	0			0.05315	1	0.05315	0	0.05315	0
0.05324	0	0.05324	2	0.05324	1	0.05324	1			0.05324	0	0.05324	0	0.05324	0
0.05334	0	0.05334	0	0.05334	0	0.05334	2			0.05334	0	0.05334	0	0.05334	1
0.05344	1	0.05344	1	0.05344	3	0.05344	0			0.05344	0	0.05344	0	0.05344	0
0.05354	1	0.05354	0	0.05354	2	0.05354	2			0.05354	0	0.05354	0	0.05354	0
0.05363	0	0.05363	1	0.05363	1	0.05363	1			0.05363	1	0.05363	1	0.05363	0
0.05373	1	0.05373	0	0.05373	0	0.05373	0			0.05373	1	0.05373	0	0.05373	1
0.05383	0	0.05383	1	0.05383	1	0.05383	0			0.05383	0	0.05383	0	0.05383	1
0.05393	0	0.05393	0	0.05393	0	0.05393	0			0.05393	1	0.05393	1	0.05393	0
0.05403	1	0.05403	1	0.05403	2	0.05403	3			0.05403	0	0.05403	0	0.05403	1
0.05412	0	0.05412	0	0.05412	2	0.05412	0			0.05412	1	0.05412	0	0.05412	1
0.05422	0	0.05422	2	0.05422	4	0.05422	2			0.05422	1	0.05422	0	0.05422	0
0.05432	0	0.05432	1	0.05432	0	0.05432	4			0.05432	0	0.05432	0	0.05432	0
0.05442	1	0.05442	2	0.05442	3	0.05442	2			0.05442	0	0.05442	0	0.05442	0
0.05452	0	0.05452	1	0.05452	1	0.05452	1			0.05452	0	0.05452	0	0.05452	0
0.05462	0	0.05462	0	0.05462	0	0.05462	2			0.05462	2	0.05462	0	0.05462	0
0.05472	0	0.05472	1	0.05472	2	0.05472	0			0.05472	1	0.05472	0	0.05472	0
0.05482	1	0.05482	0	0.05482	1	0.05482	3			0.05482	1	0.05482	0	0.05482	0
0.05492	0	0.05492	0	0.05492	0	0.05492	3			0.05492	0	0.05492	0	0.05492	0
0.05502	0	0.05502	1	0.05502	0	0.05502	2			0.05502	1	0.05502	1	0.05502	0
0.05512	0	0.05512	2	0.05512	1	0.05512	0			0.05512	1	0.05512	0	0.05512	1
0.05522	2	0.05522	1	0.05522	2	0.05522	0			0.05522	0	0.05522	1	0.05522	0
0.05532	0	0.05532	0	0.05532	3	0.05532	2			0.05532	0	0.05532	1	0.05532	0
0.05542	1	0.05542	1	0.05542	2	0.05542	0			0.05542	2	0.05542	1	0.05542	0
0.05552	0	0.05552	1	0.05552	0	0.05552	1			0.05552	1	0.05552	0	0.05552	1
0.05562	1	0.05562	0	0.05562	2	0.05562	2			0.05562	1	0.05562	0	0.05562	0
0.05572	0	0.05572	0	0.05572	1	0.05572	0			0.05572	0	0.05572	0	0.05572	0
0.05582	0	0.05582	0	0.05582	0	0.05582	4			0.05582	0	0.05582	0	0.05582	0
0.05592	0	0.05592	1	0.05592	0	0.05592	5			0.05592	0	0.05592	0	0.05592	2
0.05602	0	0.05602	0	0.05602	0	0.05602	1			0.05602	0	0.05602	0	0.05602	0
0.05612	0	0.05612	0	0.05612	1	0.05612	3			0.05612	1	0.05612	0	0.05612	0
0.05622	0	0.05622	1	0.05622	1	0.05622	1			0.05622	0	0.05622	0	0.05622	0
0.05632	1	0.05632	1	0.05632	1	0.05632	0			0.05632	0	0.05632	0	0.05632	0
0.05643	0	0.05643	0	0.05643	1	0.05643	0			0.05643	0	0.05643	0	0.05643	0
0.05653	2	0.05653	0	0.05653	0	0.05653	1			0.05653	0	0.05653	0	0.05653	0
0.05663	0	0.05663	0	0.05663	1	0.05663	2			0.05663	0	0.05663	1	0.05663	0
0.05673	0	0.05673	2	0.05673	0	0.05673	1			0.05673	1	0.05673	0	0.05673	0
0.05683	0	0.05683	1	0.05683	0	0.05683	3			0.05683	1	0.05683	0	0.05683	0
0.05694	0	0.05694	3	0.05694	1	0.05694	0			0.05694	0	0.05694	0	0.05694	0
0.05704	0	0.05704	1	0.05704	1	0.05704	3			0.05704	0	0.05704	0	0.05704	1
0.05714	1	0.05714	0	0.05714	2	0.05714	2			0.05714	0	0.05714	0	0.05714	0
0.05724	1	0.05724	2	0.05724	1	0.05724	1			0.05724	1	0.05724	0	0.05724	0
0.05735	0	0.05735	1	0.05735	0	0.05735	1			0.05735	1	0.05735	0	0.05735	0
0.05745	0	0.05745	0	0.05745	1	0.05745	2			0.05745	0	0.05745	0	0.05745	2
0.05755	1	0.05755	1	0.05755	3	0.05755	1			0.05755	1	0.05755	0	0.05755	0
0.05766	1	0.05766	1	0.05766	2	0.05766	0			0.05766	0	0.05766	0	0.05766	1
0.05776	1	0.05776	0	0.05776	2	0.05776	1			0.05776	1	0.05776	1	0.05776	2
0.05786	3	0.05786	0	0.05786	1	0.05786	2			0.05786	3	0.05786	0	0.05786	1
0.05797	0	0.05797	2	0.05797	1	0.05797	1			0.05797	0	0.05797	0	0.05797	0
0.05807	0	0.05807	1	0.05807	1	0.05807	1			0.05807	1	0.05807	1	0.05807	1
0.05817	0	0.05817	0	0.05817	0	0.05817	2			0.05817	0	0.05817	0	0.05817	1
0.05828	0	0.05828	1	0.05828	1	0.05828	2			0.05828	1	0.05828	0	0.05828	1
0.05838	0	0.05838	0	0.05838	1	0.05838	1			0.05838	1	0.05838	0	0.05838	0
0.05849	0	0.05849	2	0.05849	0	0.05849	1			0.05849	0	0.05849	0	0.05849	1
0.05859	0	0.05859	0	0.05859	0	0.05859	3			0.05859	0	0.05859	1	0.05859	0
0.0587	1	0.0587	1	0.0587	2	0.0587	3			0.0587	0	0.0587	1	0.0587	1
0.0588	0	0.0588	0	0.0588	0	0.0588	1			0.0588	0	0.0588	0	0.0588	2
0.0589	1	0.0589	1	0.0589	0	0.0589	0			0.0589	0	0.0589	0	0.0589	0
0.05901	0	0.05901	0	0.05901	1	0.05901	3			0.05901	0	0.05901	0	0.05901	0
0.05911	0	0.05911	0	0.05911	1	0.05911	0			0.05911	2	0.05911	1	0.05911	2
0.05922	1	0.05922	1	0.05922	2	0.05922	0			0.05922	1	0.05922	0	0.05922	0
0.05933	1	0.05933	2	0.05933	3	0.05933	2			0.05933	0	0.05933	0	0.05933	1
0.05943	0	0.05943	1	0.05943	1	0.05943	1			0.05943	1	0.05943	0	0.05943	0
0.05954	0	0.05954	3	0.05954	0	0.05954	0			0.05954	2	0.05954	0	0.05954	0
0.05964	0	0.05964	0	0.05964	2	0.05964	1			0.05964	0	0.05964	0	0.05964	0
0.05975	1	0.05975	0	0.05975	3	0.05975	3			0.05975	0	0.05975	0	0.05975	0
0.05985	2	0.05985	0	0.05985	3	0.05985	0			0.05985	0	0.05985	0	0.05985	0
0.05996	1	0.05996	0	0.05996	1	0.05996	1			0.05996	0	0.05996	0	0.05996	0
0.06007	1	0.06007	0	0.06007	0	0.06007	0			0.06007	1	0.06007	0	0.06007	1
0.06017	1	0.06017	0	0.06017	2	0.06017	1			0.06017	0	0.06017	0	0.06017	0
0.06028	0	0.06028	0	0.06028	1	0.06028	2			0.06028	1	0.06028	0	0.06028	0
0.06039	2	0.06039	1	0.06039	0	0.06039	2			0.06039	0	0.06039	0	0.06039	0
0.06049	2	0.06049	1	0.06049	2	0.06049	0			0.06049	2	0.06049	0	0.06049	0
0.0606	2	0.0606	0	0.0606	0	0.0606	0			0.0606	2	0.0606	0	0.0606	0
0.06071	1	0.06071	0	0.06071	2	0.06071	0			0.06071	1	0.06071	0	0.06071	0
0.06081	0	0.06081	3	0.06081	1	0.06081	0			0.06081	1	0.06081	0	0.06081	0
0.06092	0	0.06092	0	0.06092	0	0.06092	0			0.06092	0	0.06092	0	0.06092	0
0.06103	0	0.06103	0	0.06103	1	0.06103	2			0.06103	1	0.06103	1	0.06103	0
0.06114	1	0.06114	0	0.06114	1	0.06114	0			0.06114	1	0.06114	0	0.06114	0
0.06124	0	0.06124	1	0.06124	1	0.06124	0			0.06124	1	0.06124	0	0.06124	0
0.06135	1	0.06135	1	0.06135	0	0.06135	1			0.06135	0	0.06135	0	0.06135	0
0.06146	0	0.06146	0	0.06146	1	0.06146	1			0.06146	1	0.06146	0	0.06146	1
0.06157	1	0.06157	1	0.06157	0	0.06157	2			0.06157	0	0.06157	1	0.06157	0
0.06168	0	0.06168	1	0.06168	0	0.06168	1			0.06168	0	0.06168	0	0.06168	0
0.06179	1	0.06179	1	0.06179	3	0.06179	2			0.06179	1	0.06179	0	0.06179	0
0.06189	0	0.06189	5	0.06189	0	0.06189	1			0.06189	0	0.06189	0	0.06189	0
0.062	0	0.062	0	0.062	1	0.062	2			0.062	0	0.062	0	0.062	0
0.06211	1	0.06211	0	0.06211	1	0.06211	1			0.06211	0	0.06211	0	0.06211	0
0.06222	0	0.06222	1	0.06222	1	0.06222	2			0.06222	0	0.06222	0	0.06222	0
0.06233	0	0.06233	0	0.06233	1	0.06233	0			0.06233	0	0.06233	0	0.06233	1
0.06244	0	0.06244	0	0.06244	0	0.06244	1			0.06244	1	0.06244	0	0.06244	0
0.06255	0	0.06255	0	0.06255	1	0.06255	2			0.06255	1	0.06255	0	0.06255	0
0.06266	0	0.06266	0	0.06266	0	0.06266	4			0.06266	2	0.06266	0	0.06266	1
0.06277	1	0.06277	1	0.06277	2	0.06277	3			0.06277	0	0.06277	0	0.06277	0
0.06288	2	0.06288	1	0.06288	1	0.06288	1			0.06288	0	0.06288	0	0.06288	0
0.06299	0	0.06299	0	0.06299	2	0.06299	1			0.06299	1	0.06299	0	0.06299	0
0.0631	0	0.0631	1	0.0631	1	0.0631	2			0.0631	0	0.0631	0	0.0631	0
0.06321	0	0.06321	0	0.06321	2	0.06321	1			0.06321	0	0.06321	0	0.06321	0
0.06332	2	0.06332	1	0.06332	0	0.06332	2			0.06332	1	0.06332	0	0.06332	1
0.06343	0	0.06343	2	0.06343	1	0.06343	2			0.06343	1	0.06343	0	0.06343	0
0.06354	0	0.06354	1	0.06354	1	0.06354	1			0.06354	0	0.06354	0	0.06354	0
0.06365	0	0.06365	1	0.06365	2	0.06365	2			0.06365	1	0.06365	0	0.06365	0
0.06376	1	0.06376	0	0.06376	2	0.06376	0			0.06376	1	0.06376	1	0.06376	0
0.06387	1	0.06387	1	0.06387	1	0.06387	2			0.06387	1	0.06387	0	0.06387	2
0.06398	1	0.06398	1	0.06398	1	0.06398	2			0.06398	1	0.06398	0	0.06398	0
0.06409	2	0.06409	2	0.06409	1	0.06409	3			0.06409	1	0.06409	0	0.06409	0
0.06421	2	0.06421	0	0.06421	2	0.06421	5			0.06421	0	0.06421	0	0.06421	1
0.06432	2	0.06432	1	0.06432	2	0.06432	2			0.06432	1	0.06432	0	0.06432	0
0.06443	0	0.06443	1	0.06443	0	0.06443	2			0.06443	1	0.06443	0	0.06443	0
0.06454	0	0.06454	1	0.06454	2	0.06454	2			0.06454	0	0.06454	0	0.06454	0
0.06465	1	0.06465	0	0.06465	3	0.06465	0			0.06465	0	0.06465	0	0.06465	0
0.06477	3	0.06477	0	0.06477	1	0.06477	2			0.06477	1	0.06477	0	0.06477	0
0.06488	1	0.06488	2	0.06488	1	0.06488	0			0.06488	0	0.06488	1	0.06488	0
0.06499	1	0.06499	1	0.06499	3	0.06499	1			0.06499	1	0.06499	0	0.06499	0
0.0651	0	0.0651	1	0.0651	0	0.0651	2			0.0651	0	0.0651	0	0.0651	0
0.06521	1	0.06521	0	0.06521	1	0.06521	0			0.06521	1	0.06521	1	0.06521	1
0.06533	1	0.06533	2	0.06533	0	0.06533	2			0.06533	0	0.06533	1	0.06533	0
0.06544	0	0.06544	0	0.06544	0	0.06544	1			0.06544	0	0.06544	0	0.06544	0
0.06555	0	0.06555	0	0.06555	1	0.06555	1			0.06555	2	0.06555	0	0.06555	1
0.06567	0	0.06567	0	0.06567	2	0.06567	0			0.06567	1	0.06567	0	0.06567	0
0.06578	0	0.06578	0	0.06578	1	0.06578	2			0.06578	0	0.06578	0	0.06578	0
0.06589	0	0.06589	1	0.06589	1	0.06589	0			0.06589	0	0.06589	0	0.06589	0
0.06601	0	0.06601	0	0.06601	0	0.06601	0			0.06601	1	0.06601	0	0.06601	0
0.06612	1	0.06612	1	0.06612	1	0.06612	0			0.06612	1	0.06612	0	0.06612	0
0.06623	1	0.06623	2	0.06623	1	0.06623	1			0.06623	0	0.06623	0	0.06623	0
0.06635	1	0.06635	1	0.06635	2	0.06635	0			0.06635	0	0.06635	0	0.06635	0
0.06646	0	0.06646	1	0.06646	1	0.06646	3			0.06646	2	0.06646	0	0.06646	0
0.06658	3	0.06658	1	0.06658	1	0.06658	2			0.06658	0	0.06658	0	0.06658	1
0.06669	0	0.06669	1	0.06669	1	0.06669	1			0.06669	1	0.06669	0	0.06669	1
0.06681	1	0.06681	1	0.06681	1	0.06681	3			0.06681	3	0.06681	0	0.06681	0
0.06692	0	0.06692	2	0.06692	2	0.06692	2			0.06692	0	0.06692	0	0.06692	1
0.06704	0	0.06704	0	0.06704	0	0.06704	1			0.06704	0	0.06704	0	0.06704	0
0.06715	0	0.06715	0	0.06715	1	0.06715	1			0.06715	0	0.06715	1	0.06715	0
0.06727	0	0.06727	1	0.06727	1	0.06727	0			0.06727	0	0.06727	0	0.06727	1
0.06738	1	0.06738	1	0.06738	0	0.06738	2			0.06738	0	0.06738	0	0.06738	0
0.0675	2	0.0675	1	0.0675	0	0.0675	2			0.0675	0	0.0675	0	0.0675	3
0.06761	1	0.06761	0	0.06761	2	0.06761	2			0.06761	0	0.06761	0	0.06761	0
0.06773	0	0.06773	0	0.06773	1	0.06773	0			0.06773	0	0.06773	0	0.06773	1
0.06784	2	0.06784	2	0.06784	0	0.06784	1			0.06784	1	0.06784	0	0.06784	0
0.06796	0	0.06796	0	0.06796	2	0.06796	4			0.06796	0	0.06796	0	0.06796	1
0.06808	2	0.06808	0	0.06808	2	0.06808	1			0.06808	0	0.06808	0	0.06808	0
0.06819	0	0.06819	0	0.06819	1	0.06819	3			0.06819	1	0.06819	0	0.06819	0
0.06831	1	0.06831	0	0.06831	2	0.06831	1			0.06831	0	0.06831	0	0.06831	0
0.06842	2	0.06842	2	0.06842	2	0.06842	1			0.06842	0	0.06842	0	0.06842	0
0.06854	1	0.06854	0	0.06854	0	0.06854	0			0.06854	1	0.06854	1	0.06854	0
0.06866	0	0.06866	1	0.06866	0	0.06866	2			0.06866	2	0.06866	0	0.06866	0
0.06877	0	0.06877	2	0.06877	2	0.06877	2			0.06877	1	0.06877	0	0.06877	0
0.06889	1	0.06889	0	0.06889	1	0.06889	1			0.06889	0	0.06889	0	0.06889	0
0.06901	0	0.06901	1	0.06901	0	0.06901	2			0.06901	0	0.06901	0	0.06901	0
0.06913	2	0.06913	0	0.06913	0	0.06913	2			0.06913	0	0.06913	0	0.06913	0
0.06924	0	0.06924	1	0.06924	0	0.06924	1			0.06924	1	0.06924	0	0.06924	0
0.06936	0	0.06936	0	0.06936	4	0.06936	1			0.06936	0	0.06936	0	0.06936	0
0.06948	0	0.06948	0	0.06948	1	0.06948	2			0.06948	0	0.06948	1	0.06948	0
0.0696	0	0.0696	1	0.0696	1	0.0696	1			0.0696	0	0.0696	0	0.0696	0
0.06971	1	0.06971	0	0.06971	0	0.06971	2			0.06971	0	0.06971	0	0.06971	0
0.06983	0	0.06983	2	0.06983	0	0.06983	0			0.06983	1	0.06983	0	0.06983	0
0.06995	0	0.06995	1	0.06995	1	0.06995	0			0.06995	1	0.06995	0	0.06995	0
0.07007	1	0.07007	0	0.07007	1	0.07007	0			0.07007	1	0.07007	0	0.07007	2
0.07019	0	0.07019	0	0.07019	2	0.07019	0			0.07019	1	0.07019	0	0.07019	1
0.07031	1	0.07031	1	0.07031	0	0.07031	1			0.07031	0	0.07031	0	0.07031	0
0.07042	1	0.07042	0	0.07042	1	0.07042	1			0.07042	0	0.07042	0	0.07042	0
0.07054	1	0.07054	0	0.07054	0	0.07054	0			0.07054	0	0.07054	0	0.07054	1
0.07066	0	0.07066	1	0.07066	1	0.07066	2			0.07066	1	0.07066	1	0.07066	0
0.07078	0	0.07078	0	0.07078	0	0.07078	5			0.07078	0	0.07078	0	0.07078	2
0.0709	0	0.0709	0	0.0709	3	0.0709	1			0.0709	1	0.0709	0	0.0709	0
0.07102	1	0.07102	0	0.07102	2	0.07102	0			0.07102	0	0.07102	0	0.07102	0
0.07114	0	0.07114	0	0.07114	0	0.07114	2			0.07114	0	0.07114	0	0.07114	1
0.07126	0	0.07126	1	0.07126	2	0.07126	1			0.07126	0	0.07126	0	0.07126	0
0.07138	1	0.07138	1	0.07138	1	0.07138	1			0.07138	1	0.07138	1	0.07138	0
0.0715	1	0.0715	0	0.0715	0	0.0715	0			0.0715	0	0.0715	0	0.0715	0
0.07162	0	0.07162	0	0.07162	1	0.07162	4			0.07162	0	0.07162	1	0.07162	0
0.07174	1	0.07174	0	0.07174	3	0.07174	1			0.07174	1	0.07174	0	0.07174	0
0.07186	0	0.07186	0	0.07186	2	0.07186	1			0.07186	1	0.07186	0	0.07186	1
0.07198	1	0.07198	1	0.07198	1	0.07198	0			0.07198	0	0.07198	0	0.07198	0
0.0721	0	0.0721	1	0.0721	2	0.0721	0			0.0721	1	0.0721	0	0.0721	0
0.07222	0	0.07222	1	0.07222	0	0.07222	2			0.07222	1	0.07222	0	0.07222	0
0.07234	0	0.07234	0	0.07234	0	0.07234	4			0.07234	1	0.07234	0	0.07234	1
0.07246	0	0.07246	0	0.07246	3	0.07246	0			0.07246	0	0.07246	0	0.07246	0
0.07258	2	0.07258	0	0.07258	5	0.07258	4			0.07258	0	0.07258	0	0.07258	0
0.07271	0	0.07271	0	0.07271	1	0.07271	1			0.07271	1	0.07271	0	0.07271	0
0.07283	0	0.07283	0	0.07283	1	0.07283	2			0.07283	2	0.07283	3	0.07283	1
0.07295	0	0.07295	0	0.07295	3	0.07295	0			0.07295	1	0.07295	0	0.07295	1
0.07307	0	0.07307	0	0.07307	0	0.07307	0			0.07307	0	0.07307	0	0.07307	1
0.07319	0	0.07319	0	0.07319	1	0.07319	3			0.07319	1	0.07319	0	0.07319	0
0.07331	1	0.07331	0	0.07331	0	0.07331	2			0.07331	1	0.07331	1	0.07331	1
0.07344	1	0.07344	1	0.07344	0	0.07344	1			0.07344	2	0.07344	0	0.07344	0
0.07356	0	0.07356	1	0.07356	0	0.07356	0			0.07356	1	0.07356	0	0.07356	0
0.07368	0	0.07368	1	0.07368	1	0.07368	2			0.07368	1	0.07368	0	0.07368	0
0.0738	1	0.0738	0	0.0738	1	0.0738	0			0.0738	1	0.0738	0	0.0738	0
0.07393	1	0.07393	0	0.07393	0	0.07393	1			0.07393	0	0.07393	0	0.07393	0
0.07405	1	0.07405	1	0.07405	1	0.07405	0			0.07405	0	0.07405	0	0.07405	0
0.07417	1	0.07417	0	0.07417	3	0.07417	0			0.07417	1	0.07417	0	0.07417	1
0.07429	2	0.07429	0	0.07429	3	0.07429	2			0.07429	2	0.07429	0	0.07429	1
0.07442	0	0.07442	2	0.07442	1	0.07442	3			0.07442	0	0.07442	0	0.07442	0
0.07454	1	0.07454	0	0.07454	0	0.07454	0			0.07454	0	0.07454	0	0.07454	0
0.07466	0	0.07466	0	0.07466	1	0.07466	2			0.07466	0	0.07466	0	0.07466	0
0.07479	1	0.07479	1	0.07479	0	0.07479	0			0.07479	0	0.07479	0	0.07479	0
0.07491	0	0.07491	0	0.07491	2	0.07491	1			0.07491	0	0.07491	0	0.07491	0
0.07504	0	0.07504	1	0.07504	5	0.07504	3			0.07504	0	0.07504	0	0.07504	0
0.07516	1	0.07516	0	0.07516	2	0.07516	1			0.07516	0	0.07516	0	0.07516	0
0.07528	0	0.07528	1	0.07528	1	0.07528	1			0.07528	1	0.07528	0	0.07528	0
0.07541	0	0.07541	1	0.07541	0	0.07541	1			0.07541	1	0.07541	0	0.07541	0
0.07553	0	0.07553	1	0.07553	2	0.07553	3			0.07553	0	0.07553	0	0.07553	0
0.07566	0	0.07566	1	0.07566	0	0.07566	1			0.07566	2	0.07566	0	0.07566	1
0.07578	2	0.07578	1	0.07578	2	0.07578	2			0.07578	0	0.07578	0	0.07578	0
0.07591	2	0.07591	3	0.07591	2	0.07591	1			0.07591	0	0.07591	1	0.07591	0
0.07603	2	0.07603	1	0.07603	1	0.07603	2			0.07603	0	0.07603	0	0.07603	0
0.07616	3	0.07616	2	0.07616	0	0.07616	0			0.07616	3	0.07616	0	0.07616	0
0.07628	1	0.07628	2	0.07628	2	0.07628	4			0.07628	0	0.07628	0	0.07628	0
0.07641	2	0.07641	1	0.07641	2	0.07641	4			0.07641	0	0.07641	0	0.07641	0
0.07653	1	0.07653	0	0.07653	3	0.07653	3			0.07653	0	0.07653	0	0.07653	0
0.07666	1	0.07666	2	0.07666	1	0.07666	3			0.07666	1	0.07666	0	0.07666	0
0.07678	1	0.07678	1	0.07678	1	0.07678	2			0.07678	0	0.07678	0	0.07678	0
0.07691	1	0.07691	2	0.07691	3	0.07691	2			0.07691	1	0.07691	1	0.07691	1
0.07704	0	0.07704	2	0.07704	1	0.07704	3			0.07704	0	0.07704	0	0.07704	0
0.07716	0	0.07716	1	0.07716	1	0.07716	0			0.07716	0	0.07716	0	0.07716	1
0.07729	1	0.07729	1	0.07729	1	0.07729	1			0.07729	1	0.07729	0	0.07729	0
0.07741	1	0.07741	2	0.07741	2	0.07741	1			0.07741	1	0.07741	0	0.07741	0
0.07754	1	0.07754	1	0.07754	1	0.07754	2			0.07754	1	0.07754	0	0.07754	0
0.07767	0	0.07767	0	0.07767	1	0.07767	2			0.07767	0	0.07767	0	0.07767	0
0.07779	0	0.07779	1	0.07779	0	0.07779	1			0.07779	0	0.07779	0	0.07779	0
0.07792	0	0.07792	0	0.07792	2	0.07792	1			0.07792	0	0.07792	0	0.07792	0
0.07805	1	0.07805	0	0.07805	1	0.07805	0			0.07805	0	0.07805	0	0.07805	1
0.07818	0	0.07818	3	0.07818	2	0.07818	0			0.07818	3	0.07818	0	0.07818	0
0.0783	1	0.0783	0	0.0783	2	0.0783	1			0.0783	1	0.0783	0	0.0783	0
0.07843	2	0.07843	2	0.07843	1	0.07843	2			0.07843	0	0.07843	0	0.07843	0
0.07856	0	0.07856	0	0.07856	0	0.07856	2			0.07856	0	0.07856	0	0.07856	0
0.07869	1	0.07869	4	0.07869	2	0.07869	0			0.07869	1	0.07869	0	0.07869	0
0.07881	1	0.07881	0	0.07881	1	0.07881	1			0.07881	1	0.07881	1	0.07881	0
0.07894	1	0.07894	0	0.07894	2	0.07894	0			0.07894	0	0.07894	0	0.07894	1
0.07907	3	0.07907	0	0.07907	3	0.07907	2			0.07907	0	0.07907	0	0.07907	0
0.0792	1	0.0792	1	0.0792	0	0.0792	1			0.0792	0	0.0792	0	0.0792	1
0.07933	1	0.07933	0	0.07933	1	0.07933	2			0.07933	1	0.07933	0	0.07933	0
0.07946	0	0.07946	0	0.07946	1	0.07946	1			0.07946	0	0.07946	0	0.07946	0
0.07958	2	0.07958	3	0.07958	1	0.07958	0			0.07958	0	0.07958	0	0.07958	0
0.07971	1	0.07971	1	0.07971	2	0.07971	2			0.07971	0	0.07971	0	0.07971	2
0.07984	1	0.07984	2	0.07984	1	0.07984	1			0.07984	1	0.07984	0	0.07984	0
0.07997	1	0.07997	0	0.07997	2	0.07997	2			0.07997	0	0.07997	1	0.07997	0
0.0801	0	0.0801	0	0.0801	1	0.0801	1			0.0801	1	0.0801	1	0.0801	1
0.08023	1	0.08023	2	0.08023	1	0.08023	2			0.08023	0	0.08023	0	0.08023	0
0.08036	2	0.08036	1	0.08036	0	0.08036	2			0.08036	0	0.08036	0	0.08036	0
0.08049	0	0.08049	0	0.08049	2	0.08049	3			0.08049	1	0.08049	0	0.08049	0
0.08062	2	0.08062	1	0.08062	1	0.08062	0			0.08062	1	0.08062	0	0.08062	0
0.08075	1	0.08075	0	0.08075	3	0.08075	1			0.08075	0	0.08075	0	0.08075	0
0.08088	0	0.08088	1	0.08088	1	0.08088	1			0.08088	0	0.08088	0	0.08088	0
0.08101	1	0.08101	0	0.08101	1	0.08101	1			0.08101	2	0.08101	0	0.08101	0
0.08114	1	0.08114	1	0.08114	0	0.08114	1			0.08114	1	0.08114	0	0.08114	0
0.08127	0	0.08127	1	0.08127	0	0.08127	3			0.08127	1	0.08127	0	0.08127	0
0.0814	0	0.0814	1	0.0814	1	0.0814	1			0.0814	0	0.0814	0	0.0814	0
0.08153	1	0.08153	1	0.08153	2	0.08153	0			0.08153	0	0.08153	0	0.08153	0
0.08166	1	0.08166	0	0.08166	1	0.08166	2			0.08166	0	0.08166	0	0.08166	0
0.08179	1	0.08179	1	0.08179	0	0.08179	1			0.08179	0	0.08179	0	0.08179	0
0.08193	1	0.08193	0	0.08193	0	0.08193	1			0.08193	0	0.08193	0	0.08193	0
0.08206	1	0.08206	0	0.08206	1	0.08206	1			0.08206	1	0.08206	0	0.08206	1
0.08219	1	0.08219	3	0.08219	0	0.08219	0			0.08219	0	0.08219	0	0.08219	0
0.08232	1	0.08232	0	0.08232	0	0.08232	1			0.08232	0	0.08232	1	0.08232	1
0.08245	1	0.08245	0	0.08245	0	0.08245	2			0.08245	0	0.08245	0	0.08245	0
0.08258	0	0.08258	2	0.08258	1	0.08258	0			0.08258	0	0.08258	1	0.08258	1
0.08271	0	0.08271	0	0.08271	0	0.08271	0			0.08271	0	0.08271	0	0.08271	0
0.08285	0	0.08285	3	0.08285	2	0.08285	4			0.08285	0	0.08285	1	0.08285	0
0.08298	1	0.08298	1	0.08298	0	0.08298	0			0.08298	0	0.08298	1	0.08298	1
0.08311	1	0.08311	0	0.08311	2	0.08311	0			0.08311	0	0.08311	0	0.08311	2
0.08324	1	0.08324	0	0.08324	3	0.08324	1			0.08324	0	0.08324	0	0.08324	2
0.08338	1	0.08338	1	0.08338	1	0.08338	2			0.08338	0	0.08338	0	0.08338	0
0.08351	0	0.08351	2	0.08351	0	0.08351	0			0.08351	1	0.08351	0	0.08351	0
0.08364	1	0.08364	0	0.08364	0	0.08364	0			0.08364	1	0.08364	1	0.08364	1
0.08378	0	0.08378	0	0.08378	0	0.08378	0			0.08378	0	0.08378	1	0.08378	0
0.08391	2	0.08391	0	0.08391	1	0.08391	1			0.08391	0	0.08391	0	0.08391	0
0.08404	0	0.08404	2	0.08404	2	0.08404	0			0.08404	0	0.08404	0	0.08404	0
0.08418	0	0.08418	0	0.08418	0	0.08418	0			0.08418	0	0.08418	0	0.08418	0
0.08431	0	0.08431	0	0.08431	2	0.08431	0			0.08431	1	0.08431	0	0.08431	0
0.08444	1	0.08444	1	0.08444	0	0.08444	2			0.08444	1	0.08444	0	0.08444	0
0.08458	0	0.08458	1	0.08458	1	0.08458	2			0.08458	0	0.08458	0	0.08458	1
0.08471	2	0.08471	0	0.08471	1	0.08471	1			0.08471	0	0.08471	0	0.08471	0
0.08484	1	0.08484	1	0.08484	0	0.08484	3			0.08484	1	0.08484	0	0.08484	0
0.08498	0	0.08498	0	0.08498	2	0.08498	0			0.08498	0	0.08498	0	0.08498	0
0.08511	0	0.08511	1	0.08511	0	0.08511	2			0.08511	1	0.08511	0	0.08511	0
0.08525	0	0.08525	1	0.08525	0	0.08525	3			0.08525	0	0.08525	0	0.08525	0
0.08538	0	0.08538	1	0.08538	2	0.08538	0			0.08538	1	0.08538	2	0.08538	0
0.08552	0	0.08552	2	0.08552	0	0.08552	1			0.08552	0	0.08552	0	0.08552	0
0.08565	0	0.08565	1	0.08565	1	0.08565	1			0.08565	1	0.08565	1	0.08565	0
0.08579	0	0.08579	1	0.08579	1	0.08579	1			0.08579	0	0.08579	0	0.08579	0
0.08592	0	0.08592	1	0.08592	1	0.08592	0			0.08592	1	0.08592	0	0.08592	1
0.08606	1	0.08606	0	0.08606	2	0.08606	0			0.08606	0	0.08606	0	0.08606	0
0.08619	0	0.08619	0	0.08619	0	0.08619	1			0.08619	0	0.08619	0	0.08619	0
0.08633	1	0.08633	0	0.08633	2	0.08633	1			0.08633	0	0.08633	1	0.08633	0
0.08646	1	0.08646	3	0.08646	0	0.08646	1			0.08646	2	0.08646	0	0.08646	0
0.0866	0	0.0866	1	0.0866	0	0.0866	1			0.0866	0	0.0866	0	0.0866	1
0.08674	0	0.08674	0	0.08674	0	0.08674	1			0.08674	0	0.08674	0	0.08674	0
0.08687	0	0.08687	2	0.08687	0	0.08687	3			0.08687	0	0.08687	0	0.08687	1
0.08701	0	0.08701	0	0.08701	0	0.08701	0			0.08701	0	0.08701	0	0.08701	1
0.08715	0	0.08715	0	0.08715	0	0.08715	0			0.08715	1	0.08715	0	0.08715	0
0.08728	1	0.08728	0	0.08728	1	0.08728	1			0.08728	1	0.08728	0	0.08728	0
0.08742	1	0.08742	0	0.08742	2	0.08742	1			0.08742	0	0.08742	0	0.08742	1
0.08756	0	0.08756	1	0.08756	0	0.08756	1			0.08756	0	0.08756	0	0.08756	0
0.08769	0	0.08769	1	0.08769	0	0.08769	1			0.08769	1	0.08769	1	0.08769	1
0.08783	0	0.08783	1	0.08783	4	0.08783	2			0.08783	0	0.08783	0	0.08783	0
0.08797	0	0.08797	4	0.08797	0	0.08797	2			0.08797	0	0.08797	1	0.08797	0
0.0881	0	0.0881	0	0.0881	1	0.0881	2			0.0881	0	0.0881	0	0.0881	0
0.08824	1	0.08824	1	0.08824	0	0.08824	1			0.08824	2	0.08824	0	0.08824	0
0.08838	0	0.08838	3	0.08838	1	0.08838	0			0.08838	0	0.08838	0	0.08838	0
0.08852	2	0.08852	0	0.08852	2	0.08852	1			0.08852	0	0.08852	0	0.08852	0
0.08866	1	0.08866	1	0.08866	0	0.08866	1			0.08866	1	0.08866	0	0.08866	0
0.08879	2	0.08879	0	0.08879	1	0.08879	0			0.08879	1	0.08879	1	0.08879	0
0.08893	2	0.08893	2	0.08893	0	0.08893	2			0.08893	0	0.08893	0	0.08893	0
0.08907	1	0.08907	0	0.08907	1	0.08907	0			0.08907	0	0.08907	0	0.08907	1
0.08921	2	0.08921	0	0.08921	1	0.08921	1			0.08921	0	0.08921	0	0.08921	0
0.08935	0	0.08935	1	0.08935	2	0.08935	1			0.08935	1	0.08935	1	0.08935	1
0.08949	0	0.08949	1	0.08949	2	0.08949	2			0.08949	0	0.08949	0	0.08949	0
0.08962	0	0.08962	2	0.08962	1	0.08962	1			0.08962	0	0.08962	1	0.08962	0
0.08976	0	0.08976	0	0.08976	0	0.08976	0			0.08976	1	0.08976	0	0.08976	0
0.0899	0	0.0899	1	0.0899	2	0.0899	0			0.0899	0	0.0899	0	0.0899	0
0.09004	0	0.09004	1	0.09004	0	0.09004	0			0.09004	1	0.09004	0	0.09004	0
0.09018	1	0.09018	3	0.09018	1	0.09018	5			0.09018	1	0.09018	0	0.09018	0
0.09032	0	0.09032	1	0.09032	0	0.09032	0			0.09032	1	0.09032	0	0.09032	0
0.09046	0	0.09046	0	0.09046	1	0.09046	1			0.09046	1	0.09046	0	0.09046	0
0.0906	0	0.0906	1	0.0906	3	0.0906	2			0.0906	1	0.0906	0	0.0906	0
0.09074	0	0.09074	0	0.09074	1	0.09074	4			0.09074	0	0.09074	0	0.09074	0
0.09088	0	0.09088	0	0.09088	1	0.09088	1			0.09088	1	0.09088	0	0.09088	0
0.09102	0	0.09102	0	0.09102	1	0.09102	3			0.09102	0	0.09102	1	0.09102	0
0.09116	1	0.09116	2	0.09116	0	0.09116	0			0.09116	0	0.09116	0	0.09116	0
0.0913	0	0.0913	0	0.0913	0	0.0913	3			0.0913	2	0.0913	0	0.0913	0
0.09144	3	0.09144	1	0.09144	1	0.09144	1			0.09144	0	0.09144	0	0.09144	0
0.09158	1	0.09158	1	0.09158	2	0.09158	0			0.09158	1	0.09158	0	0.09158	0
0.09172	1	0.09172	0	0.09172	0	0.09172	0			0.09172	0	0.09172	0	0.09172	0
0.09186	1	0.09186	0	0.09186	0	0.09186	2			0.09186	0	0.09186	0	0.09186	0
0.09201	0	0.09201	0	0.09201	1	0.09201	2			0.09201	0	0.09201	1	0.09201	0
0.09215	1	0.09215	1	0.09215	2	0.09215	1			0.09215	0	0.09215	0	0.09215	1
0.09229	1	0.09229	0	0.09229	1	0.09229	3			0.09229	0	0.09229	0	0.09229	0
0.09243	0	0.09243	0	0.09243	2	0.09243	6			0.09243	0	0.09243	0	0.09243	0
0.09257	1	0.09257	1	0.09257	1	0.09257	0			0.09257	1	0.09257	0	0.09257	0
0.09271	1	0.09271	1	0.09271	0	0.09271	2			0.09271	2	0.09271	0	0.09271	0
0.09286	0	0.09286	0	0.09286	2	0.09286	0			0.09286	0	0.09286	0	0.09286	0
0.093	0	0.093	1	0.093	0	0.093	1			0.093	2	0.093	0	0.093	0
0.09314	1	0.09314	0	0.09314	0	0.09314	0			0.09314	1	0.09314	0	0.09314	0
0.09328	1	0.09328	1	0.09328	4	0.09328	2			0.09328	1	0.09328	1	0.09328	2
0.09342	0	0.09342	1	0.09342	1	0.09342	0			0.09342	0	0.09342	0	0.09342	0
0.09357	0	0.09357	0	0.09357	1	0.09357	0			0.09357	0	0.09357	0	0.09357	0
0.09371	1	0.09371	0	0.09371	0	0.09371	2			0.09371	0	0.09371	1	0.09371	0
0.09385	0	0.09385	1	0.09385	1	0.09385	3			0.09385	2	0.09385	0	0.09385	0
0.094	1	0.094	1	0.094	2	0.094	1			0.094	0	0.094	0	0.094	1
0.09414	0	0.09414	0	0.09414	0	0.09414	2			0.09414	1	0.09414	0	0.09414	0
0.09428	1	0.09428	0	0.09428	6	0.09428	3			0.09428	1	0.09428	1	0.09428	0
0.09443	0	0.09443	2	0.09443	1	0.09443	0			0.09443	1	0.09443	1	0.09443	0
0.09457	0	0.09457	0	0.09457	0	0.09457	2			0.09457	0	0.09457	0	0.09457	0
0.09471	0	0.09471	0	0.09471	2	0.09471	0			0.09471	0	0.09471	0	0.09471	0
0.09486	0	0.09486	0	0.09486	0	0.09486	0			0.09486	0	0.09486	0	0.09486	0
0.095	0	0.095	0	0.095	3	0.095	1			0.095	0	0.095	0	0.095	0
0.09515	0	0.09515	1	0.09515	1	0.09515	0			0.09515	1	0.09515	0	0.09515	1
0.09529	0	0.09529	0	0.09529	0	0.09529	1			0.09529	1	0.09529	0	0.09529	0
0.09543	0	0.09543	0	0.09543	0	0.09543	3			0.09543	0	0.09543	0	0.09543	0
0.09558	1	0.09558	1	0.09558	2	0.09558	2			0.09558	1	0.09558	0	0.09558	0
0.09572	0	0.09572	0	0.09572	4	0.09572	2			0.09572	0	0.09572	0	0.09572	0
0.09587	1	0.09587	1	0.09587	3	0.09587	2			0.09587	0	0.09587	0	0.09587	0
0.09601	1	0.09601	2	0.09601	4	0.09601	1			0.09601	1	0.09601	0	0.09601	0
0.09616	0	0.09616	1	0.09616	2	0.09616	1			0.09616	2	0.09616	0	0.09616	1
0.0963	1	0.0963	0	0.0963	0	0.0963	1			0.0963	1	0.0963	0	0.0963	0
0.09645	0	0.09645	0	0.09645	0	0.09645	1			0.09645	0	0.09645	1	0.09645	0
0.09659	0	0.09659	0	0.09659	3	0.09659	1			0.09659	1	0.09659	0	0.09659	0
0.09674	0	0.09674	0	0.09674	6	0.09674	2			0.09674	0	0.09674	0	0.09674	0
0.09689	3	0.09689	0	0.09689	1	0.09689	0			0.09689	3	0.09689	1	0.09689	0
0.09703	0	0.09703	1	0.09703	0	0.09703	3			0.09703	0	0.09703	0	0.09703	0
0.09718	1	0.09718	0	0.09718	1	0.09718	1			0.09718	0	0.09718	0	0.09718	0
0.09732	0	0.09732	3	0.09732	4	0.09732	1			0.09732	0	0.09732	1	0.09732	0
0.09747	2	0.09747	0	0.09747	1	0.09747	2			0.09747	1	0.09747	0	0.09747	0
0.09762	2	0.09762	2	0.09762	0	0.09762	1			0.09762	2	0.09762	0	0.09762	0
0.09776	1	0.09776	0	0.09776	0	0.09776	1			0.09776	0	0.09776	0	0.09776	0
0.09791	0	0.09791	1	0.09791	0	0.09791	0			0.09791	2	0.09791	0	0.09791	1
0.09806	0	0.09806	0	0.09806	3	0.09806	1			0.09806	1	0.09806	0	0.09806	0
0.0982	0	0.0982	1	0.0982	0	0.0982	0			0.0982	1	0.0982	0	0.0982	0
0.09835	0	0.09835	2	0.09835	2	0.09835	0			0.09835	1	0.09835	0	0.09835	0
0.0985	0	0.0985	0	0.0985	2	0.0985	0			0.0985	1	0.0985	0	0.0985	1
0.09865	0	0.09865	1	0.09865	0	0.09865	1			0.09865	1	0.09865	0	0.09865	2
0.09879	1	0.09879	2	0.09879	1	0.09879	1			0.09879	0	0.09879	0	0.09879	0
0.09894	1	0.09894	0	0.09894	1	0.09894	0			0.09894	2	0.09894	0	0.09894	0
0.09909	0	0.09909	1	0.09909	1	0.09909	0			0.09909	1	0.09909	0	0.09909	0
0.09924	1	0.09924	0	0.09924	4	0.09924	1			0.09924	0	0.09924	0	0.09924	1
0.09938	0	0.09938	1	0.09938	1	0.09938	1			0.09938	1	0.09938	0	0.09938	0
0.09953	0	0.09953	0	0.09953	2	0.09953	1			0.09953	0	0.09953	0	0.09953	0
0.09968	0	0.09968	0	0.09968	2	0.09968	2			0.09968	0	0.09968	0	0.09968	0
0.09983	1	0.09983	2	0.09983	1	0.09983	1			0.09983	0	0.09983	0	0.09983	0
0.09998	0	0.09998	1	0.09998	0	0.09998	1			0.09998	0	0.09998	0	0.09998	0
0.10013	0	0.10013	0	0.10013	0	0.10013	0			0.10013	0	0.10013	0	0.10013	0
0.10028	1	0.10028	2	0.10028	0	0.10028	1			0.10028	0	0.10028	1	0.10028	0
0.10042	0	0.10042	0	0.10042	0	0.10042	3			0.10042	0	0.10042	0	0.10042	0
0.10057	0	0.10057	2	0.10057	0	0.10057	1			0.10057	0	0.10057	0	0.10057	0
0.10072	1	0.10072	1	0.10072	1	0.10072	2			0.10072	2	0.10072	0	0.10072	0
0.10087	0	0.10087	0	0.10087	2	0.10087	1			0.10087	0	0.10087	0	0.10087	1
0.10102	0	0.10102	0	0.10102	0	0.10102	3			0.10102	1	0.10102	0	0.10102	0
0.10117	1	0.10117	1	0.10117	2	0.10117	1			0.10117	0	0.10117	0	0.10117	0
0.10132	0	0.10132	0	0.10132	1	0.10132	0			0.10132	0	0.10132	0	0.10132	1
0.10147	0	0.10147	0	0.10147	0	0.10147	1			0.10147	2	0.10147	0	0.10147	0
0.10162	0	0.10162	0	0.10162	0	0.10162	2			0.10162	2	0.10162	0	0.10162	0
0.10177	0	0.10177	1	0.10177	1	0.10177	0			0.10177	2	0.10177	0	0.10177	0
0.10192	0	0.10192	1	0.10192	2	0.10192	1			0.10192	0	0.10192	0	0.10192	0
0.10207	0	0.10207	0	0.10207	0	0.10207	2			0.10207	1	0.10207	0	0.10207	0
0.10222	1	0.10222	0	0.10222	1	0.10222	2			0.10222	1	0.10222	0	0.10222	0
0.10237	1	0.10237	1	0.10237	0	0.10237	1			0.10237	1	0.10237	0	0.10237	0
0.10252	1	0.10252	0	0.10252	0	0.10252	0			0.10252	1	0.10252	0	0.10252	2
0.10268	0	0.10268	0	0.10268	5	0.10268	1			0.10268	0	0.10268	0	0.10268	0
0.10283	2	0.10283	1	0.10283	0	0.10283	1			0.10283	1	0.10283	0	0.10283	1
0.10298	1	0.10298	0	0.10298	3	0.10298	0			0.10298	0	0.10298	0	0.10298	0
0.10313	0	0.10313	3	0.10313	1	0.10313	0			0.10313	0	0.10313	0	0.10313	0
0.10328	1	0.10328	2	0.10328	1	0.10328	0			0.10328	2	0.10328	0	0.10328	0
0.10343	0	0.10343	1	0.10343	0	0.10343	0			0.10343	1	0.10343	0	0.10343	0
0.10358	0	0.10358	1	0.10358	0	0.10358	0			0.10358	0	0.10358	0	0.10358	0
0.10374	1	0.10374	2	0.10374	0	0.10374	1			0.10374	1	0.10374	0	0.10374	0
0.10389	1	0.10389	1	0.10389	3	0.10389	1			0.10389	0	0.10389	0	0.10389	0
0.10404	0	0.10404	2	0.10404	0	0.10404	0			0.10404	1	0.10404	0	0.10404	1
0.10419	0	0.10419	2	0.10419	1	0.10419	0			0.10419	0	0.10419	0	0.10419	0
0.10435	2	0.10435	0	0.10435	2	0.10435	0			0.10435	1	0.10435	0	0.10435	0
0.1045	0	0.1045	1	0.1045	1	0.1045	4			0.1045	0	0.1045	0	0.1045	1
0.10465	4	0.10465	2	0.10465	3	0.10465	3			0.10465	2	0.10465	0	0.10465	1
0.1048	0	0.1048	0	0.1048	0	0.1048	3			0.1048	0	0.1048	0	0.1048	0
0.10496	4	0.10496	1	0.10496	0	0.10496	1			0.10496	0	0.10496	0	0.10496	1
0.10511	0	0.10511	1	0.10511	2	0.10511	1			0.10511	1	0.10511	0	0.10511	2
0.10526	2	0.10526	0	0.10526	1	0.10526	3			0.10526	0	0.10526	0	0.10526	0
0.10542	0	0.10542	1	0.10542	1	0.10542	1			0.10542	1	0.10542	0	0.10542	0
0.10557	0	0.10557	0	0.10557	1	0.10557	4			0.10557	0	0.10557	0	0.10557	0
0.10572	0	0.10572	1	0.10572	0	0.10572	1			0.10572	1	0.10572	0	0.10572	0
0.10588	0	0.10588	0	0.10588	0	0.10588	1			0.10588	0	0.10588	0	0.10588	0
0.10603	0	0.10603	2	0.10603	3	0.10603	1			0.10603	1	0.10603	0	0.10603	0
0.10619	0	0.10619	1	0.10619	2	0.10619	2			0.10619	0	0.10619	0	0.10619	0
0.10634	0	0.10634	4	0.10634	0	0.10634	0			0.10634	0	0.10634	0	0.10634	1
0.10649	2	0.10649	0	0.10649	0	0.10649	1			0.10649	0	0.10649	0	0.10649	0
0.10665	0	0.10665	0	0.10665	0	0.10665	2			0.10665	1	0.10665	0	0.10665	0
0.1068	0	0.1068	1	0.1068	0	0.1068	3			0.1068	0	0.1068	0	0.1068	0
0.10696	0	0.10696	1	0.10696	1	0.10696	1			0.10696	1	0.10696	0	0.10696	1
0.10711	0	0.10711	0	0.10711	0	0.10711	1			0.10711	0	0.10711	1	0.10711	0
0.10727	0	0.10727	1	0.10727	1	0.10727	2			0.10727	2	0.10727	0	0.10727	0
0.10742	0	0.10742	1	0.10742	1	0.10742	0			0.10742	1	0.10742	0	0.10742	0
0.10758	0	0.10758	0	0.10758	3	0.10758	2			0.10758	0	0.10758	0	0.10758	0
0.10773	0	0.10773	0	0.10773	2	0.10773	4			0.10773	0	0.10773	0	0.10773	1
0.10789	0	0.10789	1	0.10789	1	0.10789	0			0.10789	3	0.10789	1	0.10789	1
0.10805	0	0.10805	2	0.10805	1	0.10805	2			0.10805	0	0.10805	0	0.10805	0
0.1082	0	0.1082	1	0.1082	0	0.1082	4			0.1082	1	0.1082	0	0.1082	1
0.10836	1	0.10836	2	0.10836	1	0.10836	4			0.10836	0	0.10836	1	0.10836	1
0.10851	1	0.10851	0	0.10851	1	0.10851	1			0.10851	0	0.10851	1	0.10851	2
0.10867	1	0.10867	1	0.10867	0	0.10867	3			0.10867	1	0.10867	0	0.10867	1
0.10883	1	0.10883	0	0.10883	2	0.10883	3			0.10883	0	0.10883	0	0.10883	0
0.10898	1	0.10898	2	0.10898	1	0.10898	0			0.10898	1	0.10898	0	0.10898	0
0.10914	0	0.10914	1	0.10914	1	0.10914	4			0.10914	1	0.10914	0	0.10914	0
0.1093	0	0.1093	1	0.1093	1	0.1093	2			0.1093	2	0.1093	0	0.1093	0
0.10945	0	0.10945	1	0.10945	0	0.10945	1			0.10945	0	0.10945	0	0.10945	0
0.10961	1	0.10961	0	0.10961	0	0.10961	3			0.10961	1	0.10961	0	0.10961	0
0.10977	0	0.10977	0	0.10977	0	0.10977	1			0.10977	0	0.10977	0	0.10977	0
0.10993	1	0.10993	1	0.10993	0	0.10993	0			0.10993	0	0.10993	0	0.10993	0
0.11008	0	0.11008	1	0.11008	2	0.11008	0			0.11008	1	0.11008	0	0.11008	0
0.11024	2	0.11024	0	0.11024	4	0.11024	0			0.11024	2	0.11024	0	0.11024	0
0.1104	1	0.1104	0	0.1104	0	0.1104	4			0.1104	0	0.1104	0	0.1104	2
0.11056	0	0.11056	2	0.11056	1	0.11056	1			0.11056	2	0.11056	1	0.11056	2
0.11071	0	0.11071	1	0.11071	4	0.11071	1			0.11071	3	0.11071	0	0.11071	0
0.11087	2	0.11087	1	0.11087	1	0.11087	3			0.11087	2	0.11087	0	0.11087	1
0.11103	1	0.11103	0	0.11103	2	0.11103	1			0.11103	1	0.11103	0	0.11103	0
0.11119	1	0.11119	1	0.11119	1	0.11119	0			0.11119	1	0.11119	1	0.11119	1
0.11135	1	0.11135	0	0.11135	0	0.11135	2			0.11135	1	0.11135	0	0.11135	0
0.11151	2	0.11151	1	0.11151	0	0.11151	3			0.11151	0	0.11151	0	0.11151	0
0.11167	1	0.11167	1	0.11167	1	0.11167	2			0.11167	3	0.11167	1	0.11167	0
0.11182	1	0.11182	1	0.11182	0	0.11182	0			0.11182	1	0.11182	0	0.11182	1
0.11198	0	0.11198	0	0.11198	2	0.11198	1			0.11198	0	0.11198	0	0.11198	0
0.11214	1	0.11214	3	0.11214	0	0.11214	1			0.11214	0	0.11214	0	0.11214	0
0.1123	0	0.1123	1	0.1123	3	0.1123	2			0.1123	1	0.1123	1	0.1123	1
0.11246	0	0.11246	1	0.11246	3	0.11246	2			0.11246	2	0.11246	0	0.11246	0
0.11262	0	0.11262	0	0.11262	1	0.11262	1			0.11262	0	0.11262	1	0.11262	1
0.11278	1	0.11278	1	0.11278	3	0.11278	1			0.11278	0	0.11278	0	0.11278	0
0.11294	0	0.11294	0	0.11294	2	0.11294	3			0.11294	1	0.11294	0	0.11294	0
0.1131	1	0.1131	0	0.1131	0	0.1131	0			0.1131	0	0.1131	0	0.1131	0
0.11326	0	0.11326	1	0.11326	0	0.11326	3			0.11326	1	0.11326	0	0.11326	0
0.11342	2	0.11342	1	0.11342	3	0.11342	1			0.11342	0	0.11342	0	0.11342	0
0.11358	0	0.11358	1	0.11358	1	0.11358	1			0.11358	0	0.11358	0	0.11358	0
0.11374	1	0.11374	0	0.11374	1	0.11374	1			0.11374	1	0.11374	0	0.11374	0
0.1139	0	0.1139	1	0.1139	1	0.1139	3			0.1139	1	0.1139	1	0.1139	0
0.11406	1	0.11406	1	0.11406	0	0.11406	0			0.11406	0	0.11406	1	0.11406	0
0.11423	0	0.11423	1	0.11423	0	0.11423	0			0.11423	0	0.11423	0	0.11423	0
0.11439	0	0.11439	1	0.11439	2	0.11439	1			0.11439	1	0.11439	0	0.11439	0
0.11455	0	0.11455	3	0.11455	3	0.11455	2			0.11455	0	0.11455	0	0.11455	0
0.11471	1	0.11471	1	0.11471	0	0.11471	4			0.11471	1	0.11471	0	0.11471	0
0.11487	1	0.11487	0	0.11487	0	0.11487	2			0.11487	0	0.11487	0	0.11487	1
0.11503	0	0.11503	0	0.11503	1	0.11503	3			0.11503	0	0.11503	0	0.11503	0
0.11519	0	0.11519	0	0.11519	0	0.11519	4			0.11519	0	0.11519	1	0.11519	0
0.11536	2	0.11536	0	0.11536	1	0.11536	1			0.11536	0	0.11536	0	0.11536	0
0.11552	0	0.11552	1	0.11552	2	0.11552	3			0.11552	0	0.11552	0	0.11552	2
0.11568	0	0.11568	0	0.11568	0	0.11568	2			0.11568	0	0.11568	0	0.11568	0
0.11584	0	0.11584	1	0.11584	1	0.11584	0			0.11584	1	0.11584	0	0.11584	0
0.11601	1	0.11601	0	0.11601	2	0.11601	0			0.11601	0	0.11601	0	0.11601	1
0.11617	0	0.11617	1	0.11617	3	0.11617	0			0.11617	0	0.11617	0	0.11617	0
0.11633	2	0.11633	0	0.11633	1	0.11633	3			0.11633	3	0.11633	0	0.11633	0
0.11649	0	0.11649	1	0.11649	0	0.11649	4			0.11649	0	0.11649	0	0.11649	1
0.11666	1	0.11666	1	0.11666	0	0.11666	2			0.11666	0	0.11666	0	0.11666	0
0.11682	0	0.11682	0	0.11682	2	0.11682	2			0.11682	1	0.11682	0	0.11682	1
0.11698	0	0.11698	0	0.11698	0	0.11698	4			0.11698	3	0.11698	0	0.11698	1
0.11715	1	0.11715	0	0.11715	0	0.11715	1			0.11715	1	0.11715	0	0.11715	0
0.11731	0	0.11731	0	0.11731	1	0.11731	0			0.11731	1	0.11731	0	0.11731	0
0.11747	0	0.11747	0	0.11747	1	0.11747	1			0.11747	0	0.11747	0	0.11747	0
0.11764	2	0.11764	1	0.11764	0	0.11764	1			0.11764	0	0.11764	0	0.11764	2
0.1178	0	0.1178	2	0.1178	0	0.1178	2			0.1178	0	0.1178	0	0.1178	0
0.11797	0	0.11797	1	0.11797	1	0.11797	2			0.11797	1	0.11797	0	0.11797	0
0.11813	0	0.11813	0	0.11813	1	0.11813	0			0.11813	0	0.11813	1	0.11813	0
0.1183	0	0.1183	0	0.1183	0	0.1183	2			0.1183	0	0.1183	0	0.1183	0
0.11846	0	0.11846	0	0.11846	1	0.11846	2			0.11846	0	0.11846	0	0.11846	0
0.11862	1	0.11862	0	0.11862	2	0.11862	1			0.11862	0	0.11862	0	0.11862	1
0.11879	0	0.11879	3	0.11879	0	0.11879	5			0.11879	0	0.11879	2	0.11879	1
0.11895	0	0.11895	0	0.11895	1	0.11895	1			0.11895	2	0.11895	0	0.11895	0
0.11912	0	0.11912	0	0.11912	0	0.11912	0			0.11912	0	0.11912	0	0.11912	0
0.11928	0	0.11928	0	0.11928	1	0.11928	0			0.11928	0	0.11928	0	0.11928	0
0.11945	1	0.11945	0	0.11945	1	0.11945	3			0.11945	1	0.11945	0	0.11945	0
0.11962	0	0.11962	0	0.11962	1	0.11962	0			0.11962	0	0.11962	0	0.11962	0
0.11978	0	0.11978	0	0.11978	1	0.11978	3			0.11978	0	0.11978	0	0.11978	0
0.11995	0	0.11995	0	0.11995	1	0.11995	0			0.11995	0	0.11995	0	0.11995	0
0.12011	0	0.12011	1	0.12011	1	0.12011	1			0.12011	0	0.12011	0	0.12011	0
0.12028	0	0.12028	0	0.12028	0	0.12028	1			0.12028	1	0.12028	0	0.12028	0
0.12044	2	0.12044	1	0.12044	0	0.12044	5			0.12044	0	0.12044	0	0.12044	1
0.12061	2	0.12061	0	0.12061	1	0.12061	0			0.12061	0	0.12061	0	0.12061	0
0.12078	1	0.12078	1	0.12078	1	0.12078	1			0.12078	0	0.12078	0	0.12078	0
0.12094	0	0.12094	2	0.12094	3	0.12094	1			0.12094	1	0.12094	0	0.12094	0
0.12111	0	0.12111	0	0.12111	1	0.12111	0			0.12111	1	0.12111	1	0.12111	0
0.12128	1	0.12128	0	0.12128	1	0.12128	3			0.12128	0	0.12128	0	0.12128	0
0.12144	1	0.12144	1	0.12144	0	0.12144	2			0.12144	1	0.12144	0	0.12144	0
0.12161	0	0.12161	3	0.12161	0	0.12161	1			0.12161	3	0.12161	0	0.12161	0
0.12178	2	0.12178	1	0.12178	0	0.12178	0			0.12178	0	0.12178	0	0.12178	0
0.12195	0	0.12195	0	0.12195	1	0.12195	0			0.12195	0	0.12195	0	0.12195	0
0.12211	0	0.12211	0	0.12211	1	0.12211	1			0.12211	0	0.12211	0	0.12211	1
0.12228	0	0.12228	1	0.12228	2	0.12228	1			0.12228	1	0.12228	0	0.12228	0
0.12245	0	0.12245	2	0.12245	1	0.12245	3			0.12245	0	0.12245	0	0.12245	0
0.12262	0	0.12262	0	0.12262	0	0.12262	0			0.12262	0	0.12262	0	0.12262	0
0.12278	0	0.12278	0	0.12278	1	0.12278	0			0.12278	0	0.12278	0	0.12278	1
0.12295	0	0.12295	1	0.12295	1	0.12295	3			0.12295	2	0.12295	0	0.12295	0
0.12312	0	0.12312	1	0.12312	2	0.12312	1			0.12312	0	0.12312	0	0.12312	0
0.12329	0	0.12329	0	0.12329	1	0.12329	0			0.12329	0	0.12329	0	0.12329	0
0.12346	1	0.12346	3	0.12346	1	0.12346	1			0.12346	0	0.12346	0	0.12346	2
0.12363	0	0.12363	0	0.12363	0	0.12363	1			0.12363	0	0.12363	2	0.12363	0
0.1238	3	0.1238	0	0.1238	0	0.1238	0			0.1238	0	0.1238	0	0.1238	0
0.12396	0	0.12396	3	0.12396	1	0.12396	1			0.12396	0	0.12396	0	0.12396	1
0.12413	0	0.12413	2	0.12413	2	0.12413	2			0.12413	2	0.12413	0	0.12413	1
0.1243	0	0.1243	1	0.1243	0	0.1243	2			0.1243	3	0.1243	0	0.1243	1
0.12447	0	0.12447	0	0.12447	3	0.12447	2			0.12447	0	0.12447	0	0.12447	0
0.12464	1	0.12464	0	0.12464	3	0.12464	1			0.12464	0	0.12464	0	0.12464	0
0.12481	0	0.12481	1	0.12481	0	0.12481	0			0.12481	1	0.12481	0	0.12481	0
0.12498	0	0.12498	1	0.12498	1	0.12498	1			0.12498	0	0.12498	0	0.12498	0
0.12515	1	0.12515	2	0.12515	0	0.12515	1			0.12515	0	0.12515	0	0.12515	1
0.12532	2	0.12532	0	0.12532	1	0.12532	0			0.12532	1	0.12532	0	0.12532	0
0.12549	0	0.12549	3	0.12549	0	0.12549	3			0.12549	0	0.12549	0	0.12549	3
0.12566	0	0.12566	0	0.12566	1	0.12566	2			0.12566	1	0.12566	0	0.12566	2
0.12583	0	0.12583	1	0.12583	0	0.12583	1			0.12583	0	0.12583	0	0.12583	0
0.126	0	0.126	0	0.126	0	0.126	3			0.126	1	0.126	0	0.126	0
0.12617	1	0.12617	0	0.12617	0	0.12617	0			0.12617	0	0.12617	0	0.12617	0
0.12635	0	0.12635	1	0.12635	1	0.12635	1			0.12635	0	0.12635	0	0.12635	0
0.12652	0	0.12652	0	0.12652	1	0.12652	2			0.12652	0	0.12652	0	0.12652	1
0.12669	1	0.12669	2	0.12669	1	0.12669	1			0.12669	2	0.12669	0	0.12669	0
0.12686	1	0.12686	1	0.12686	5	0.12686	2			0.12686	1	0.12686	0	0.12686	0
0.12703	0	0.12703	0	0.12703	1	0.12703	0			0.12703	2	0.12703	0	0.12703	0
0.1272	1	0.1272	0	0.1272	1	0.1272	2			0.1272	0	0.1272	0	0.1272	1
0.12737	3	0.12737	4	0.12737	3	0.12737	1			0.12737	0	0.12737	0	0.12737	0
0.12754	1	0.12754	1	0.12754	2	0.12754	4			0.12754	1	0.12754	0	0.12754	0
0.12772	2	0.12772	1	0.12772	6	0.12772	1			0.12772	0	0.12772	0	0.12772	0
0.12789	0	0.12789	0	0.12789	1	0.12789	3			0.12789	0	0.12789	0	0.12789	1
0.12806	2	0.12806	0	0.12806	0	0.12806	4			0.12806	0	0.12806	2	0.12806	0
0.12823	1	0.12823	0	0.12823	1	0.12823	1			0.12823	0	0.12823	0	0.12823	0
0.12841	0	0.12841	0	0.12841	2	0.12841	1			0.12841	0	0.12841	0	0.12841	0
0.12858	0	0.12858	0	0.12858	3	0.12858	1			0.12858	0	0.12858	0	0.12858	1
0.12875	1	0.12875	0	0.12875	5	0.12875	2			0.12875	1	0.12875	2	0.12875	1
0.12892	1	0.12892	0	0.12892	0	0.12892	2			0.12892	0	0.12892	0	0.12892	0
0.1291	1	0.1291	4	0.1291	1	0.1291	1			0.1291	1	0.1291	0	0.1291	1
0.12927	0	0.12927	2	0.12927	0	0.12927	1			0.12927	1	0.12927	0	0.12927	1
0.12944	1	0.12944	1	0.12944	1	0.12944	2			0.12944	0	0.12944	1	0.12944	1
0.12962	0	0.12962	1	0.12962	0	0.12962	0			0.12962	0	0.12962	0	0.12962	0
0.12979	0	0.12979	1	0.12979	1	0.12979	1			0.12979	2	0.12979	0	0.12979	0
0.12996	2	0.12996	0	0.12996	0	0.12996	1			0.12996	0	0.12996	0	0.12996	1
0.13014	0	0.13014	1	0.13014	1	0.13014	2			0.13014	0	0.13014	0	0.13014	0
0.13031	1	0.13031	0	0.13031	2	0.13031	1			0.13031	0	0.13031	0	0.13031	0
0.13049	0	0.13049	2	0.13049	4	0.13049	0			0.13049	0	0.13049	0	0.13049	0
0.13066	0	0.13066	0	0.13066	0	0.13066	0			0.13066	0	0.13066	0	0.13066	0
0.13084	0	0.13084	1	0.13084	0	0.13084	1			0.13084	0	0.13084	0	0.13084	0
0.13101	2	0.13101	0	0.13101	1	0.13101	0			0.13101	0	0.13101	0	0.13101	0
0.13118	0	0.13118	0	0.13118	0	0.13118	1			0.13118	0	0.13118	2	0.13118	0
0.13136	0	0.13136	0	0.13136	2	0.13136	2			0.13136	1	0.13136	0	0.13136	0
0.13153	1	0.13153	1	0.13153	1	0.13153	1			0.13153	0	0.13153	0	0.13153	0
0.13171	1	0.13171	1	0.13171	0	0.13171	1			0.13171	0	0.13171	0	0.13171	0
0.13188	2	0.13188	0	0.13188	1	0.13188	0			0.13188	0	0.13188	1	0.13188	0
0.13206	1	0.13206	0	0.13206	0	0.13206	1			0.13206	2	0.13206	0	0.13206	0
0.13224	0	0.13224	1	0.13224	1	0.13224	2			0.13224	0	0.13224	1	0.13224	0
0.13241	0	0.13241	1	0.13241	2	0.13241	0			0.13241	0	0.13241	0	0.13241	0
0.13259	1	0.13259	2	0.13259	2	0.13259	1			0.13259	0	0.13259	0	0.13259	1
0.13276	0	0.13276	0	0.13276	0	0.13276	4			0.13276	0	0.13276	0	0.13276	1
0.13294	1	0.13294	2	0.13294	3	0.13294	0			0.13294	0	0.13294	0	0.13294	1
0.13311	0	0.13311	2	0.13311	1	0.13311	2			0.13311	1	0.13311	0	0.13311	1
0.13329	0	0.13329	0	0.13329	0	0.13329	3			0.13329	0	0.13329	0	0.13329	3
0.13347	0	0.13347	2	0.13347	1	0.13347	0			0.13347	0	0.13347	1	0.13347	0
0.13364	0	0.13364	1	0.13364	1	0.13364	0			0.13364	0	0.13364	0	0.13364	1
0.13382	0	0.13382	0	0.13382	2	0.13382	1			0.13382	1	0.13382	0	0.13382	0
0.134	0	0.134	0	0.134	2	0.134	0			0.134	0	0.134	0	0.134	1
0.13417	0	0.13417	1	0.13417	1	0.13417	1			0.13417	0	0.13417	0	0.13417	0
0.13435	0	0.13435	0	0.13435	2	0.13435	0			0.13435	0	0.13435	1	0.13435	0
0.13453	0	0.13453	1	0.13453	0	0.13453	1			0.13453	0	0.13453	0	0.13453	0
0.13471	0	0.13471	2	0.13471	1	0.13471	2			0.13471	1	0.13471	0	0.13471	0
0.13488	1	0.13488	0	0.13488	2	0.13488	1			0.13488	0	0.13488	0	0.13488	0
0.13506	0	0.13506	0	0.13506	1	0.13506	2			0.13506	2	0.13506	0	0.13506	0
0.13524	0	0.13524	1	0.13524	3	0.13524	1			0.13524	1	0.13524	1	0.13524	0
0.13542	1	0.13542	0	0.13542	0	0.13542	1			0.13542	0	0.13542	0	0.13542	0
0.1356	0	0.1356	2	0.1356	1	0.1356	1			0.1356	0	0.1356	0	0.1356	1
0.13577	1	0.13577	0	0.13577	0	0.13577	0			0.13577	0	0.13577	1	0.13577	1
0.13595	1	0.13595	1	0.13595	1	0.13595	1			0.13595	1	0.13595	0	0.13595	0
0.13613	1	0.13613	0	0.13613	3	0.13613	1			0.13613	1	0.13613	0	0.13613	0
0.13631	1	0.13631	1	0.13631	1	0.13631	1			0.13631	0	0.13631	0	0.13631	1
0.13649	0	0.13649	0	0.13649	2	0.13649	2			0.13649	0	0.13649	0	0.13649	1
0.13667	1	0.13667	3	0.13667	2	0.13667	2			0.13667	0	0.13667	1	0.13667	0
0.13685	2	0.13685	1	0.13685	0	0.13685	0			0.13685	0	0.13685	1	0.13685	0
0.13702	0	0.13702	0	0.13702	1	0.13702	0			0.13702	1	0.13702	0	0.13702	0
0.1372	0	0.1372	3	0.1372	0	0.1372	0			0.1372	1	0.1372	0	0.1372	0
0.13738	1	0.13738	0	0.13738	2	0.13738	1			0.13738	1	0.13738	0	0.13738	1
0.13756	0	0.13756	0	0.13756	2	0.13756	1			0.13756	1	0.13756	0	0.13756	0
0.13774	0	0.13774	1	0.13774	2	0.13774	3			0.13774	0	0.13774	0	0.13774	0
0.13792	0	0.13792	1	0.13792	1	0.13792	0			0.13792	1	0.13792	0	0.13792	0
0.1381	1	0.1381	4	0.1381	0	0.1381	0			0.1381	1	0.1381	0	0.1381	0
0.13828	0	0.13828	1	0.13828	2	0.13828	0			0.13828	0	0.13828	0	0.13828	0
0.13846	0	0.13846	1	0.13846	0	0.13846	2			0.13846	0	0.13846	0	0.13846	0
0.13864	0	0.13864	1	0.13864	1	0.13864	1			0.13864	0	0.13864	0	0.13864	0
0.13882	1	0.13882	0	0.13882	2	0.13882	2			0.13882	1	0.13882	0	0.13882	0
0.139	0	0.139	1	0.139	0	0.139	3			0.139	0	0.139	0	0.139	1
0.13918	1	0.13918	0	0.13918	0	0.13918	3			0.13918	1	0.13918	0	0.13918	0
0.13937	1	0.13937	1	0.13937	2	0.13937	2			0.13937	1	0.13937	1	0.13937	0
0.13955	1	0.13955	1	0.13955	1	0.13955	2			0.13955	1	0.13955	0	0.13955	2
0.13973	0	0.13973	0	0.13973	0	0.13973	3			0.13973	1	0.13973	0	0.13973	0
0.13991	0	0.13991	1	0.13991	1	0.13991	0			0.13991	0	0.13991	0	0.13991	0
0.14009	0	0.14009	3	0.14009	1	0.14009	1			0.14009	0	0.14009	0	0.14009	0
0.14027	1	0.14027	0	0.14027	2	0.14027	2			0.14027	0	0.14027	1	0.14027	0
0.14045	1	0.14045	1	0.14045	2	0.14045	1			0.14045	0	0.14045	0	0.14045	0
0.14064	1	0.14064	0	0.14064	0	0.14064	1			0.14064	1	0.14064	0	0.14064	0
0.14082	1	0.14082	0	0.14082	1	0.14082	0			0.14082	2	0.14082	0	0.14082	0
0.141	1	0.141	0	0.141	1	0.141	1			0.141	1	0.141	0	0.141	0
0.14118	1	0.14118	1	0.14118	0	0.14118	0			0.14118	0	0.14118	0	0.14118	0
0.14136	0	0.14136	1	0.14136	1	0.14136	0			0.14136	0	0.14136	0	0.14136	0
0.14155	1	0.14155	2	0.14155	0	0.14155	2			0.14155	0	0.14155	1	0.14155	0
0.14173	0	0.14173	0	0.14173	1	0.14173	3			0.14173	1	0.14173	0	0.14173	2
0.14191	1	0.14191	0	0.14191	1	0.14191	0			0.14191	0	0.14191	0	0.14191	1
0.14209	0	0.14209	0	0.14209	0	0.14209	2			0.14209	1	0.14209	0	0.14209	0
0.14228	0	0.14228	1	0.14228	1	0.14228	0			0.14228	0	0.14228	1	0.14228	1
0.14246	2	0.14246	1	0.14246	1	0.14246	2			0.14246	0	0.14246	0	0.14246	1
0.14264	0	0.14264	0	0.14264	3	0.14264	2			0.14264	1	0.14264	1	0.14264	0
0.14283	0	0.14283	1	0.14283	1	0.14283	2			0.14283	0	0.14283	0	0.14283	0
0.14301	0	0.14301	1	0.14301	1	0.14301	1			0.14301	2	0.14301	0	0.14301	0
0.14319	0	0.14319	1	0.14319	1	0.14319	3			0.14319	0	0.14319	0	0.14319	0
0.14338	1	0.14338	0	0.14338	1	0.14338	1			0.14338	0	0.14338	1	0.14338	0
0.14356	0	0.14356	3	0.14356	1	0.14356	1			0.14356	0	0.14356	2	0.14356	0
0.14375	1	0.14375	0	0.14375	0	0.14375	4			0.14375	0	0.14375	0	0.14375	0
0.14393	0	0.14393	0	0.14393	2	0.14393	1			0.14393	0	0.14393	0	0.14393	1
0.14412	0	0.14412	0	0.14412	0	0.14412	2			0.14412	0	0.14412	0	0.14412	0
0.1443	0	0.1443	0	0.1443	0	0.1443	1			0.1443	0	0.1443	0	0.1443	0
0.14448	0	0.14448	0	0.14448	2	0.14448	3			0.14448	0	0.14448	0	0.14448	0
0.14467	1	0.14467	0	0.14467	1	0.14467	2			0.14467	0	0.14467	1	0.14467	0
0.14485	0	0.14485	0	0.14485	1	0.14485	5			0.14485	0	0.14485	0	0.14485	0
0.14504	0	0.14504	1	0.14504	2	0.14504	3			0.14504	0	0.14504	0	0.14504	0
0.14522	1	0.14522	0	0.14522	1	0.14522	2			0.14522	0	0.14522	0	0.14522	0
0.14541	0	0.14541	1	0.14541	1	0.14541	1			0.14541	0	0.14541	0	0.14541	1
0.1456	0	0.1456	1	0.1456	3	0.1456	1			0.1456	0	0.1456	0	0.1456	0
0.14578	0	0.14578	2	0.14578	1	0.14578	1			0.14578	1	0.14578	0	0.14578	0
0.14597	2	0.14597	3	0.14597	1	0.14597	1			0.14597	1	0.14597	0	0.14597	1
0.14615	0	0.14615	0	0.14615	0	0.14615	2			0.14615	0	0.14615	1	0.14615	0
0.14634	1	0.14634	0	0.14634	1	0.14634	1			0.14634	2	0.14634	0	0.14634	0
0.14652	2	0.14652	1	0.14652	1	0.14652	1			0.14652	2	0.14652	0	0.14652	1
0.14671	0	0.14671	1	0.14671	1	0.14671	1			0.14671	0	0.14671	0	0.14671	0
0.1469	1	0.1469	0	0.1469	2	0.1469	1			0.1469	0	0.1469	0	0.1469	0
0.14708	1	0.14708	1	0.14708	2	0.14708	0			0.14708	1	0.14708	1	0.14708	1
0.14727	1	0.14727	0	0.14727	3	0.14727	0			0.14727	0	0.14727	0	0.14727	0
0.14746	2	0.14746	0	0.14746	0	0.14746	0			0.14746	0	0.14746	0	0.14746	0
0.14764	0	0.14764	2	0.14764	3	0.14764	3			0.14764	0	0.14764	0	0.14764	1
0.14783	3	0.14783	3	0.14783	0	0.14783	2			0.14783	1	0.14783	2	0.14783	0
0.14802	1	0.14802	0	0.14802	1	0.14802	3			0.14802	0	0.14802	0	0.14802	0
0.14821	0	0.14821	3	0.14821	2	0.14821	1			0.14821	1	0.14821	0	0.14821	0
0.14839	1	0.14839	1	0.14839	0	0.14839	0			0.14839	0	0.14839	0	0.14839	0
0.14858	0	0.14858	2	0.14858	1	0.14858	1			0.14858	1	0.14858	1	0.14858	0
0.14877	0	0.14877	1	0.14877	0	0.14877	0			0.14877	0	0.14877	1	0.14877	0
0.14896	0	0.14896	0	0.14896	0	0.14896	1			0.14896	0	0.14896	0	0.14896	0
0.14915	0	0.14915	0	0.14915	0	0.14915	2			0.14915	0	0.14915	0	0.14915	0
0.14933	1	0.14933	1	0.14933	1	0.14933	1			0.14933	0	0.14933	0	0.14933	0
0.14952	0	0.14952	1	0.14952	1	0.14952	0			0.14952	2	0.14952	0	0.14952	0
0.14971	0	0.14971	1	0.14971	0	0.14971	1			0.14971	1	0.14971	0	0.14971	0
0.1499	1	0.1499	1	0.1499	2	0.1499	2			0.1499	1	0.1499	0	0.1499	0
0.15009	1	0.15009	0	0.15009	0	0.15009	1			0.15009	0	0.15009	0	0.15009	0
0.15028	0	0.15028	0	0.15028	2	0.15028	1			0.15028	0	0.15028	0	0.15028	0
0.15047	1	0.15047	0	0.15047	0	0.15047	1			0.15047	0	0.15047	0	0.15047	0
0.15065	1	0.15065	1	0.15065	1	0.15065	1			0.15065	1	0.15065	1	0.15065	0
0.15084	0	0.15084	2	0.15084	0	0.15084	1			0.15084	0	0.15084	0	0.15084	1
0.15103	0	0.15103	1	0.15103	0	0.15103	1			0.15103	2	0.15103	0	0.15103	0
0.15122	2	0.15122	2	0.15122	0	0.15122	1			0.15122	0	0.15122	0	0.15122	0
0.15141	0	0.15141	2	0.15141	2	0.15141	2			0.15141	1	0.15141	0	0.15141	0
0.1516	0	0.1516	1	0.1516	2	0.1516	2			0.1516	0	0.1516	0	0.1516	0
0.15179	1	0.15179	3	0.15179	2	0.15179	0			0.15179	0	0.15179	0	0.15179	0
0.15198	0	0.15198	2	0.15198	1	0.15198	0			0.15198	0	0.15198	0	0.15198	1
0.15217	2	0.15217	0	0.15217	1	0.15217	1			0.15217	0	0.15217	0	0.15217	0
0.15236	0	0.15236	1	0.15236	0	0.15236	1			0.15236	0	0.15236	0	0.15236	0
0.15255	0	0.15255	0	0.15255	2	0.15255	2			0.15255	0	0.15255	2	0.15255	0
0.15274	0	0.15274	0	0.15274	2	0.15274	4			0.15274	1	0.15274	0	0.15274	0
0.15293	0	0.15293	1	0.15293	0	0.15293	1			0.15293	0	0.15293	0	0.15293	1
0.15313	1	0.15313	0	0.15313	0	0.15313	2			0.15313	0	0.15313	0	0.15313	0
0.15332	2	0.15332	0	0.15332	1	0.15332	0			0.15332	0	0.15332	0	0.15332	0
0.15351	0	0.15351	1	0.15351	0	0.15351	3			0.15351	0	0.15351	0	0.15351	0
0.1537	1	0.1537	0	0.1537	1	0.1537	2			0.1537	0	0.1537	0	0.1537	0
0.15389	0	0.15389	0	0.15389	3	0.15389	1			0.15389	0	0.15389	0	0.15389	0
0.15408	0	0.15408	0	0.15408	0	0.15408	4			0.15408	1	0.15408	0	0.15408	0
0.15427	0	0.15427	0	0.15427	1	0.15427	2			0.15427	2	0.15427	0	0.15427	2
0.15447	2	0.15447	1	0.15447	0	0.15447	1			0.15447	1	0.15447	1	0.15447	0
0.15466	0	0.15466	0	0.15466	3	0.15466	0			0.15466	0	0.15466	0	0.15466	0
0.15485	0	0.15485	2	0.15485	2	0.15485	0			0.15485	2	0.15485	0	0.15485	0
0.15504	0	0.15504	2	0.15504	1	0.15504	2			0.15504	0	0.15504	0	0.15504	0
0.15523	0	0.15523	3	0.15523	0	0.15523	2			0.15523	1	0.15523	0	0.15523	0
0.15543	0	0.15543	0	0.15543	1	0.15543	1			0.15543	0	0.15543	0	0.15543	1
0.15562	0	0.15562	1	0.15562	1	0.15562	2			0.15562	0	0.15562	0	0.15562	0
0.15581	1	0.15581	0	0.15581	1	0.15581	0			0.15581	1	0.15581	0	0.15581	0
0.156	0	0.156	0	0.156	0	0.156	1			0.156	1	0.156	0	0.156	1
0.1562	1	0.1562	2	0.1562	0	0.1562	1			0.1562	0	0.1562	0	0.1562	1
0.15639	3	0.15639	1	0.15639	1	0.15639	1			0.15639	1	0.15639	0	0.15639	0
0.15658	0	0.15658	2	0.15658	0	0.15658	3			0.15658	1	0.15658	1	0.15658	0
0.15678	1	0.15678	1	0.15678	1	0.15678	0			0.15678	1	0.15678	0	0.15678	0
0.15697	1	0.15697	1	0.15697	0	0.15697	1			0.15697	0	0.15697	0	0.15697	0
0.15716	1	0.15716	1	0.15716	2	0.15716	1			0.15716	2	0.15716	0	0.15716	0
0.15736	2	0.15736	0	0.15736	0	0.15736	2			0.15736	0	0.15736	0	0.15736	0
0.15755	0	0.15755	1	0.15755	0	0.15755	0			0.15755	0	0.15755	0	0.15755	0
0.15775	0	0.15775	0	0.15775	1	0.15775	3			0.15775	1	0.15775	0	0.15775	0
0.15794	0	0.15794	0	0.15794	0	0.15794	0			0.15794	2	0.15794	1	0.15794	0
0.15814	0	0.15814	2	0.15814	2	0.15814	0			0.15814	1	0.15814	1	0.15814	1
0.15833	0	0.15833	0	0.15833	2	0.15833	3			0.15833	0	0.15833	1	0.15833	1
0.15852	0	0.15852	0	0.15852	0	0.15852	1			0.15852	0	0.15852	0	0.15852	0
0.15872	0	0.15872	1	0.15872	0	0.15872	0			0.15872	2	0.15872	0	0.15872	0
0.15891	0	0.15891	4	0.15891	0	0.15891	0			0.15891	0	0.15891	1	0.15891	0
0.15911	0	0.15911	3	0.15911	2	0.15911	1			0.15911	0	0.15911	0	0.15911	0
0.1593	0	0.1593	0	0.1593	1	0.1593	1			0.1593	0	0.1593	0	0.1593	0
0.1595	0	0.1595	2	0.1595	0	0.1595	0			0.1595	1	0.1595	0	0.1595	0
0.1597	0	0.1597	0	0.1597	3	0.1597	0			0.1597	1	0.1597	0	0.1597	1
0.15989	1	0.15989	0	0.15989	2	0.15989	2			0.15989	0	0.15989	0	0.15989	1
0.16009	0	0.16009	2	0.16009	1	0.16009	0			0.16009	0	0.16009	0	0.16009	0
0.16028	1	0.16028	4	0.16028	2	0.16028	3			0.16028	0	0.16028	0	0.16028	0
0.16048	1	0.16048	1	0.16048	1	0.16048	1			0.16048	0	0.16048	0	0.16048	0
0.16067	0	0.16067	1	0.16067	0	0.16067	1			0.16067	0	0.16067	0	0.16067	1
0.16087	0	0.16087	0	0.16087	1	0.16087	2			0.16087	0	0.16087	1	0.16087	0
0.16107	0	0.16107	1	0.16107	3	0.16107	2			0.16107	0	0.16107	0	0.16107	0
0.16126	1	0.16126	0	0.16126	3	0.16126	2			0.16126	0	0.16126	0	0.16126	0
0.16146	0	0.16146	0	0.16146	1	0.16146	1			0.16146	2	0.16146	0	0.16146	1
0.16166	1	0.16166	1	0.16166	2	0.16166	1			0.16166	2	0.16166	1	0.16166	1
0.16185	0	0.16185	1	0.16185	3	0.16185	1			0.16185	0	0.16185	0	0.16185	0
0.16205	0	0.16205	1	0.16205	1	0.16205	2			0.16205	1	0.16205	0	0.16205	0
0.16225	1	0.16225	1	0.16225	4	0.16225	3			0.16225	0	0.16225	0	0.16225	0
0.16245	0	0.16245	0	0.16245	1	0.16245	1			0.16245	0	0.16245	0	0.16245	0
0.16264	0	0.16264	0	0.16264	1	0.16264	1			0.16264	0	0.16264	1	0.16264	1
0.16284	0	0.16284	1	0.16284	1	0.16284	0			0.16284	1	0.16284	0	0.16284	0
0.16304	0	0.16304	4	0.16304	1	0.16304	0			0.16304	1	0.16304	0	0.16304	0
0.16324	1	0.16324	1	0.16324	3	0.16324	2			0.16324	0	0.16324	0	0.16324	0
0.16344	1	0.16344	2	0.16344	0	0.16344	2			0.16344	0	0.16344	0	0.16344	1
0.16363	1	0.16363	0	0.16363	3	0.16363	2			0.16363	2	0.16363	0	0.16363	0
0.16383	1	0.16383	2	0.16383	0	0.16383	0			0.16383	0	0.16383	0	0.16383	0
0.16403	1	0.16403	1	0.16403	0	0.16403	0			0.16403	0	0.16403	0	0.16403	1
0.16423	0	0.16423	1	0.16423	0	0.16423	2			0.16423	0	0.16423	0	0.16423	0
0.16443	1	0.16443	1	0.16443	1	0.16443	1			0.16443	0	0.16443	0	0.16443	0
0.16463	1	0.16463	0	0.16463	1	0.16463	2			0.16463	0	0.16463	0	0.16463	1
0.16483	0	0.16483	4	0.16483	1	0.16483	0			0.16483	2	0.16483	0	0.16483	1
0.16502	0	0.16502	1	0.16502	2	0.16502	3			0.16502	0	0.16502	0	0.16502	0
0.16522	2	0.16522	1	0.16522	1	0.16522	2			0.16522	0	0.16522	1	0.16522	0
0.16542	2	0.16542	0	0.16542	1	0.16542	1			0.16542	0	0.16542	0	0.16542	0
0.16562	1	0.16562	1	0.16562	0	0.16562	1			0.16562	1	0.16562	1	0.16562	0
0.16582	0	0.16582	1	0.16582	2	0.16582	2			0.16582	0	0.16582	0	0.16582	0
0.16602	1	0.16602	1	0.16602	0	0.16602	4			0.16602	1	0.16602	0	0.16602	1
0.16622	0	0.16622	2	0.16622	0	0.16622	1			0.16622	1	0.16622	0	0.16622	2
0.16642	0	0.16642	0	0.16642	1	0.16642	1			0.16642	0	0.16642	0	0.16642	0
0.16662	0	0.16662	1	0.16662	0	0.16662	1			0.16662	1	0.16662	0	0.16662	0
0.16682	0	0.16682	1	0.16682	2	0.16682	2			0.16682	1	0.16682	0	0.16682	0
0.16702	0	0.16702	1	0.16702	0	0.16702	4			0.16702	0	0.16702	1	0.16702	0
0.16722	0	0.16722	0	0.16722	3	0.16722	1			0.16722	0	0.16722	0	0.16722	0
0.16742	1	0.16742	0	0.16742	0	0.16742	0			0.16742	0	0.16742	1	0.16742	2
0.16763	0	0.16763	2	0.16763	1	0.16763	1			0.16763	0	0.16763	0	0.16763	0
0.16783	1	0.16783	1	0.16783	0	0.16783	2			0.16783	1	0.16783	1	0.16783	0
0.16803	1	0.16803	1	0.16803	2	0.16803	2			0.16803	0	0.16803	0	0.16803	0
0.16823	1	0.16823	0	0.16823	1	0.16823	0			0.16823	0	0.16823	0	0.16823	1
0.16843	1	0.16843	1	0.16843	2	0.16843	3			0.16843	0	0.16843	0	0.16843	1
0.16863	0	0.16863	2	0.16863	1	0.16863	0			0.16863	1	0.16863	1	0.16863	0
0.16883	2	0.16883	1	0.16883	0	0.16883	1			0.16883	0	0.16883	0	0.16883	0
0.16903	0	0.16903	0	0.16903	1	0.16903	0			0.16903	0	0.16903	0	0.16903	0
0.16924	1	0.16924	2	0.16924	1	0.16924	1			0.16924	2	0.16924	0	0.16924	0
0.16944	0	0.16944	0	0.16944	4	0.16944	1			0.16944	1	0.16944	0	0.16944	1
0.16964	0	0.16964	0	0.16964	4	0.16964	1			0.16964	1	0.16964	0	0.16964	1
0.16984	2	0.16984	0	0.16984	2	0.16984	0			0.16984	0	0.16984	0	0.16984	1
0.17005	1	0.17005	0	0.17005	2	0.17005	2			0.17005	1	0.17005	0	0.17005	0
0.17025	0	0.17025	1	0.17025	1	0.17025	0			0.17025	1	0.17025	1	0.17025	0
0.17045	0	0.17045	1	0.17045	3	0.17045	2			0.17045	0	0.17045	0	0.17045	0
0.17065	1	0.17065	1	0.17065	0	0.17065	1			0.17065	1	0.17065	0	0.17065	1
0.17086	1	0.17086	1	0.17086	0	0.17086	2			0.17086	0	0.17086	0	0.17086	0
0.17106	0	0.17106	0	0.17106	0	0.17106	1			0.17106	0	0.17106	0	0.17106	0
0.17126	1	0.17126	1	0.17126	0	0.17126	0			0.17126	0	0.17126	0	0.17126	0
0.17147	0	0.17147	0	0.17147	3	0.17147	4			0.17147	0	0.17147	2	0.17147	0
0.17167	1	0.17167	0	0.17167	0	0.17167	0			0.17167	1	0.17167	0	0.17167	0
0.17187	1	0.17187	1	0.17187	3	0.17187	0			0.17187	0	0.17187	0	0.17187	0
0.17208	1	0.17208	0	0.17208	0	0.17208	2			0.17208	1	0.17208	1	0.17208	2
0.17228	2	0.17228	1	0.17228	1	0.17228	5			0.17228	0	0.17228	0	0.17228	0
0.17249	0	0.17249	1	0.17249	1	0.17249	0			0.17249	0	0.17249	0	0.17249	0
0.17269	1	0.17269	1	0.17269	0	0.17269	0			0.17269	3	0.17269	0	0.17269	0
0.1729	0	0.1729	0	0.1729	1	0.1729	1			0.1729	2	0.1729	0	0.1729	1
0.1731	1	0.1731	1	0.1731	1	0.1731	1			0.1731	0	0.1731	0	0.1731	0
0.1733	0	0.1733	0	0.1733	1	0.1733	3			0.1733	1	0.1733	0	0.1733	0
0.17351	0	0.17351	0	0.17351	2	0.17351	2			0.17351	1	0.17351	0	0.17351	0
0.17371	1	0.17371	0	0.17371	1	0.17371	1			0.17371	0	0.17371	0	0.17371	0
0.17392	0	0.17392	2	0.17392	1	0.17392	2			0.17392	1	0.17392	0	0.17392	0
0.17412	0	0.17412	0	0.17412	2	0.17412	2			0.17412	0	0.17412	0	0.17412	0
0.17433	0	0.17433	0	0.17433	0	0.17433	1			0.17433	0	0.17433	0	0.17433	0
0.17454	1	0.17454	1	0.17454	0	0.17454	4			0.17454	1	0.17454	0	0.17454	1
0.17474	0	0.17474	1	0.17474	1	0.17474	1			0.17474	1	0.17474	0	0.17474	0
0.17495	0	0.17495	0	0.17495	1	0.17495	3			0.17495	1	0.17495	0	0.17495	2
0.17515	0	0.17515	0	0.17515	1	0.17515	0			0.17515	0	0.17515	0	0.17515	0
0.17536	2	0.17536	0	0.17536	2	0.17536	2			0.17536	1	0.17536	0	0.17536	0
0.17556	0	0.17556	1	0.17556	1	0.17556	0			0.17556	6	0.17556	0	0.17556	1
0.17577	0	0.17577	1	0.17577	0	0.17577	0			0.17577	1	0.17577	0	0.17577	0
0.17598	1	0.17598	0	0.17598	1	0.17598	1			0.17598	0	0.17598	0	0.17598	1
0.17618	1	0.17618	1	0.17618	1	0.17618	0			0.17618	0	0.17618	0	0.17618	0
0.17639	0	0.17639	0	0.17639	2	0.17639	1			0.17639	0	0.17639	0	0.17639	1
0.1766	0	0.1766	2	0.1766	3	0.1766	0			0.1766	0	0.1766	0	0.1766	0
0.1768	0	0.1768	1	0.1768	0	0.1768	0			0.1768	3	0.1768	0	0.1768	1
0.17701	2	0.17701	3	0.17701	1	0.17701	1			0.17701	0	0.17701	0	0.17701	0
0.17722	0	0.17722	2	0.17722	0	0.17722	2			0.17722	0	0.17722	0	0.17722	1
0.17743	1	0.17743	0	0.17743	0	0.17743	0			0.17743	2	0.17743	0	0.17743	0
0.17763	1	0.17763	0	0.17763	1	0.17763	4			0.17763	0	0.17763	0	0.17763	0
0.17784	2	0.17784	1	0.17784	2	0.17784	3			0.17784	0	0.17784	0	0.17784	0
0.17805	1	0.17805	1	0.17805	1	0.17805	1			0.17805	0	0.17805	0	0.17805	0
0.17826	0	0.17826	1	0.17826	0	0.17826	2			0.17826	1	0.17826	0	0.17826	0
0.17846	0	0.17846	2	0.17846	1	0.17846	2			0.17846	1	0.17846	1	0.17846	0
0.17867	1	0.17867	2	0.17867	3	0.17867	1			0.17867	0	0.17867	0	0.17867	0
0.17888	0	0.17888	0	0.17888	1	0.17888	1			0.17888	2	0.17888	0	0.17888	0
0.17909	0	0.17909	0	0.17909	0	0.17909	1			0.17909	0	0.17909	0	0.17909	1
0.1793	0	0.1793	0	0.1793	1	0.1793	2			0.1793	0	0.1793	0	0.1793	0
0.17951	1	0.17951	1	0.17951	2	0.17951	2			0.17951	0	0.17951	0	0.17951	0
0.17972	0	0.17972	1	0.17972	2	0.17972	1			0.17972	1	0.17972	0	0.17972	0
0.17992	0	0.17992	2	0.17992	0	0.17992	1			0.17992	0	0.17992	0	0.17992	0
0.18013	1	0.18013	2	0.18013	0	0.18013	0			0.18013	2	0.18013	0	0.18013	0
0.18034	0	0.18034	0	0.18034	2	0.18034	1			0.18034	2	0.18034	0	0.18034	1
0.18055	1	0.18055	1	0.18055	0	0.18055	0			0.18055	1	0.18055	0	0.18055	0
0.18076	1	0.18076	0	0.18076	3	0.18076	1			0.18076	1	0.18076	0	0.18076	0
0.18097	0	0.18097	0	0.18097	1	0.18097	1			0.18097	0	0.18097	0	0.18097	0
0.18118	0	0.18118	0	0.18118	0	0.18118	2			0.18118	1	0.18118	0	0.18118	0
0.18139	1	0.18139	2	0.18139	1	0.18139	2			0.18139	0	0.18139	1	0.18139	0
0.1816	0	0.1816	1	0.1816	0	0.1816	1			0.1816	0	0.1816	0	0.1816	0
0.18181	0	0.18181	1	0.18181	0	0.18181	2			0.18181	0	0.18181	0	0.18181	0
0.18202	1	0.18202	0	0.18202	1	0.18202	0			0.18202	2	0.18202	0	0.18202	0
0.18223	2	0.18223	1	0.18223	1	0.18223	2			0.18223	2	0.18223	0	0.18223	0
0.18244	0	0.18244	2	0.18244	0	0.18244	0			0.18244	1	0.18244	0	0.18244	0
0.18265	0	0.18265	1	0.18265	0	0.18265	1			0.18265	0	0.18265	0	0.18265	0
0.18286	0	0.18286	0	0.18286	0	0.18286	3			0.18286	1	0.18286	1	0.18286	0
0.18308	0	0.18308	2	0.18308	0	0.18308	2			0.18308	0	0.18308	0	0.18308	0
0.18329	0	0.18329	1	0.18329	3	0.18329	0			0.18329	1	0.18329	0	0.18329	0
0.1835	0	0.1835	1	0.1835	0	0.1835	1			0.1835	2	0.1835	0	0.1835	2
0.18371	1	0.18371	1	0.18371	2	0.18371	1			0.18371	1	0.18371	0	0.18371	0
0.18392	1	0.18392	0	0.18392	0	0.18392	1			0.18392	1	0.18392	1	0.18392	0
0.18413	1	0.18413	0	0.18413	0	0.18413	2			0.18413	1	0.18413	0	0.18413	0
0.18434	0	0.18434	2	0.18434	1	0.18434	4			0.18434	1	0.18434	0	0.18434	1
0.18456	3	0.18456	0	0.18456	2	0.18456	1			0.18456	0	0.18456	0	0.18456	0
0.18477	0	0.18477	0	0.18477	2	0.18477	1			0.18477	0	0.18477	0	0.18477	0
0.18498	1	0.18498	2	0.18498	0	0.18498	2			0.18498	0	0.18498	0	0.18498	0
0.18519	0	0.18519	1	0.18519	0	0.18519	0			0.18519	0	0.18519	0	0.18519	0
0.18541	1	0.18541	3	0.18541	2	0.18541	2			0.18541	0	0.18541	2	0.18541	1
0.18562	1	0.18562	1	0.18562	2	0.18562	2			0.18562	1	0.18562	0	0.18562	0
0.18583	0	0.18583	0	0.18583	0	0.18583	1			0.18583	0	0.18583	1	0.18583	0
0.18604	0	0.18604	2	0.18604	0	0.18604	6			0.18604	0	0.18604	0	0.18604	0
0.18626	0	0.18626	0	0.18626	0	0.18626	1			0.18626	1	0.18626	0	0.18626	0
0.18647	0	0.18647	1	0.18647	0	0.18647	0			0.18647	1	0.18647	0	0.18647	0
0.18668	1	0.18668	2	0.18668	2	0.18668	1			0.18668	0	0.18668	0	0.18668	0
0.1869	2	0.1869	3	0.1869	1	0.1869	0			0.1869	1	0.1869	0	0.1869	0
0.18711	0	0.18711	0	0.18711	2	0.18711	1			0.18711	0	0.18711	0	0.18711	1
0.18732	1	0.18732	2	0.18732	2	0.18732	1			0.18732	1	0.18732	0	0.18732	0
0.18754	0	0.18754	2	0.18754	0	0.18754	0			0.18754	1	0.18754	1	0.18754	0
0.18775	0	0.18775	0	0.18775	1	0.18775	2			0.18775	2	0.18775	1	0.18775	0
0.18797	1	0.18797	0	0.18797	3	0.18797	2			0.18797	2	0.18797	0	0.18797	0
0.18818	0	0.18818	1	0.18818	1	0.18818	0			0.18818	2	0.18818	0	0.18818	0
0.18839	2	0.18839	0	0.18839	0	0.18839	4			0.18839	0	0.18839	0	0.18839	0
0.18861	1	0.18861	3	0.18861	0	0.18861	1			0.18861	1	0.18861	0	0.18861	0
0.18882	0	0.18882	0	0.18882	0	0.18882	0			0.18882	2	0.18882	1	0.18882	2
0.18904	0	0.18904	0	0.18904	0	0.18904	2			0.18904	0	0.18904	0	0.18904	0
0.18925	0	0.18925	1	0.18925	1	0.18925	1			0.18925	0	0.18925	0	0.18925	0
0.18947	2	0.18947	2	0.18947	2	0.18947	0			0.18947	0	0.18947	0	0.18947	0
0.18968	0	0.18968	1	0.18968	0	0.18968	0			0.18968	0	0.18968	1	0.18968	0
0.1899	1	0.1899	0	0.1899	0	0.1899	1			0.1899	3	0.1899	1	0.1899	0
0.19011	2	0.19011	1	0.19011	1	0.19011	2			0.19011	1	0.19011	0	0.19011	0
0.19033	0	0.19033	0	0.19033	2	0.19033	1			0.19033	1	0.19033	0	0.19033	0
0.19055	3	0.19055	0	0.19055	1	0.19055	0			0.19055	1	0.19055	1	0.19055	0
0.19076	1	0.19076	0	0.19076	0	0.19076	2			0.19076	1	0.19076	0	0.19076	0
0.19098	1	0.19098	1	0.19098	1	0.19098	1			0.19098	0	0.19098	0	0.19098	1
0.19119	1	0.19119	2	0.19119	3	0.19119	0			0.19119	0	0.19119	0	0.19119	0
0.19141	2	0.19141	2	0.19141	1	0.19141	1			0.19141	0	0.19141	0	0.19141	1
0.19163	0	0.19163	1	0.19163	0	0.19163	0			0.19163	1	0.19163	0	0.19163	0
[truncated: 67,986 more rows]
